# Supplementary material for: Single-Cell RNA-Seq Reveals the Cellular Diversity and Developmental Characteristics of the Retinas of an Infant and a Young Child
Source: Front Cell Dev Biol. 2022 Mar 21;10:803466. doi: 10.3389/fcell.2022.803466 (PMC8979067; doi:10.3389/fcell.2022.803466)
Supplement: Supplementary file 2 [file Table2.XLSX]

## Sheet: AC
ONTOLOGY	ID	Description	GeneRatio	BgRatio	pvalue	p.adjust	qvalue	geneID	Count
BP	GO:0050808	synapse organization	18/79	394/17913	7.97331e-14	1.14975e-10	9.13154e-11	9378/91752/6092/577/23284/11141/1826/5789/9863/2895/10243/5802/1496/57689/27445/1740/288/2823	18
BP	GO:0007416	synapse assembly	12/79	172/17913	1.22379e-11	8.82355e-09	7.00782e-09	9378/6092/577/23284/11141/1826/5789/9863/2895/5802/27445/2823	12
BP	GO:0048667	cell morphogenesis involved in neuron differentiation	17/79	500/17913	4.6839e-11	2.25139e-08	1.7881e-08	9378/6092/9369/577/11141/1826/5789/152330/1600/5802/1496/5080/26053/57689/288/4684/473	17
BP	GO:0010975	regulation of neuron projection development	16/79	458/17913	1.26464e-10	4.55903e-08	3.62087e-08	23426/91752/6092/577/11141/1826/5789/9863/2895/1600/5793/5802/1496/57689/257194/6857	16
BP	GO:0050807	regulation of synapse organization	11/79	218/17913	2.94945e-09	8.50621e-07	6.75579e-07	9378/91752/6092/577/23284/11141/5789/2895/5802/1496/2823	11
BP	GO:0050803	regulation of synapse structure or activity	11/79	222/17913	3.56902e-09	8.57755e-07	6.81245e-07	9378/91752/6092/577/23284/11141/5789/2895/5802/1496/2823	11
BP	GO:0098742	cell-cell adhesion via plasma-membrane adhesion molecules	11/79	233/17913	5.91654e-09	1.08074e-06	8.58345e-07	9378/6092/23284/11141/1826/5789/2895/1600/5802/57689/5101	11
BP	GO:0031346	positive regulation of cell projection organization	13/79	362/17913	5.99579e-09	1.08074e-06	8.58345e-07	23426/91752/6092/11141/57451/1826/5789/9863/89795/26053/257194/6857/2823	13
BP	GO:0007409	axonogenesis	13/79	393/17913	1.59425e-08	2.55434e-06	2.0287e-06	9378/6092/9369/1826/152330/1600/5802/1496/5080/26053/57689/288/4684	13
BP	GO:0051963	regulation of synapse assembly	8/79	105/17913	1.96718e-08	2.83667e-06	2.25294e-06	9378/6092/577/23284/11141/5789/2895/5802	8
BP	GO:0099173	postsynapse organization	9/79	158/17913	3.12341e-08	4.09451e-06	3.25193e-06	9378/91752/11141/5789/9863/2895/10243/5802/1740	9
BP	GO:0061564	axon development	13/79	438/17913	5.69821e-08	6.84735e-06	5.43829e-06	9378/6092/9369/1826/152330/1600/5802/1496/5080/26053/57689/288/4684	13
BP	GO:0099068	postsynapse assembly	5/79	25/17913	7.2758e-08	8.07054e-06	6.40978e-06	9378/5789/9863/2895/5802	5
BP	GO:0051668	localization within membrane	8/79	126/17913	8.22743e-08	8.47425e-06	6.73041e-06	9378/23426/2898/56899/9863/10243/1740/481	8
BP	GO:0099151	regulation of postsynaptic density assembly	4/79	11/17913	1.12931e-07	1.08564e-05	8.62237e-06	9378/5789/2895/5802	4
BP	GO:0097106	postsynaptic density organization	5/79	29/17913	1.60401e-07	1.35251e-05	1.07419e-05	9378/5789/2895/5802/1740	5
BP	GO:0099150	regulation of postsynaptic specialization assembly	4/79	12/17913	1.68829e-07	1.35251e-05	1.07419e-05	9378/5789/2895/5802	4
BP	GO:0150052	regulation of postsynapse assembly	4/79	12/17913	1.68829e-07	1.35251e-05	1.07419e-05	9378/5789/2895/5802	4
BP	GO:0099084	postsynaptic specialization organization	5/79	31/17913	2.27921e-07	1.7298e-05	1.37384e-05	9378/5789/2895/5802/1740	5
BP	GO:0071709	membrane assembly	5/79	32/17913	2.692e-07	1.94093e-05	1.54152e-05	9378/11141/5789/9863/288	5
BP	GO:1904889	regulation of excitatory synapse assembly	4/79	14/17913	3.39128e-07	2.32868e-05	1.84948e-05	9378/5789/2895/5802	4
BP	GO:0051965	positive regulation of synapse assembly	6/79	66/17913	4.46577e-07	2.65847e-05	2.11141e-05	9378/577/23284/11141/5789/2895	6
BP	GO:0016358	dendrite development	9/79	216/17913	4.52096e-07	2.65847e-05	2.11141e-05	23426/577/11141/1826/5789/1600/5802/1496/473	9
BP	GO:0097107	postsynaptic density assembly	4/79	15/17913	4.609e-07	2.65847e-05	2.11141e-05	9378/5789/2895/5802	4
BP	GO:1905874	regulation of postsynaptic density organization	4/79	15/17913	4.609e-07	2.65847e-05	2.11141e-05	9378/5789/2895/5802	4
BP	GO:0044091	membrane biogenesis	5/79	37/17913	5.72759e-07	3.17661e-05	2.52292e-05	9378/11141/5789/9863/288	5
BP	GO:0098698	postsynaptic specialization assembly	4/79	18/17913	1.02289e-06	5.46298e-05	4.3388e-05	9378/5789/2895/5802	4
BP	GO:0010976	positive regulation of neuron projection development	9/79	265/17913	2.47085e-06	0.000127249	0.000101064	23426/91752/6092/11141/1826/5789/9863/257194/6857	9
BP	GO:1904861	excitatory synapse assembly	4/79	23/17913	2.91084e-06	0.000144739	0.000114955	9378/5789/2895/5802	4
BP	GO:0045666	positive regulation of neuron differentiation	10/79	355/17913	3.52396e-06	0.000169385	0.000134529	23426/91752/6092/11141/1826/5789/9863/1600/257194/6857	10
BP	GO:0007411	axon guidance	8/79	210/17913	3.99069e-06	0.000185632	0.000147432	9378/6092/9369/1826/152330/1600/5080/4684	8
BP	GO:0097485	neuron projection guidance	8/79	212/17913	4.28028e-06	0.00019288	0.000153189	9378/6092/9369/1826/152330/1600/5080/4684	8
BP	GO:0099175	regulation of postsynapse organization	6/79	98/17913	4.6265e-06	0.000194881	0.000154778	9378/91752/11141/5789/2895/5802	6
BP	GO:0001764	neuron migration	7/79	152/17913	4.79466e-06	0.000194881	0.000154778	10718/23284/1600/1496/5080/26053/2823	7
BP	GO:0050769	positive regulation of neurogenesis	11/79	455/17913	4.80193e-06	0.000194881	0.000154778	23426/91752/6092/11141/1826/5789/9863/1600/5080/257194/6857	11
BP	GO:0099560	synaptic membrane adhesion	4/79	26/17913	4.86528e-06	0.000194881	0.000154778	9378/5789/5802/57689	4
BP	GO:0008038	neuron recognition	4/79	36/17913	1.85388e-05	0.000700891	0.000556661	26047/6092/1826/152330	4
BP	GO:0022604	regulation of cell morphogenesis	10/79	430/17913	1.87965e-05	0.000700891	0.000556661	23426/6092/577/11141/1826/5789/1600/5802/57689/6857	10
BP	GO:0010769	regulation of cell morphogenesis involved in differentiation	8/79	260/17913	1.89561e-05	0.000700891	0.000556661	6092/577/11141/1826/5789/1600/5802/57689	8
BP	GO:0035637	multicellular organismal signaling	7/79	193/17913	2.27605e-05	0.000804441	0.000638902	80333/2898/26047/5144/481/288/287	7
BP	GO:0021535	cell migration in hindbrain	3/79	13/17913	2.28725e-05	0.000804441	0.000638902	1600/1496/473	3
BP	GO:0048813	dendrite morphogenesis	6/79	131/17913	2.44806e-05	0.0008405	0.000667541	577/11141/1826/5789/1496/473	6
BP	GO:0099558	maintenance of synapse structure	3/79	14/17913	2.90179e-05	0.000952721	0.000756669	577/27445/1740	3
BP	GO:1990778	protein localization to cell periphery	8/79	276/17913	2.90705e-05	0.000952721	0.000756669	23426/80333/1804/1740/481/288/23122/287	8
BP	GO:1901379	regulation of potassium ion transmembrane transport	5/79	84/17913	3.45104e-05	0.00110587	0.0008783	80333/1804/481/288/287	5
BP	GO:0007158	neuron cell-cell adhesion	3/79	15/17913	3.61572e-05	0.00110933	0.000881053	9378/9369/152330	3
BP	GO:0060134	prepulse inhibition	3/79	15/17913	3.61572e-05	0.00110933	0.000881053	9378/2895/1496	3
BP	GO:0007215	glutamate receptor signaling pathway	5/79	87/17913	4.08812e-05	0.00122814	0.000975411	2898/2893/2918/2895/1740	5
BP	GO:0030902	hindbrain development	6/79	150/17913	5.24128e-05	0.00154243	0.00122503	2895/1600/5802/1496/6095/473	6
BP	GO:0050804	modulation of chemical synaptic transmission	9/79	393/17913	5.70296e-05	0.00164435	0.00130597	9378/10718/2898/152330/2895/56853/5802/57689/6857	9
BP	GO:0099177	regulation of trans-synaptic signaling	9/79	394/17913	5.81566e-05	0.00164435	0.00130597	9378/10718/2898/152330/2895/56853/5802/57689/6857	9
BP	GO:0043113	receptor clustering	4/79	49/17913	6.38459e-05	0.00174751	0.0013879	9378/2898/9863/10243	4
BP	GO:0071625	vocalization behavior	3/79	18/17913	6.42287e-05	0.00174751	0.0013879	9378/26047/9369	3
BP	GO:1904062	regulation of cation transmembrane transport	8/79	312/17913	6.90824e-05	0.00184476	0.00146514	80333/2893/1804/5144/1740/481/288/287	8
BP	GO:0021549	cerebellum development	5/79	98/17913	7.23519e-05	0.00186306	0.00147968	2895/1600/5802/6095/473	5
BP	GO:0043266	regulation of potassium ion transport	5/79	98/17913	7.23519e-05	0.00186306	0.00147968	80333/1804/481/288/287	5
BP	GO:0043954	cellular component maintenance	4/79	52/17913	8.07656e-05	0.00204323	0.00162277	91752/577/27445/1740	4
BP	GO:0072659	protein localization to plasma membrane	7/79	237/17913	8.38073e-05	0.00208362	0.00165485	23426/80333/1804/481/288/23122/287	7
BP	GO:0021510	spinal cord development	5/79	102/17913	8.75288e-05	0.00213926	0.00169904	6092/1600/161357/5802/5080	5
BP	GO:0022037	metencephalon development	5/79	107/17913	0.000109817	0.00263926	0.00209615	2895/1600/5802/6095/473	5
BP	GO:0035418	protein localization to synapse	4/79	57/17913	0.000115892	0.00273962	0.00217585	9378/23426/27445/1740	4
BP	GO:0035249	synaptic transmission, glutamatergic	4/79	62/17913	0.000160958	0.00374356	0.00297321	9378/2898/2895/6857	4
BP	GO:0035235	ionotropic glutamate receptor signaling pathway	3/79	25/17913	0.000177054	0.00405257	0.00321863	2898/2893/2895	3
BP	GO:0001964	startle response	3/79	28/17913	0.000249796	0.00562821	0.00447003	9378/2895/1496	3
BP	GO:0010644	cell communication by electrical coupling	3/79	29/17913	0.000277735	0.00616145	0.00489354	5144/481/288	3
BP	GO:0051961	negative regulation of nervous system development	7/79	290/17913	0.000290479	0.00634653	0.00504053	10718/6092/152330/1600/5793/5802/5080	7
BP	GO:1905606	regulation of presynapse assembly	3/79	30/17913	0.000307617	0.00662066	0.00525825	9378/11141/5789	3
BP	GO:0099174	regulation of presynapse organization	3/79	31/17913	0.000339497	0.00719934	0.00571785	9378/11141/5789	3
BP	GO:0030534	adult behavior	5/79	137/17913	0.000348194	0.00727674	0.00577932	9378/26047/9369/1600/55074	5
BP	GO:0071804	cellular potassium ion transport	5/79	140/17913	0.000384673	0.00781266	0.00620496	80333/1804/481/288/287	5
BP	GO:0071805	potassium ion transmembrane transport	5/79	140/17913	0.000384673	0.00781266	0.00620496	80333/1804/481/288/287	5
BP	GO:0007157	heterophilic cell-cell adhesion via plasma membrane cell adhesion molecules	3/79	35/17913	0.000488098	0.0096416	0.00765754	11141/5789/2895	3
BP	GO:0021587	cerebellum morphogenesis	3/79	35/17913	0.000488098	0.0096416	0.00765754	2895/1600/6095	3
BP	GO:0050770	regulation of axonogenesis	5/79	148/17913	0.000496116	0.00966757	0.00767816	6092/1826/1600/5802/57689	5
BP	GO:0007269	neurotransmitter secretion	5/79	149/17913	0.00051159	0.00983616	0.00781206	9378/8499/8618/27445/6857	5
BP	GO:0099643	signal release from synapse	5/79	150/17913	0.000527423	0.0100037	0.00794512	9378/8499/8618/27445/6857	5
BP	GO:0001505	regulation of neurotransmitter levels	7/79	321/17913	0.000534178	0.0100037	0.00794512	9378/8499/8618/6095/27445/6857/961	7
BP	GO:0001941	postsynaptic membrane organization	3/79	37/17913	0.000575791	0.01051	0.00834724	9378/9863/10243	3
BP	GO:0097120	receptor localization to synapse	3/79	37/17913	0.000575791	0.01051	0.00834724	23426/56899/1740	3
BP	GO:0032412	regulation of ion transmembrane transporter activity	6/79	234/17913	0.000584951	0.0105437	0.00837403	2893/5144/1740/481/288/287	6
BP	GO:0021575	hindbrain morphogenesis	3/79	39/17913	0.000672961	0.0119804	0.00951503	2895/1600/6095	3
BP	GO:0022898	regulation of transmembrane transporter activity	6/79	242/17913	0.000697556	0.0122668	0.00974251	2893/5144/1740/481/288/287	6
BP	GO:0099504	synaptic vesicle cycle	5/79	162/17913	0.000747557	0.0129877	0.0103151	9378/9863/8618/27445/6857	5
BP	GO:0021537	telencephalon development	6/79	246/17913	0.000759815	0.0130435	0.0103594	10718/26047/6092/1600/5802/5080	6
BP	GO:0032102	negative regulation of response to external stimulus	7/79	343/17913	0.000789836	0.0132293	0.010507	9378/6092/2895/5802/1496/6095/23122	7
BP	GO:0060079	excitatory postsynaptic potential	4/79	95/17913	0.000822933	0.0132293	0.010507	9378/2898/2895/56853	4
BP	GO:2001257	regulation of cation channel activity	5/79	166/17913	0.000834317	0.0132293	0.010507	2893/5144/1740/288/287	5
BP	GO:0099054	presynapse assembly	3/79	42/17913	0.000837349	0.0132293	0.010507	9378/11141/5789	3
BP	GO:0021924	cell proliferation in external granule layer	2/79	10/17913	0.000844619	0.0132293	0.010507	6095/473	2
BP	GO:0021930	cerebellar granule cell precursor proliferation	2/79	10/17913	0.000844619	0.0132293	0.010507	6095/473	2
BP	GO:0097090	presynaptic membrane organization	2/79	10/17913	0.000844619	0.0132293	0.010507	11141/5789	2
BP	GO:0098598	learned vocalization behavior or vocal learning	2/79	10/17913	0.000844619	0.0132293	0.010507	9378/26047	2
BP	GO:0034765	regulation of ion transmembrane transport	8/79	453/17913	0.000853209	0.0132293	0.010507	80333/2893/1804/5144/1740/481/288/287	8
BP	GO:0032409	regulation of transporter activity	6/79	257/17913	0.000953359	0.0146249	0.0116154	2893/5144/1740/481/288/287	6
BP	GO:0099172	presynapse organization	3/79	45/17913	0.00102523	0.0154619	0.0122801	9378/11141/5789	3
BP	GO:0021534	cell proliferation in hindbrain	2/79	11/17913	0.00102936	0.0154619	0.0122801	6095/473	2
BP	GO:0021517	ventral spinal cord development	3/79	46/17913	0.0010933	0.0160478	0.0127455	1600/161357/5080	3
BP	GO:0021695	cerebellar cortex development	3/79	46/17913	0.0010933	0.0160478	0.0127455	2895/6095/473	3
BP	GO:0021953	central nervous system neuron differentiation	5/79	177/17913	0.00111171	0.0160478	0.0127455	6092/2895/161357/5080/6095	5
BP	GO:0099565	chemical synaptic transmission, postsynaptic	4/79	103/17913	0.00111289	0.0160478	0.0127455	9378/2898/2895/56853	4
BP	GO:0010649	regulation of cell communication by electrical coupling	2/79	12/17913	0.0012317	0.0175853	0.0139666	5144/288	2
BP	GO:0050768	negative regulation of neurogenesis	6/79	271/17913	0.00125227	0.0177037	0.0140606	10718/152330/1600/5793/5802/5080	6
BP	GO:0050905	neuromuscular process	4/79	107/17913	0.00128184	0.0179458	0.0142529	9378/2895/1496/23261	4
BP	GO:0042391	regulation of membrane potential	7/79	374/17913	0.001305	0.0180943	0.0143708	9378/2898/2895/56853/481/288/287	7
BP	GO:0040013	negative regulation of locomotion	7/79	377/17913	0.00136624	0.0186109	0.0147812	10718/6092/84978/9863/89795/5793/23122	7
BP	GO:0035176	social behavior	3/79	50/17913	0.00139388	0.0186109	0.0147812	9378/26047/9369	3
BP	GO:0051703	intraspecies interaction between organisms	3/79	50/17913	0.00139388	0.0186109	0.0147812	9378/26047/9369	3
BP	GO:0051966	regulation of synaptic transmission, glutamatergic	3/79	50/17913	0.00139388	0.0186109	0.0147812	9378/2898/6857	3
BP	GO:0031223	auditory behavior	2/79	13/17913	0.00145149	0.0192023	0.0152508	9378/26047	2
BP	GO:0021987	cerebral cortex development	4/79	112/17913	0.0015173	0.0198904	0.0157973	26047/1600/5802/5080	4
BP	GO:0006813	potassium ion transport	5/79	194/17913	0.00166773	0.021472	0.0170535	80333/1804/481/288/287	5
BP	GO:0007626	locomotory behavior	5/79	194/17913	0.00166773	0.021472	0.0170535	23284/1826/1600/55074/257194	5
BP	GO:2000651	positive regulation of sodium ion transmembrane transporter activity	2/79	14/17913	0.00168857	0.0215479	0.0171138	481/288	2
BP	GO:0019226	transmission of nerve impulse	3/79	54/17913	0.00174181	0.0220324	0.0174985	2898/26047/288	3
BP	GO:0086065	cell communication involved in cardiac conduction	3/79	56/17913	0.00193432	0.024005	0.0190652	5144/481/287	3
BP	GO:0007638	mechanosensory behavior	2/79	15/17913	0.00194279	0.024005	0.0190652	9378/26047	2
BP	GO:0045665	negative regulation of neuron differentiation	5/79	201/17913	0.0019477	0.024005	0.0190652	152330/1600/5793/5802/5080	5
BP	GO:0001508	action potential	4/79	123/17913	0.00213843	0.0261323	0.0207548	2898/481/288/287	4
BP	GO:0008090	retrograde axonal transport	2/79	16/17913	0.00221399	0.0263849	0.0209554	1740/667	2
BP	GO:0055119	relaxation of cardiac muscle	2/79	16/17913	0.00221399	0.0263849	0.0209554	5144/481	2
BP	GO:0097091	synaptic vesicle clustering	2/79	16/17913	0.00221399	0.0263849	0.0209554	9863/27445	2
BP	GO:0060078	regulation of postsynaptic membrane potential	4/79	127/17913	0.00240221	0.0283933	0.0225505	9378/2898/2895/56853	4
BP	GO:0060850	regulation of transcription involved in cell fate commitment	2/79	17/17913	0.00250203	0.0293328	0.0232966	5080/6095	2
BP	GO:0008037	cell recognition	4/79	129/17913	0.00254214	0.0294031	0.0233525	26047/6092/1826/152330	4
BP	GO:0060560	developmental growth involved in morphogenesis	5/79	214/17913	0.00255685	0.0294031	0.0233525	1826/9863/5802/26053/6857	5
BP	GO:0006470	protein dephosphorylation	6/79	313/17913	0.00258932	0.0294031	0.0233525	5789/9863/221692/5793/5802/23261	6
BP	GO:1901016	regulation of potassium ion transmembrane transporter activity	3/79	62/17913	0.00258959	0.0294031	0.0233525	481/288/287	3
BP	GO:0010721	negative regulation of cell development	6/79	317/17913	0.00275756	0.0310656	0.0246729	10718/152330/1600/5793/5802/5080	6
BP	GO:0021533	cell differentiation in hindbrain	2/79	18/17913	0.00280676	0.0313747	0.0249184	2895/6095	2
BP	GO:0060041	retina development in camera-type eye	4/79	136/17913	0.003076	0.03412	0.0270987	1826/56853/5080/2823	4
BP	GO:1902307	positive regulation of sodium ion transmembrane transport	2/79	19/17913	0.00312802	0.0344321	0.0273466	481/288	2
BP	GO:0097479	synaptic vesicle localization	4/79	137/17913	0.00315804	0.0344992	0.0273999	9863/8618/27445/6857	4
BP	GO:0042278	purine nucleoside metabolic process	3/79	67/17913	0.00322881	0.0346247	0.0274996	10243/140733/1740	3
BP	GO:0051705	multi-organism behavior	3/79	67/17913	0.00322881	0.0346247	0.0274996	9378/26047/9369	3
BP	GO:0010770	positive regulation of cell morphogenesis involved in differentiation	4/79	138/17913	0.00324156	0.0346247	0.0274996	6092/11141/1826/5789	4
BP	GO:0050773	regulation of dendrite development	4/79	139/17913	0.00332658	0.0352716	0.0280133	577/11141/5789/5802	4
BP	GO:0050805	negative regulation of synaptic transmission	3/79	68/17913	0.0033672	0.0354416	0.0281484	2898/2895/56853	3
BP	GO:0008356	asymmetric cell division	2/79	20/17913	0.00346567	0.0359532	0.0285547	6660/5080	2
BP	GO:0021697	cerebellar cortex formation	2/79	20/17913	0.00346567	0.0359532	0.0285547	2895/6095	2
BP	GO:0007612	learning	4/79	142/17913	0.00359074	0.0369846	0.0293739	9378/26047/9369/577	4
BP	GO:0061337	cardiac conduction	4/79	144/17913	0.00377456	0.0382487	0.0303778	80333/5144/481/287	4
BP	GO:0061351	neural precursor cell proliferation	4/79	144/17913	0.00377456	0.0382487	0.0303778	6660/5080/6095/473	4
BP	GO:0007026	negative regulation of microtubule depolymerization	2/79	21/17913	0.00381956	0.0382487	0.0303778	89795/23122	2
BP	GO:0019228	neuronal action potential	2/79	21/17913	0.00381956	0.0382487	0.0303778	2898/288	2
BP	GO:0016311	dephosphorylation	7/79	458/17913	0.00405867	0.0403628	0.0320569	5789/9863/221692/5793/5802/1740/23261	7
BP	GO:1903779	regulation of cardiac conduction	3/79	73/17913	0.00411352	0.0406281	0.0322676	5144/481/287	3
BP	GO:1990138	neuron projection extension	4/79	148/17913	0.00416117	0.0408191	0.0324193	1826/5802/26053/6857	4
BP	GO:0032594	protein transport within lipid bilayer	2/79	22/17913	0.00418955	0.0408198	0.0324198	23426/481	2
BP	GO:0006836	neurotransmitter transport	5/79	241/17913	0.00424746	0.0410062	0.0325679	9378/8499/8618/27445/6857	5
BP	GO:0086001	cardiac muscle cell action potential	3/79	74/17913	0.00427386	0.0410062	0.0325679	481/288/287	3
BP	GO:2000146	negative regulation of cell motility	6/79	347/17913	0.00429399	0.0410062	0.0325679	10718/84978/9863/89795/5793/23122	6
BP	GO:0031114	regulation of microtubule depolymerization	2/79	23/17913	0.00457549	0.0431232	0.0342493	89795/23122	2
BP	GO:0086012	membrane depolarization during cardiac muscle cell action potential	2/79	23/17913	0.00457549	0.0431232	0.0342493	288/287	2
BP	GO:0008016	regulation of heart contraction	5/79	249/17913	0.00487327	0.0456316	0.0362414	80333/5144/481/10659/287	5
BP	GO:0021680	cerebellar Purkinje cell layer development	2/79	24/17913	0.00497723	0.0460075	0.03654	6095/473	2
BP	GO:0086064	cell communication by electrical coupling involved in cardiac conduction	2/79	24/17913	0.00497723	0.0460075	0.03654	5144/481	2
BP	GO:0010959	regulation of metal ion transport	6/79	365/17913	0.00547721	0.0499044	0.039635	80333/1804/5144/481/288/287	6
BP	GO:0051271	negative regulation of cellular component movement	6/79	365/17913	0.00547721	0.0499044	0.039635	10718/84978/9863/89795/5793/23122	6
BP	GO:0055117	regulation of cardiac muscle contraction	3/79	81/17913	0.00550263	0.0499044	0.039635	5144/481/287	3
CC	GO:0097060	synaptic membrane	16/80	395/18678	9.28929e-12	1.78354e-09	1.0756e-09	9229/9378/23426/2893/11141/57451/56899/2895/10243/5802/1496/57689/288/6857/2823/287	16
CC	GO:0098984	neuron to neuron synapse	14/80	315/18678	6.2598e-11	6.00941e-09	3.6241e-09	9229/2898/56899/9863/2895/1600/10243/5802/1496/57689/27445/1740/54477/6857	14
CC	GO:0098978	glutamatergic synapse	14/80	352/18678	2.70182e-10	1.31729e-08	7.94419e-09	9378/23426/10718/2898/23284/11141/5789/2895/5802/57689/1740/54477/6857/2823	14
CC	GO:0014069	postsynaptic density	13/80	290/18678	2.89884e-10	1.31729e-08	7.94419e-09	9229/2898/56899/9863/2895/1600/10243/5802/1496/57689/27445/1740/54477	13
CC	GO:0032279	asymmetric synapse	13/80	294/18678	3.43045e-10	1.31729e-08	7.94419e-09	9229/2898/56899/9863/2895/1600/10243/5802/1496/57689/27445/1740/54477	13
CC	GO:0045211	postsynaptic membrane	13/80	299/18678	4.21918e-10	1.35014e-08	8.14228e-09	9229/23426/2893/11141/57451/56899/2895/10243/5802/1496/57689/288/287	13
CC	GO:0099572	postsynaptic specialization	13/80	316/18678	8.29505e-10	2.27521e-08	1.37211e-08	9229/2898/56899/9863/2895/1600/10243/5802/1496/57689/27445/1740/54477	13
CC	GO:0033267	axon part	12/80	354/18678	3.38014e-08	8.11233e-07	4.8923e-07	91752/2898/26047/6092/57451/1826/26053/1740/5101/288/2823/667	12
CC	GO:0048786	presynaptic active zone	5/80	60/18678	5.76817e-06	0.000123054	7.42104e-05	9378/8499/1496/27445/2823	5
CC	GO:0098793	presynapse	10/80	438/18678	1.72561e-05	0.000331317	0.000199808	9378/91752/2898/8499/5802/1496/8618/27445/6857/2823	10
CC	GO:1902495	transmembrane transporter complex	8/80	271/18678	2.08136e-05	0.000363291	0.00021909	80333/26047/2893/1804/5144/2895/1740/481	8
CC	GO:1990351	transporter complex	8/80	276/18678	2.37266e-05	0.000379625	0.00022894	80333/26047/2893/1804/5144/2895/1740/481	8
CC	GO:0043197	dendritic spine	6/80	142/18678	3.28734e-05	0.000485515	0.0002928	91752/2893/57451/56899/2895/2823	6
CC	GO:0044309	neuron spine	6/80	145/18678	3.69726e-05	0.000507053	0.000305789	91752/2893/57451/56899/2895/2823	6
CC	GO:0005911	cell-cell junction	9/80	414/18678	6.83553e-05	0.000874947	0.000527655	26047/23284/9863/55691/1496/481/5101/288/287	9
CC	GO:0030426	growth cone	6/80	166/18678	7.85673e-05	0.000942808	0.000568579	91752/57451/1826/26053/5101/2823	6
CC	GO:0030427	site of polarized growth	6/80	169/18678	8.67387e-05	0.000979638	0.00059079	91752/57451/1826/26053/5101/2823	6
CC	GO:0034702	ion channel complex	7/80	249/18678	9.54734e-05	0.00101838	0.000614157	80333/26047/2893/1804/5144/2895/1740	7
CC	GO:0034703	cation channel complex	6/80	182/18678	0.000130322	0.00119752	0.000722189	80333/26047/2893/1804/5144/1740	6
CC	GO:0150034	distal axon	7/80	262/18678	0.000130965	0.00119752	0.000722189	91752/2898/57451/1826/26053/5101/2823	7
CC	GO:0098797	plasma membrane protein complex	9/80	451/18678	0.000130979	0.00119752	0.000722189	80333/26047/2893/1804/54212/5144/2895/1740/481	9
CC	GO:0043025	neuronal cell body	9/80	454/18678	0.000137678	0.00120155	0.000724619	9378/91752/2898/26047/2893/1826/1600/5802/2823	9
CC	GO:0044304	main axon	4/80	65/18678	0.000173214	0.00144596	0.000872017	26047/6092/1740/288	4
CC	GO:0044291	cell-cell contact zone	4/80	70/18678	0.000230808	0.00184646	0.00111355	481/5101/288/287	4
CC	GO:0099738	cell cortex region	3/80	31/18678	0.000311919	0.00233902	0.00141059	1496/27445/23122	3
CC	GO:0008076	voltage-gated potassium channel complex	4/80	76/18678	0.000316743	0.00233902	0.00141059	80333/26047/1804/1740	4
CC	GO:0042734	presynaptic membrane	5/80	141/18678	0.000348478	0.00247806	0.00149445	9378/5802/1496/6857/2823	5
CC	GO:0098686	hippocampal mossy fiber to CA3 synapse	3/80	33/18678	0.000376278	0.00255186	0.00153895	2898/1496/6857	3
CC	GO:0034705	potassium channel complex	4/80	80/18678	0.000385438	0.00255186	0.00153895	80333/26047/1804/1740	4
CC	GO:0099699	integral component of synaptic membrane	5/80	152/18678	0.000491681	0.00314364	0.00189584	9378/2895/5802/57689/2823	5
CC	GO:0099634	postsynaptic specialization membrane	4/80	86/18678	0.000507567	0.00314364	0.00189584	2895/10243/5802/57689	4
CC	GO:0031225	anchored component of membrane	5/80	156/18678	0.000553427	0.00332056	0.00200253	4045/152330/161357/257194/4684	5
CC	GO:0099240	intrinsic component of synaptic membrane	5/80	164/18678	0.000694216	0.00403908	0.00243585	9378/2895/5802/57689/2823	5
CC	GO:0044224	juxtaparanode region of axon	2/80	10/18678	0.000797288	0.00450233	0.00271522	26047/1740	2
CC	GO:0045178	basal part of cell	3/80	45/18678	0.000943132	0.00517375	0.00312014	288/23122/667	3
CC	GO:0060076	excitatory synapse	3/80	46/18678	0.00100583	0.00536445	0.00323514	2895/1496/6857	3
CC	GO:0099061	integral component of postsynaptic density membrane	3/80	48/18678	0.00113902	0.00591057	0.00356449	2895/5802/57689	3
CC	GO:0014704	intercalated disc	3/80	50/18678	0.00128283	0.00648169	0.00390891	481/288/287	3
CC	GO:0099146	intrinsic component of postsynaptic density membrane	3/80	51/18678	0.00135883	0.00668962	0.00403431	2895/5802/57689	3
CC	GO:0099059	integral component of presynaptic active zone membrane	2/80	14/18678	0.00159446	0.00765343	0.00461556	9378/2823	2
CC	GO:0016323	basolateral plasma membrane	5/80	201/18678	0.00171748	0.00804282	0.00485038	1496/481/288/287/667	5
CC	GO:0030673	axolemma	2/80	15/18678	0.00183466	0.00838703	0.00505797	26047/6092	2
CC	GO:0098839	postsynaptic density membrane	3/80	59/18678	0.00206974	0.00912412	0.00550248	2895/5802/57689	3
CC	GO:0098688	parallel fiber to Purkinje cell synapse	2/80	16/18678	0.00209094	0.00912412	0.00550248	2895/1496	2
CC	GO:0043034	costamere	2/80	18/18678	0.0026512	0.0110659	0.00667349	288/287	2
CC	GO:0098945	intrinsic component of presynaptic active zone membrane	2/80	18/18678	0.0026512	0.0110659	0.00667349	9378/2823	2
CC	GO:0099060	integral component of postsynaptic specialization membrane	3/80	71/18678	0.00350748	0.0143284	0.00864104	2895/5802/57689	3
CC	GO:0098948	intrinsic component of postsynaptic specialization membrane	3/80	74/18678	0.00394175	0.0154452	0.00931455	2895/5802/57689	3
CC	GO:0099056	integral component of presynaptic membrane	3/80	74/18678	0.00394175	0.0154452	0.00931455	9378/5802/2823	3
CC	GO:0031256	leading edge membrane	4/80	153/18678	0.00422678	0.0162308	0.00978833	26047/6092/54212/23122	4
CC	GO:0048787	presynaptic active zone membrane	2/80	23/18678	0.00432365	0.0162773	0.00981633	9378/2823	2
CC	GO:0120111	neuron projection cytoplasm	3/80	80/18678	0.00490506	0.018111	0.0109222	2898/1740/667	3
CC	GO:0098685	Schaffer collateral - CA1 synapse	3/80	82/18678	0.00525493	0.0190367	0.0114805	9378/5802/57689	3
CC	GO:0098889	intrinsic component of presynaptic membrane	3/80	83/18678	0.00543536	0.0192284	0.0115961	9378/5802/2823	3
CC	GO:1990752	microtubule end	2/80	26/18678	0.00550814	0.0192284	0.0115961	89795/667	2
CC	GO:0031252	cell leading edge	6/80	384/18678	0.00608032	0.0208468	0.0125721	26047/6092/54212/1496/23122/667	6
CC	GO:0009925	basal plasma membrane	2/80	28/18678	0.00637104	0.0214604	0.0129421	288/667	2
CC	GO:0030285	integral component of synaptic vesicle membrane	2/80	29/18678	0.00682407	0.02259	0.0136234	5802/6857	2
CC	GO:0099568	cytoplasmic region	6/80	402/18678	0.00754814	0.0245634	0.0148135	2898/1496/27445/1740/23122/667	6
CC	GO:0031672	A band	2/80	31/18678	0.00777266	0.0248725	0.0149999	287/667	2
CC	GO:0030018	Z disc	3/80	106/18678	0.0106397	0.0334889	0.0201961	288/287/667	3
CC	GO:0008328	ionotropic glutamate receptor complex	2/80	37/18678	0.0109496	0.0339084	0.0204491	2893/2895	2
CC	GO:0098878	neurotransmitter receptor complex	2/80	39/18678	0.0121156	0.0369238	0.0222677	2893/2895	2
CC	GO:0099055	integral component of postsynaptic membrane	3/80	115/18678	0.0132496	0.0393855	0.0237522	2895/5802/57689	3
CC	GO:0098563	intrinsic component of synaptic vesicle membrane	2/80	41/18678	0.0133336	0.0393855	0.0237522	5802/6857	2
CC	GO:0031674	I band	3/80	116/18678	0.0135601	0.0394475	0.0237896	288/287/667	3
CC	GO:0005923	bicellular tight junction	3/80	118/18678	0.0141935	0.040674	0.0245293	9863/55691/288	3
CC	GO:0032589	neuron projection membrane	2/80	43/18678	0.0146026	0.0412309	0.0248651	26047/6092	2
CC	GO:0098936	intrinsic component of postsynaptic membrane	3/80	120/18678	0.0148436	0.0413039	0.0249091	2895/5802/57689	3
CC	GO:0070160	tight junction	3/80	123/18678	0.0158499	0.0434741	0.0262179	9863/55691/288	3
CC	GO:0042383	sarcolemma	3/80	125/18678	0.0165417	0.0447325	0.0269768	481/288/287	3
CC	GO:0005938	cell cortex	4/80	229/18678	0.0168559	0.0449491	0.0271075	1496/27445/23122/667	4
CC	GO:0043204	perikaryon	3/80	127/18678	0.0172503	0.0453705	0.0273616	2898/26047/5802	3
CC	GO:0044448	cell cortex part	3/80	128/18678	0.0176108	0.0456929	0.0275561	1496/27445/23122	3
MF	GO:0008066	glutamate receptor activity	4/74	26/16969	4.63185e-06	0.00101437	0.000784976	2898/2893/2918/2895	4
MF	GO:0004970	ionotropic glutamate receptor activity	3/74	18/16969	6.1977e-05	0.00678648	0.00525173	2898/2893/2895	3
MF	GO:0008022	protein C-terminus binding	6/74	186/16969	0.000159742	0.0116612	0.00902404	54715/23426/54212/481/6857/667	6
MF	GO:0050839	cell adhesion molecule binding	8/74	444/16969	0.000686094	0.0375637	0.0290687	9378/84978/9369/5789/1496/57689/288/667	8
MF	GO:0051010	microtubule plus-end binding	2/74	13/16969	0.00141857	0.0456899	0.0353572	23122/667	2
MF	GO:0022824	transmitter-gated ion channel activity	3/74	54/16969	0.00168337	0.0456899	0.0353572	2898/2893/2895	3
MF	GO:0022835	transmitter-gated channel activity	3/74	54/16969	0.00168337	0.0456899	0.0353572	2898/2893/2895	3
MF	GO:0098918	structural constituent of synapse	2/74	15/16969	0.00189886	0.0456899	0.0353572	27445/1740	2
MF	GO:0005001	transmembrane receptor protein tyrosine phosphatase activity	2/74	17/16969	0.00244563	0.0456899	0.0353572	5789/5793	2
MF	GO:0019198	transmembrane receptor protein phosphatase activity	2/74	17/16969	0.00244563	0.0456899	0.0353572	5789/5793	2
MF	GO:0031690	adrenergic receptor binding	2/74	17/16969	0.00244563	0.0456899	0.0353572	9863/5144	2
MF	GO:0005230	extracellular ligand-gated ion channel activity	3/74	62/16969	0.00250356	0.0456899	0.0353572	2898/2893/2895	3

## Sheet: AST
ONTOLOGY	ID	Description	GeneRatio	BgRatio	pvalue	p.adjust	qvalue	geneID	Count
BP	GO:0048667	cell morphogenesis involved in neuron differentiation	17/129	500/17913	1.14652e-07	0.000321141	0.000273838	9201/5076/658/56288/4781/8633/6507/5789/4915/1501/5295/4684/3280/23043/26053/347733/23499	17
BP	GO:0010001	glial cell differentiation	10/129	212/17913	3.15066e-06	0.00264724	0.00225731	4919/5076/55553/3400/56288/4781/928/4915/3280/1000	10
BP	GO:0061564	axon development	14/129	438/17913	3.34788e-06	0.00264724	0.00225731	9201/3371/5076/658/56288/4781/3725/8633/4915/5295/4684/26053/347733/23499	14
BP	GO:0034330	cell junction organization	11/129	277/17913	5.2571e-06	0.00264724	0.00225731	5795/9231/56288/928/54828/287/1000/23499/2824/23122/23705	11
BP	GO:0021953	central nervous system neuron differentiation	9/129	177/17913	5.43272e-06	0.00264724	0.00225731	2066/9201/3400/57688/4781/6095/4915/3280/7832	9
BP	GO:0034332	adherens junction organization	8/129	134/17913	5.67063e-06	0.00264724	0.00225731	5795/9231/54828/1000/23499/2824/23122/23705	8
BP	GO:0071294	cellular response to zinc ion	4/129	19/17913	9.14958e-06	0.00366114	0.00312186	4495/4499/4502/4493	4
BP	GO:0021537	telencephalon development	10/129	246/17913	1.16981e-05	0.00369028	0.00314671	2066/238/3400/57688/4781/4915/6546/3280/1000/7832	10
BP	GO:0031346	positive regulation of cell projection organization	12/129	362/17913	1.21333e-05	0.00369028	0.00314671	9231/238/9759/89795/5789/4915/54828/26053/347733/1809/23499/23580	12
BP	GO:0051271	negative regulation of cellular component movement	12/129	365/17913	1.31749e-05	0.00369028	0.00314671	2066/5592/5795/9231/90627/89795/928/1843/388/1809/23122/3146	12
BP	GO:0030900	forebrain development	12/129	371/17913	1.54951e-05	0.00394563	0.00336445	2066/9201/5592/238/3400/57688/4781/4915/6546/3280/1000/7832	12
BP	GO:0061614	pri-miRNA transcription by RNA polymerase II	5/129	46/17913	1.93844e-05	0.00452463	0.00385817	9759/4781/3725/2353/1655	5
BP	GO:0001952	regulation of cell-matrix adhesion	7/129	117/17913	2.19332e-05	0.00470564	0.00401252	5795/604/5295/54828/23499/2824/23122	7
BP	GO:0034329	cell junction assembly	9/129	214/17913	2.48775e-05	0.00470564	0.00401252	5795/9231/56288/928/54828/287/23499/2824/23122	9
BP	GO:0007162	negative regulation of cell adhesion	10/129	271/17913	2.69323e-05	0.00470564	0.00401252	5592/3371/9231/928/604/5295/1843/54828/23122/3146	10
BP	GO:0007409	axonogenesis	12/129	393/17913	2.73418e-05	0.00470564	0.00401252	9201/5076/658/56288/4781/8633/4915/5295/4684/26053/347733/23499	12
BP	GO:0030336	negative regulation of cell migration	11/129	332/17913	2.85598e-05	0.00470564	0.00401252	2066/5592/5795/9231/90627/89795/1843/388/1809/23122/3146	11
BP	GO:0042063	gliogenesis	10/129	285/17913	4.12929e-05	0.00629647	0.00536902	4919/5076/55553/3400/56288/4781/928/4915/3280/1000	10
BP	GO:2000146	negative regulation of cell motility	11/129	347/17913	4.27108e-05	0.00629647	0.00536902	2066/5592/5795/9231/90627/89795/1843/388/1809/23122/3146	11
BP	GO:0034333	adherens junction assembly	6/129	90/17913	4.71163e-05	0.00659863	0.00562667	5795/9231/54828/23499/2824/23122	6
BP	GO:0016055	Wnt signaling pathway	13/129	498/17913	6.33308e-05	0.00839718	0.0071603	11197/4919/4300/1958/51741/166336/1501/27327/23043/1000/23499/7316/23112	13
BP	GO:0198738	cell-cell signaling by wnt	13/129	500/17913	6.59543e-05	0.00839718	0.0071603	11197/4919/4300/1958/51741/166336/1501/27327/23043/1000/23499/7316/23112	13
BP	GO:0045926	negative regulation of growth	9/129	244/17913	6.90711e-05	0.00841166	0.00717265	5795/4495/604/3303/4499/3720/4502/1410/4493	9
BP	GO:0051893	regulation of focal adhesion assembly	5/129	61/17913	7.71743e-05	0.00850532	0.00725251	5795/54828/23499/2824/23122	5
BP	GO:0090109	regulation of cell-substrate junction assembly	5/129	61/17913	7.71743e-05	0.00850532	0.00725251	5795/54828/23499/2824/23122	5
BP	GO:0071276	cellular response to cadmium ion	4/129	32/17913	7.89498e-05	0.00850532	0.00725251	3725/4495/2353/4493	4
BP	GO:0014706	striated muscle tissue development	11/129	376/17913	8.77092e-05	0.00870615	0.00742376	2066/55553/9759/1958/6546/2353/3720/10521/1655/8470/7832	11
BP	GO:0040013	negative regulation of locomotion	11/129	377/17913	8.97993e-05	0.00870615	0.00742376	2066/5592/5795/9231/90627/89795/1843/388/1809/23122/3146	11
BP	GO:0035914	skeletal muscle cell differentiation	5/129	63/17913	9.01386e-05	0.00870615	0.00742376	1958/2353/10521/1655/7832	5
BP	GO:0010810	regulation of cell-substrate adhesion	8/129	201/17913	0.000104517	0.00975844	0.00832105	5795/25890/604/5295/54828/23499/2824/23122	8
BP	GO:1903391	regulation of adherens junction organization	5/129	67/17913	0.000121038	0.0109363	0.00932544	5795/54828/23499/2824/23122	5
BP	GO:0060537	muscle tissue development	11/129	392/17913	0.000126664	0.011087	0.00945394	2066/55553/9759/1958/6546/2353/3720/10521/1655/8470/7832	11
BP	GO:0007160	cell-matrix adhesion	8/129	214/17913	0.000161034	0.0136683	0.011655	5795/604/5295/54828/4289/23499/2824/23122	8
BP	GO:1902893	regulation of pri-miRNA transcription by RNA polymerase II	4/129	40/17913	0.000191908	0.0158099	0.0134811	9759/4781/3725/2353	4
BP	GO:0071248	cellular response to metal ion	7/129	167/17913	0.000207979	0.0166443	0.0141926	3725/4495/4499/2353/4502/3726/4493	7
BP	GO:0001953	negative regulation of cell-matrix adhesion	4/129	42/17913	0.000232441	0.0180852	0.0154213	604/5295/54828/23122	4
BP	GO:0042552	myelination	6/129	122/17913	0.000253616	0.0183818	0.0156742	9444/3400/56288/928/4915/287	6
BP	GO:0042692	muscle cell differentiation	10/129	359/17913	0.0002745	0.0183818	0.0156742	9444/55553/9759/6095/928/6546/3280/287/1000/8470	10
BP	GO:0035994	response to muscle stretch	3/129	18/17913	0.000275089	0.0183818	0.0156742	3725/6546/2353	3
BP	GO:0010043	response to zinc ion	4/129	44/17913	0.000278793	0.0183818	0.0156742	4495/4499/4502/4493	4
BP	GO:0010632	regulation of epithelial cell migration	9/129	294/17913	0.000280776	0.0183818	0.0156742	90627/3725/54828/10000/388/23499/23122/3146/2752	9
BP	GO:0071560	cellular response to transforming growth factor beta stimulus	8/129	233/17913	0.000286986	0.0183818	0.0156742	55553/6660/56288/51741/3725/3303/2353/7316	8
BP	GO:0007045	cell-substrate adherens junction assembly	5/129	81/17913	0.000296329	0.0183818	0.0156742	5795/54828/23499/2824/23122	5
BP	GO:0048041	focal adhesion assembly	5/129	81/17913	0.000296329	0.0183818	0.0156742	5795/54828/23499/2824/23122	5
BP	GO:0007272	ensheathment of neurons	6/129	126/17913	0.000301878	0.0183818	0.0156742	9444/3400/56288/928/4915/287	6
BP	GO:0008366	axon ensheathment	6/129	126/17913	0.000301878	0.0183818	0.0156742	9444/3400/56288/928/4915/287	6
BP	GO:0048863	stem cell differentiation	8/129	237/17913	0.000321751	0.0185753	0.0158393	2066/5076/55553/6660/124540/3280/3720/10443	8
BP	GO:0072659	protein localization to plasma membrane	8/129	237/17913	0.000321751	0.0185753	0.0158393	57512/5295/23043/287/1000/23499/783/23122	8
BP	GO:0032332	positive regulation of chondrocyte differentiation	3/129	19/17913	0.000324952	0.0185753	0.0158393	55553/658/6660	3
BP	GO:0071559	response to transforming growth factor beta	8/129	239/17913	0.000340381	0.0190681	0.0162594	55553/6660/56288/51741/3725/3303/2353/7316	8
BP	GO:0001667	ameboidal-type cell migration	11/129	446/17913	0.00038425	0.0211036	0.0179951	2066/90627/3725/6546/54828/10000/388/23499/23122/3146/2752	11
BP	GO:1901888	regulation of cell junction assembly	5/129	90/17913	0.00048276	0.0260041	0.0221737	5795/54828/23499/2824/23122	5
BP	GO:0001503	ossification	10/129	388/17913	0.000505839	0.0263476	0.0224667	3371/658/3400/9759/51741/6546/5087/3726/1655/2824	10
BP	GO:0071241	cellular response to inorganic substance	7/129	194/17913	0.000515204	0.0263476	0.0224667	3725/4495/4499/2353/4502/3726/4493	7
BP	GO:0031589	cell-substrate adhesion	9/129	322/17913	0.000543949	0.0263476	0.0224667	5795/25890/604/5295/54828/4289/23499/2824/23122	9
BP	GO:0007178	transmembrane receptor protein serine/threonine kinase signaling pathway	9/129	323/17913	0.000556189	0.0263476	0.0224667	658/1958/56288/3725/3303/2353/3280/1655/7316	9
BP	GO:0060485	mesenchyme development	8/129	258/17913	0.000565315	0.0263476	0.0224667	2066/9231/5076/3280/10521/1655/23122/60412	8
BP	GO:0001655	urogenital system development	9/129	324/17913	0.000568654	0.0263476	0.0224667	3371/9231/5076/3400/1958/4774/1285/3280/5087	9
BP	GO:0086012	membrane depolarization during cardiac muscle cell action potential	3/129	23/17913	0.000581534	0.0263476	0.0224667	6546/287/783	3
BP	GO:0048709	oligodendrocyte differentiation	5/129	94/17913	0.000589305	0.0263476	0.0224667	55553/3400/928/4915/3280	5
BP	GO:0030278	regulation of ossification	7/129	199/17913	0.000599383	0.0263476	0.0224667	658/3400/9759/6546/5087/1655/2824	7
BP	GO:0048762	mesenchymal cell differentiation	7/129	199/17913	0.000599383	0.0263476	0.0224667	2066/9231/5076/3280/10521/1655/23122	7
BP	GO:0042542	response to hydrogen peroxide	6/129	144/17913	0.00061486	0.0263476	0.0224667	5076/3725/6546/1843/388/1410	6
BP	GO:0009612	response to mechanical stimulus	7/129	200/17913	0.00061746	0.0263476	0.0224667	3371/9759/3725/6507/6546/2353/7832	7
BP	GO:0120034	positive regulation of plasma membrane bounded cell projection assembly	5/129	95/17913	0.000618496	0.0263476	0.0224667	9759/54828/26053/1809/23580	5
BP	GO:0046677	response to antibiotic	9/129	328/17913	0.000620828	0.0263476	0.0224667	3371/5076/1958/3725/6507/6546/1843/388/1410	9
BP	GO:0007044	cell-substrate junction assembly	5/129	96/17913	0.000648758	0.0271219	0.023127	5795/54828/23499/2824/23122	5
BP	GO:0007517	muscle organ development	10/129	403/17913	0.000678172	0.0279347	0.02382	2066/55553/9759/1958/2353/3720/1410/10521/1655/7832	10
BP	GO:0016202	regulation of striated muscle tissue development	6/129	149/17913	0.000735545	0.0298589	0.0254607	2066/55553/9759/3720/10521/1655	6
BP	GO:0046686	response to cadmium ion	4/129	57/17913	0.000754776	0.030103	0.0256689	3725/4495/2353/4493	4
BP	GO:0002521	leukocyte differentiation	11/129	485/17913	0.000770758	0.030103	0.0256689	5795/9759/1958/3725/6095/4495/604/2353/5295/3726/3146	11
BP	GO:0043087	regulation of GTPase activity	10/129	410/17913	0.000773801	0.030103	0.0256689	5592/90627/23092/3725/604/57584/4915/9743/54453/54828	10
BP	GO:0030099	myeloid cell differentiation	10/129	411/17913	0.000788328	0.030248	0.0257926	55553/3725/4495/604/3303/2353/5295/27327/3726/23112	10
BP	GO:0001764	neuron migration	6/129	152/17913	0.000816283	0.0304855	0.025995	2066/9201/5592/4915/26053/347733	6
BP	GO:1901861	regulation of muscle tissue development	6/129	152/17913	0.000816283	0.0304855	0.025995	2066/55553/9759/3720/10521/1655	6
BP	GO:0086010	membrane depolarization during action potential	3/129	26/17913	0.000840393	0.030726	0.0262001	6546/287/783	3
BP	GO:0048634	regulation of muscle organ development	6/129	153/17913	0.000844662	0.030726	0.0262001	2066/55553/9759/3720/10521/1655	6
BP	GO:1990778	protein localization to cell periphery	8/129	276/17913	0.000877209	0.0315008	0.0268608	57512/5295/23043/287/1000/23499/783/23122	8
BP	GO:0007519	skeletal muscle tissue development	6/129	156/17913	0.000934388	0.0331294	0.0282495	9759/1958/2353/10521/1655/7832	6
BP	GO:0016358	dendrite development	7/129	216/17913	0.00097043	0.033726	0.0287583	9201/5592/9231/238/5789/1501/23043	7
BP	GO:0032835	glomerulus development	4/129	61/17913	0.000975297	0.033726	0.0287583	5076/1958/1285/3280	4
BP	GO:0010882	regulation of cardiac muscle contraction by calcium ion signaling	3/129	28/17913	0.00104783	0.0357924	0.0305203	9759/6546/287	3
BP	GO:0010631	epithelial cell migration	9/129	354/17913	0.00106392	0.0359042	0.0306156	90627/3725/54828/10000/388/23499/23122/3146/2752	9
BP	GO:0045666	positive regulation of neuron differentiation	9/129	355/17913	0.00108507	0.0361818	0.0308523	9231/238/5789/604/4915/347733/1809/6925/23499	9
BP	GO:0090132	epithelium migration	9/129	357/17913	0.00112838	0.0370555	0.0315973	90627/3725/54828/10000/388/23499/23122/3146/2752	9
BP	GO:0001649	osteoblast differentiation	7/129	222/17913	0.00113773	0.0370555	0.0315973	3371/658/3400/9759/51741/3726/1655	7
BP	GO:0019932	second-messenger-mediated signaling	9/129	360/17913	0.00119596	0.0385045	0.0328329	5592/5795/83988/9759/6546/4502/287/11163/51655	9
BP	GO:0060538	skeletal muscle organ development	6/129	165/17913	0.00124809	0.0392955	0.0335074	9759/1958/2353/10521/1655/7832	6
BP	GO:0021782	glial cell development	5/129	111/17913	0.00124859	0.0392955	0.0335074	4919/3400/56288/928/4915	5
BP	GO:0090130	tissue migration	9/129	363/17913	0.00126679	0.0394253	0.0336181	90627/3725/54828/10000/388/23499/23122/3146/2752	9
BP	GO:0010812	negative regulation of cell-substrate adhesion	4/129	67/17913	0.0013857	0.0417283	0.0355819	604/5295/54828/23122	4
BP	GO:0000302	response to reactive oxygen species	7/129	230/17913	0.00139513	0.0417283	0.0355819	5076/3725/6546/2353/1843/388/1410	7
BP	GO:0033120	positive regulation of RNA splicing	3/129	31/17913	0.00141528	0.0417283	0.0355819	3303/5295/6430	3
BP	GO:0048854	brain morphogenesis	3/129	31/17913	0.00141528	0.0417283	0.0355819	5076/10000/1000	3
BP	GO:0061036	positive regulation of cartilage development	3/129	31/17913	0.00141528	0.0417283	0.0355819	55553/658/6660	3
BP	GO:0006352	DNA-templated transcription, initiation	7/129	231/17913	0.00143027	0.0417311	0.0355842	84441/3725/6095/902/6925/2104/3146	7
BP	GO:0043484	regulation of RNA splicing	5/129	115/17913	0.00146144	0.042201	0.0359849	3303/5295/6430/10521/1655	5
BP	GO:0007163	establishment or maintenance of cell polarity	6/129	172/17913	0.00154335	0.0439536	0.0374794	9231/56288/55914/3280/54828/23122	6
BP	GO:0038128	ERBB2 signaling pathway	3/129	32/17913	0.00155352	0.0439536	0.0374794	2066/55914/5295	3
BP	GO:0010634	positive regulation of epithelial cell migration	6/129	173/17913	0.00158952	0.0445226	0.0379645	3725/54828/10000/388/23122/3146	6
BP	GO:0050769	positive regulation of neurogenesis	10/129	455/17913	0.00168996	0.046867	0.0399636	9231/238/5789/604/4915/3280/347733/1809/6925/23499	10
CC	GO:0090575	RNA polymerase II transcription factor complex	7/127	124/18678	2.21614e-05	0.00351651	0.00285474	51741/3725/2353/902/5087/6925/3726	7
CC	GO:0005911	cell-cell junction	12/127	414/18678	2.59521e-05	0.00351651	0.00285474	5101/5795/9231/117583/56288/23254/6546/5295/287/1000/23580/23705	12
CC	GO:0044798	nuclear transcription factor complex	7/127	140/18678	4.83378e-05	0.00436651	0.00354477	51741/3725/2353/902/5087/6925/3726	7
CC	GO:0031252	cell leading edge	10/127	384/18678	0.000297122	0.0200151	0.0162484	5795/8633/2890/54828/4289/1809/1000/23499/23122/8470	10
CC	GO:0150034	distal axon	8/127	262/18678	0.000428959	0.0200151	0.0162484	5101/4919/56288/8633/4915/26053/1809/2752	8
CC	GO:0030055	cell-substrate junction	10/127	404/18678	0.000443138	0.0200151	0.0162484	3371/4026/23092/928/55914/3303/388/1000/23122/8470	10
CC	GO:0005912	adherens junction	11/127	496/18678	0.000577587	0.0223609	0.0181527	3371/9231/4026/23092/928/3303/388/1000/23580/23122/8470	11
CC	GO:0033267	axon part	9/127	354/18678	0.000710558	0.0224537	0.0182281	5101/4919/56288/8633/2890/4915/26053/1809/2752	9
CC	GO:0030018	Z disc	5/127	106/18678	0.000786529	0.0224537	0.0182281	9759/6546/1410/287/8470	5
CC	GO:0014069	postsynaptic density	8/127	290/18678	0.000834271	0.0224537	0.0182281	2066/9201/9231/2890/4915/9743/23043/1410	8
CC	GO:0032279	asymmetric synapse	8/127	294/18678	0.000911406	0.0224537	0.0182281	2066/9201/9231/2890/4915/9743/23043/1410	8
CC	GO:0031674	I band	5/127	116/18678	0.00117951	0.0244628	0.0198591	9759/6546/1410/287/8470	5
CC	GO:0031672	A band	3/127	31/18678	0.00120068	0.0244628	0.0198591	9759/1410/287	3
CC	GO:0044291	cell-cell contact zone	4/127	70/18678	0.00132162	0.0244628	0.0198591	5101/6546/287/1000	4
CC	GO:0098984	neuron to neuron synapse	8/127	315/18678	0.00141566	0.0244628	0.0198591	2066/9201/9231/2890/4915/9743/23043/1410	8
CC	GO:0099572	postsynaptic specialization	8/127	316/18678	0.0014443	0.0244628	0.0198591	2066/9201/9231/2890/4915/9743/23043/1410	8
CC	GO:0005925	focal adhesion	9/127	397/18678	0.00158075	0.0246315	0.019996	3371/4026/23092/928/3303/388/1000/23122/8470	9
CC	GO:0005924	cell-substrate adherens junction	9/127	399/18678	0.00163604	0.0246315	0.019996	3371/4026/23092/928/3303/388/1000/23122/8470	9
CC	GO:0017053	transcriptional repressor complex	4/127	78/18678	0.00197206	0.0281277	0.0228343	9759/3725/10443/3146	4
CC	GO:0005614	interstitial matrix	2/127	11/18678	0.00242357	0.032271	0.0261978	3371/25890	2
CC	GO:0005667	transcription factor complex	7/127	270/18678	0.0025007	0.032271	0.0261978	51741/3725/2353/902/5087/6925/3726	7
CC	GO:0015629	actin cytoskeleton	9/127	432/18678	0.00279544	0.0344348	0.0279544	4919/9759/57584/26053/1410/1809/1000/23580/8470	9
CC	GO:0005874	microtubule	8/127	357/18678	0.00307668	0.0362513	0.0294291	1780/636/89795/6546/54828/347733/23499/23122	8
MF	GO:0001228	DNA-binding transcription activator activity, RNA polymerase II-specific	11/130	390/16969	0.000206875	0.0360425	0.033544	1958/4774/4781/3725/9592/6095/2353/5087/6925/3726/2104	11
MF	GO:0005200	structural constituent of cytoskeleton	5/130	77/16969	0.000310412	0.0360425	0.033544	2670/636/55914/287/8470	5
MF	GO:0008013	beta-catenin binding	5/130	78/16969	0.000329657	0.0360425	0.033544	5795/9231/6095/1501/1000	5
MF	GO:0003682	chromatin binding	11/130	437/16969	0.000542474	0.0395894	0.0368451	4300/9759/1958/4774/3725/604/2353/54828/3720/26053/1655	11
MF	GO:0070412	R-SMAD binding	3/130	23/16969	0.000695542	0.0395894	0.0368451	3725/2353/1655	3
MF	GO:0015631	tubulin binding	8/130	252/16969	0.000724197	0.0395894	0.0368451	1780/83988/8633/89795/54828/1410/23499/23122	8

## Sheet: BC
ONTOLOGY	ID	Description	GeneRatio	BgRatio	pvalue	p.adjust	qvalue	geneID	Count
BP	GO:0050804	modulation of chemical synaptic transmission	20/132	393/17913	1.01602e-11	1.13091e-08	9.32295e-09	2897/10718/152330/9162/2895/57282/2915/81832/1607/5332/22871/2259/2890/5530/440279/9699/6857/783/8766/6616	20
BP	GO:0099177	regulation of trans-synaptic signaling	20/132	394/17913	1.06388e-11	1.13091e-08	9.32295e-09	2897/10718/152330/9162/2895/57282/2915/81832/1607/5332/22871/2259/2890/5530/440279/9699/6857/783/8766/6616	20
BP	GO:0042391	regulation of membrane potential	19/132	374/17913	3.61125e-11	2.11055e-08	1.73989e-08	2897/2562/9162/6262/2895/3778/2915/81832/22871/2257/40/288/2259/2890/5530/9699/817/783/287	19
BP	GO:0007215	glutamate receptor signaling pathway	11/132	87/17913	3.97093e-11	2.11055e-08	1.73989e-08	1740/2897/4308/2895/2917/2915/57554/2916/81832/22871/2890	11
BP	GO:0050808	synapse organization	18/132	394/17913	6.85748e-10	2.58092e-07	2.12766e-07	1740/6092/221935/2562/2895/5789/2915/577/1607/22871/158038/40/288/1496/10243/3084/9863/4038	18
BP	GO:0048667	cell morphogenesis involved in neuron differentiation	20/132	500/17913	7.28386e-10	2.58092e-07	2.12766e-07	9369/6092/220164/152330/5789/1600/577/5797/22871/26053/288/1496/5578/137970/5530/4038/57453/473/23499/8766	20
BP	GO:0010975	regulation of neuron projection development	19/132	458/17913	1.10763e-09	3.36403e-07	2.77324e-07	6092/221935/2895/5793/5789/1600/577/22871/1496/5530/9863/9699/4038/257194/6857/23499/57118/8766/6616	19
BP	GO:0032412	regulation of ion transmembrane transporter activity	14/132	234/17913	1.9994e-09	5.3134e-07	4.38026e-07	1740/5142/6262/2915/57554/81832/22871/2257/288/2259/2890/817/783/287	14
BP	GO:0060078	regulation of postsynaptic membrane potential	11/132	127/17913	2.45936e-09	5.80956e-07	4.78928e-07	2897/2562/9162/2895/2915/81832/22871/2259/2890/5530/9699	11
BP	GO:0022898	regulation of transmembrane transporter activity	14/132	242/17913	3.08707e-09	6.56311e-07	5.41049e-07	1740/5142/6262/2915/57554/81832/22871/2257/288/2259/2890/817/783/287	14
BP	GO:2001257	regulation of cation channel activity	12/132	166/17913	3.59194e-09	6.94224e-07	5.72304e-07	1740/5142/57554/81832/22871/2257/288/2259/2890/817/783/287	12
BP	GO:0048167	regulation of synaptic plasticity	12/132	169/17913	4.40335e-09	7.80127e-07	6.43121e-07	152330/9162/2895/57282/2915/81832/22871/2259/2890/440279/8766/6616	12
BP	GO:0007416	synapse assembly	12/132	172/17913	5.37626e-09	8.79225e-07	7.24816e-07	6092/221935/2562/2895/5789/577/22871/158038/40/3084/9863/4038	12
BP	GO:0034765	regulation of ion transmembrane transport	18/132	453/17913	6.19921e-09	9.41394e-07	7.76066e-07	1740/80333/5142/6262/3778/2915/57554/81832/22871/2257/27133/40/288/2259/2890/817/783/287	18
BP	GO:0032409	regulation of transporter activity	14/132	257/17913	6.67836e-09	9.46547e-07	7.80314e-07	1740/5142/6262/2915/57554/81832/22871/2257/288/2259/2890/817/783/287	14
BP	GO:1990778	protein localization to cell periphery	14/132	276/17913	1.65228e-08	2.19546e-06	1.8099e-06	1740/80333/288/10082/9053/2035/23499/23167/783/8766/23122/6616/287/23095	14
BP	GO:1904062	regulation of cation transmembrane transport	14/132	312/17913	7.64704e-08	9.56329e-06	7.88379e-06	1740/80333/5142/6262/57554/81832/22871/2257/288/2259/2890/817/783/287	14
BP	GO:0051648	vesicle localization	13/132	270/17913	1.01463e-07	1.19839e-05	9.87927e-06	8618/9162/22871/2890/9863/9699/6857/783/8766/23122/6616/60412/23095	13
BP	GO:0007409	axonogenesis	15/132	393/17913	2.10166e-07	2.35164e-05	1.93865e-05	9369/6092/220164/152330/1600/5797/26053/288/1496/5578/137970/4038/57453/23499/8766	15
BP	GO:0051650	establishment of vesicle localization	12/132	253/17913	3.78606e-07	4.02458e-05	3.31779e-05	8618/9162/22871/2890/9699/6857/783/8766/23122/6616/60412/23095	12
BP	GO:0061564	axon development	15/132	438/17913	8.31157e-07	8.41447e-05	6.93672e-05	9369/6092/220164/152330/1600/5797/26053/288/1496/5578/137970/4038/57453/23499/8766	15
BP	GO:0007216	G protein-coupled glutamate receptor signaling pathway	4/132	11/17913	8.93187e-07	8.63143e-05	7.11558e-05	4308/2917/2915/2916	4
BP	GO:0099068	postsynapse assembly	5/132	25/17913	9.50397e-07	8.78497e-05	7.24216e-05	2895/5789/22871/9863/4038	5
BP	GO:0098742	cell-cell adhesion via plasma-membrane adhesion molecules	11/132	233/17913	1.23877e-06	0.000109735	9.0463e-05	6092/221935/2895/5789/1600/5797/22871/5101/137970/23705/57453	11
BP	GO:0045666	positive regulation of neuron differentiation	13/132	355/17913	2.25302e-06	0.000191597	0.000157949	6092/5789/1600/22871/9863/6925/9699/8648/257194/6857/23499/57118/8766	13
BP	GO:0010959	regulation of metal ion transport	13/132	365/17913	3.05667e-06	0.000249941	0.000206047	80333/5142/6262/2916/81832/2257/288/2259/490/2035/817/783/287	13
BP	GO:0099504	synaptic vesicle cycle	9/132	162/17913	3.18026e-06	0.000250416	0.000206438	8618/9162/22871/2259/9863/9699/6857/783/6616	9
BP	GO:0071709	membrane assembly	5/132	32/17913	3.45625e-06	0.000262428	0.00021634	5789/22871/288/9863/4038	5
BP	GO:0051668	localization within membrane	8/132	126/17913	4.25689e-06	0.000312074	0.000257267	1740/81832/22871/10243/10082/9863/4038/6616	8
BP	GO:0016358	dendrite development	10/132	216/17913	4.57784e-06	0.000324416	0.000267442	221935/5789/1600/577/22871/1496/5530/4038/473/57118	10
BP	GO:0050807	regulation of synapse organization	10/132	218/17913	4.96768e-06	0.000340686	0.000280855	6092/2895/5789/577/1607/22871/158038/40/1496/4038	10
BP	GO:0050803	regulation of synapse structure or activity	10/132	222/17913	5.83448e-06	0.000387628	0.000319553	6092/2895/5789/577/1607/22871/158038/40/1496/4038	10
BP	GO:0044091	membrane biogenesis	5/132	37/17913	7.26369e-06	0.000454194	0.000374429	5789/22871/288/9863/4038	5
BP	GO:0097120	receptor localization to synapse	5/132	37/17913	7.26369e-06	0.000454194	0.000374429	1740/81832/22871/10082/6616	5
BP	GO:0097479	synaptic vesicle localization	8/132	137/17913	7.91719e-06	0.000480912	0.000396455	8618/9162/22871/9863/9699/6857/783/6616	8
BP	GO:0051965	positive regulation of synapse assembly	6/132	66/17913	9.03351e-06	0.000523486	0.000431552	2895/5789/577/22871/158038/40	6
BP	GO:0016079	synaptic vesicle exocytosis	7/132	100/17913	9.11053e-06	0.000523486	0.000431552	8618/9162/22871/9699/6857/783/6616	7
BP	GO:0086003	cardiac muscle cell contraction	6/132	68/17913	1.0752e-05	0.000601548	0.000495904	5142/6262/2257/817/783/287	6
BP	GO:0099565	chemical synaptic transmission, postsynaptic	7/132	103/17913	1.10723e-05	0.000603582	0.000497581	2562/9162/2895/81832/22871/5530/9699	7
BP	GO:0051963	regulation of synapse assembly	7/132	105/17913	1.25652e-05	0.000667839	0.000550553	6092/2895/5789/577/22871/158038/40	7
BP	GO:0035637	multicellular organismal signaling	9/132	193/17913	1.31711e-05	0.000682968	0.000563025	80333/6262/26047/2257/288/490/817/783/287	9
BP	GO:0014047	glutamate secretion	5/132	42/17913	1.37631e-05	0.000696677	0.000574327	2917/8499/6857/6512/6616	5
BP	GO:0007269	neurotransmitter secretion	8/132	149/17913	1.46444e-05	0.000724046	0.000596889	8618/9162/22871/9699/8499/6857/783/6616	8
BP	GO:0099643	signal release from synapse	8/132	150/17913	1.53746e-05	0.000742875	0.000612411	8618/9162/22871/9699/8499/6857/783/6616	8
BP	GO:0086001	cardiac muscle cell action potential	6/132	74/17913	1.75527e-05	0.000829266	0.00068363	6262/2257/288/817/783/287	6
BP	GO:0099173	postsynapse organization	8/132	158/17913	2.2399e-05	0.00103522	0.000853417	1740/2895/5789/1607/22871/10243/9863/4038	8
BP	GO:0010976	positive regulation of neuron projection development	10/132	265/17913	2.71496e-05	0.00122809	0.00101241	6092/5789/22871/9863/9699/257194/6857/23499/57118/8766	10
BP	GO:0050769	positive regulation of neurogenesis	13/132	455/17913	3.1986e-05	0.00141671	0.00116791	6092/5789/1600/22871/9863/6925/9699/8648/257194/6857/23499/57118/8766	13
BP	GO:1901019	regulation of calcium ion transmembrane transporter activity	6/132	84/17913	3.6267e-05	0.00157354	0.0012972	5142/6262/2259/817/783/287	6
BP	GO:0048489	synaptic vesicle transport	7/132	126/17913	4.10146e-05	0.00170975	0.00140948	8618/9162/22871/9699/6857/783/6616	7
BP	GO:0097480	establishment of synaptic vesicle localization	7/132	126/17913	4.10146e-05	0.00170975	0.00140948	8618/9162/22871/9699/6857/783/6616	7
BP	GO:0017156	calcium ion regulated exocytosis	7/132	127/17913	4.31438e-05	0.00174698	0.00144017	8618/9162/22871/9699/6857/783/6616	7
BP	GO:0099003	vesicle-mediated transport in synapse	8/132	174/17913	4.46676e-05	0.00174698	0.00144017	8618/9162/22871/9699/6857/783/8766/6616	8
BP	GO:0097090	presynaptic membrane organization	3/132	10/17913	4.51946e-05	0.00174698	0.00144017	5789/22871/4038	3
BP	GO:1902805	positive regulation of synaptic vesicle transport	3/132	10/17913	4.51946e-05	0.00174698	0.00144017	22871/6857/783	3
BP	GO:0098900	regulation of action potential	5/132	55/17913	5.21316e-05	0.00196145	0.00161698	6262/2257/288/817/287	5
BP	GO:0048813	dendrite morphogenesis	7/132	131/17913	5.25883e-05	0.00196145	0.00161698	5789/577/22871/1496/5530/4038/473	7
BP	GO:1900449	regulation of glutamate receptor signaling pathway	5/132	56/17913	5.69064e-05	0.00208591	0.00171959	1740/57554/81832/22871/2890	5
BP	GO:0097106	postsynaptic density organization	4/132	29/17913	5.7999e-05	0.00208993	0.0017229	1740/2895/5789/22871	4
BP	GO:0035418	protein localization to synapse	5/132	57/17913	6.20119e-05	0.00219729	0.0018114	1740/22871/40/10082/6616	5
BP	GO:0072659	protein localization to plasma membrane	9/132	237/17913	6.60337e-05	0.00230144	0.00189726	80333/288/9053/23499/23167/783/8766/23122/287	9
BP	GO:0060079	excitatory postsynaptic potential	6/132	95/17913	7.25853e-05	0.00248897	0.00205186	9162/2895/81832/22871/5530/9699	6
BP	GO:0006836	neurotransmitter transport	9/132	241/17913	7.50902e-05	0.00252174	0.00207887	8618/9162/22871/9699/8499/6857/6512/783/6616	9
BP	GO:0099084	postsynaptic specialization organization	4/132	31/17913	7.59646e-05	0.00252174	0.00207887	1740/2895/5789/22871	4
BP	GO:0031346	positive regulation of cell projection organization	11/132	362/17913	7.70993e-05	0.00252174	0.00207887	6092/5789/22871/26053/9863/9699/257194/6857/23499/57118/8766	11
BP	GO:0022604	regulation of cell morphogenesis	12/132	430/17913	8.16061e-05	0.00261941	0.00215938	6092/5789/1600/577/22871/5530/9699/4038/6857/2035/23499/8766	12
BP	GO:0051924	regulation of calcium ion transport	9/132	244/17913	8.25495e-05	0.00261941	0.00215938	5142/6262/2916/2259/490/2035/817/783/287	9
BP	GO:0007612	learning	7/132	142/17913	8.76037e-05	0.0027389	0.0022579	9369/9162/26047/2915/577/81832/6616	7
BP	GO:0015800	acidic amino acid transport	5/132	62/17913	9.30575e-05	0.00286725	0.0023637	2917/8499/6857/6512/6616	5
BP	GO:0007626	locomotory behavior	8/132	194/17913	9.59676e-05	0.00291467	0.0024028	57282/2915/1600/2916/2257/3084/257194/6616	8
BP	GO:0021535	cell migration in hindbrain	3/132	13/17913	0.000105982	0.00317349	0.00261616	1600/1496/473	3
BP	GO:0098901	regulation of cardiac muscle cell action potential	4/132	34/17913	0.000110064	0.00324996	0.0026792	6262/288/817/287	4
BP	GO:0051656	establishment of organelle localization	12/132	448/17913	0.000120092	0.00349747	0.00288325	8618/9162/22871/2890/9699/6857/783/8766/23122/6616/60412/23095	12
BP	GO:0007157	heterophilic cell-cell adhesion via plasma membrane cell adhesion molecules	4/132	35/17913	0.00012356	0.00350251	0.0028874	2895/5789/22871/23705	4
BP	GO:2000310	regulation of NMDA receptor activity	4/132	35/17913	0.00012356	0.00350251	0.0028874	1740/57554/22871/2890	4
BP	GO:0098693	regulation of synaptic vesicle cycle	6/132	106/17913	0.000133372	0.00362923	0.00299186	9162/22871/2259/9863/6857/783	6
BP	GO:0010769	regulation of cell morphogenesis involved in differentiation	9/132	260/17913	0.000133699	0.00362923	0.00299186	6092/5789/1600/577/22871/5530/4038/23499/8766	9
BP	GO:0001505	regulation of neurotransmitter levels	10/132	321/17913	0.000134519	0.00362923	0.00299186	8618/6095/9162/22871/9699/8499/6857/6512/783/6616	10
BP	GO:0099601	regulation of neurotransmitter receptor activity	5/132	67/17913	0.000134859	0.00362923	0.00299186	1740/57554/81832/22871/2890	5
BP	GO:0008038	neuron recognition	4/132	36/17913	0.000138215	0.00367307	0.003028	6092/152330/26047/4978	4
BP	GO:0001941	postsynaptic membrane organization	4/132	37/17913	0.000154088	0.00399501	0.00329341	22871/10243/9863/4038	4
BP	GO:1901021	positive regulation of calcium ion transmembrane transporter activity	4/132	37/17913	0.000154088	0.00399501	0.00329341	6262/2259/783/287	4
BP	GO:0007411	axon guidance	8/132	210/17913	0.000165868	0.00417189	0.00343922	9369/6092/220164/152330/1600/5797/5578/137970	8
BP	GO:0007158	neuron cell-cell adhesion	3/132	15/17913	0.000166797	0.00417189	0.00343922	9369/152330/22871	3
BP	GO:1901841	regulation of high voltage-gated calcium channel activity	3/132	15/17913	0.000166797	0.00417189	0.00343922	5142/2259/783	3
BP	GO:2001222	regulation of neuron migration	4/132	38/17913	0.000171238	0.00423316	0.00348973	10718/1496/3084/137970	4
BP	GO:0097485	neuron projection guidance	8/132	212/17913	0.000176983	0.00432489	0.00356536	9369/6092/220164/152330/1600/5797/5578/137970	8
BP	GO:0008090	retrograde axonal transport	3/132	16/17913	0.000204184	0.0049329	0.00406658	1740/667/23095	3
BP	GO:0070252	actin-mediated cell contraction	6/132	115/17913	0.00020843	0.00497891	0.00410451	5142/6262/2257/817/783/287	6
BP	GO:0034330	cell junction organization	9/132	277/17913	0.00021475	0.00507286	0.00418197	221935/1010/342184/5578/23705/253559/23499/23122/287	9
BP	GO:2000649	regulation of sodium ion transmembrane transporter activity	4/132	41/17913	0.000230949	0.00539559	0.00444801	81832/2257/288/817	4
BP	GO:0051928	positive regulation of calcium ion transport	6/132	119/17913	0.000250966	0.0057522	0.00474199	6262/2916/2259/490/783/287	6
BP	GO:0086004	regulation of cardiac muscle cell contraction	4/132	42/17913	0.000253811	0.0057522	0.00474199	5142/6262/817/287	4
BP	GO:0006816	calcium ion transport	11/132	415/17913	0.00025433	0.0057522	0.00474199	5142/4308/6262/2916/2259/5530/490/2035/817/783/287	11
BP	GO:0098698	postsynaptic specialization assembly	3/132	18/17913	0.000294333	0.00658687	0.00543008	2895/5789/22871	3
BP	GO:0001508	action potential	6/132	123/17913	0.000300052	0.00660351	0.0054438	6262/2257/288/817/783/287	6
BP	GO:0051961	negative regulation of nervous system development	9/132	290/17913	0.000301289	0.00660351	0.0054438	6092/10718/152330/5793/1600/22871/3084/5530/4038	9
BP	GO:0051899	membrane depolarization	5/132	81/17913	0.000329531	0.0070957	0.00584955	2257/288/817/783/287	5
BP	GO:0042692	muscle cell differentiation	10/132	359/17913	0.000330421	0.0070957	0.00584955	6095/577/10529/23345/1496/3084/5530/9734/287/8470	10
BP	GO:0051592	response to calcium ion	6/132	126/17913	0.000341577	0.00726193	0.00598659	6262/3778/22871/5530/6857/817	6
BP	GO:0008037	cell recognition	6/132	129/17913	0.000387476	0.00808262	0.00666315	6092/152330/26047/4978/23705/11055	6
BP	GO:0048168	regulation of neuronal synaptic plasticity	4/132	47/17913	0.000393117	0.00808262	0.00666315	57282/2915/81832/8766	4
BP	GO:1903115	regulation of actin filament-based movement	4/132	47/17913	0.000393117	0.00808262	0.00666315	5142/6262/817/287	4
BP	GO:0007156	homophilic cell adhesion via plasma membrane adhesion molecules	6/132	130/17913	0.000403802	0.00808262	0.00666315	6092/221935/5797/5101/23705/57453	6
BP	GO:0086014	atrial cardiac muscle cell action potential	3/132	20/17913	0.000406792	0.00808262	0.00666315	6262/783/287	3
BP	GO:0086026	atrial cardiac muscle cell to AV node cell signaling	3/132	20/17913	0.000406792	0.00808262	0.00666315	6262/783/287	3
BP	GO:0086066	atrial cardiac muscle cell to AV node cell communication	3/132	20/17913	0.000406792	0.00808262	0.00666315	6262/783/287	3
BP	GO:0030048	actin filament-based movement	6/132	132/17913	0.000438063	0.00854423	0.0070437	5142/6262/2257/817/783/287	6
BP	GO:0060048	cardiac muscle contraction	6/132	132/17913	0.000438063	0.00854423	0.0070437	5142/6262/2257/817/783/287	6
BP	GO:0043113	receptor clustering	4/132	49/17913	0.000461697	0.00892335	0.00735623	22871/10243/9863/4038	4
BP	GO:0001956	positive regulation of neurotransmitter secretion	3/132	21/17913	0.000472041	0.00900802	0.00742603	22871/6857/783	3
BP	GO:0034332	adherens junction organization	6/132	134/17913	0.000474552	0.00900802	0.00742603	1010/342184/23705/253559/23499/23122	6
BP	GO:0003012	muscle system process	11/132	448/17913	0.000485594	0.00913604	0.00753156	5142/6262/3778/2257/5578/5530/490/817/783/287/8470	11
BP	GO:0007611	learning or memory	8/132	247/17913	0.00049439	0.00921994	0.00760074	9369/9162/26047/2915/577/81832/2890/6616	8
BP	GO:0030534	adult behavior	6/132	137/17913	0.000533681	0.00979471	0.00807456	9369/221935/26047/1600/2257/57578	6
BP	GO:1902305	regulation of sodium ion transmembrane transport	4/132	51/17913	0.000538402	0.00979471	0.00807456	81832/2257/288/817	4
BP	GO:0070838	divalent metal ion transport	11/132	454/17913	0.000542469	0.00979471	0.00807456	5142/4308/6262/2916/2259/5530/490/2035/817/783/287	11
BP	GO:0045956	positive regulation of calcium ion-dependent exocytosis	3/132	22/17913	0.000543639	0.00979471	0.00807456	22871/6857/783	3
BP	GO:0050773	regulation of dendrite development	6/132	139/17913	0.00057618	0.0102938	0.00848597	221935/5789/577/22871/5530/57118	6
BP	GO:0072511	divalent inorganic cation transport	11/132	458/17913	0.000583402	0.0103359	0.00852075	5142/4308/6262/2916/2259/5530/490/2035/817/783/287	11
BP	GO:0071804	cellular potassium ion transport	6/132	140/17913	0.000598391	0.0104277	0.00859639	80333/3778/81832/288/6616/287	6
BP	GO:0071805	potassium ion transmembrane transport	6/132	140/17913	0.000598391	0.0104277	0.00859639	80333/3778/81832/288/6616/287	6
BP	GO:0086012	membrane depolarization during cardiac muscle cell action potential	3/132	23/17913	0.000621828	0.0105962	0.00873529	288/783/287	3
BP	GO:1904861	excitatory synapse assembly	3/132	23/17913	0.000621828	0.0105962	0.00873529	2895/5789/22871	3
BP	GO:0006835	dicarboxylic acid transport	5/132	93/17913	0.000623013	0.0105962	0.00873529	2917/8499/6857/6512/6616	5
BP	GO:0061337	cardiac conduction	6/132	144/17913	0.000693966	0.0116171	0.0095769	80333/6262/490/817/783/287	6
BP	GO:1903169	regulation of calcium ion transmembrane transport	6/132	144/17913	0.000693966	0.0116171	0.0095769	5142/6262/2259/817/783/287	6
BP	GO:0010881	regulation of cardiac muscle contraction by regulation of the release of sequestered calcium ion	3/132	24/17913	0.000706846	0.0117403	0.00967844	6262/817/287	3
BP	GO:0050806	positive regulation of synaptic transmission	6/132	145/17913	0.000719609	0.0118596	0.00977682	81832/22871/9699/6857/783/6616	6
BP	GO:0086002	cardiac muscle cell action potential involved in contraction	4/132	56/17913	0.000769168	0.0124828	0.0102906	6262/2257/783/287	4
BP	GO:0086065	cell communication involved in cardiac conduction	4/132	56/17913	0.000769168	0.0124828	0.0102906	6262/817/783/287	4
BP	GO:0021549	cerebellum development	5/132	98/17913	0.000790599	0.012552	0.0103476	6095/2895/1600/8648/473	5
BP	GO:0099175	regulation of postsynapse organization	5/132	98/17913	0.000790599	0.012552	0.0103476	2895/5789/1607/22871/4038	5
BP	GO:0035235	ionotropic glutamate receptor signaling pathway	3/132	25/17913	0.000798924	0.012552	0.0103476	2897/2895/2890	3
BP	GO:0048169	regulation of long-term neuronal synaptic plasticity	3/132	25/17913	0.000798924	0.012552	0.0103476	2915/81832/8766	3
BP	GO:0043270	positive regulation of ion transport	8/132	266/17913	0.000802949	0.012552	0.0103476	6262/2916/2257/288/2259/490/783/287	8
BP	GO:0010038	response to metal ion	9/132	335/17913	0.000850879	0.0132041	0.0108852	1740/6262/3778/22871/288/10243/5530/6857/817	9
BP	GO:0030902	hindbrain development	6/132	150/17913	0.000859021	0.0132339	0.0109098	6095/2895/1600/1496/8648/473	6
BP	GO:0032414	positive regulation of ion transmembrane transporter activity	5/132	100/17913	0.000866275	0.0132497	0.0109227	6262/288/2259/783/287	5
BP	GO:0050919	negative chemotaxis	3/132	26/17913	0.000898288	0.0135444	0.0111657	6092/10718/3084	3
BP	GO:0086010	membrane depolarization during action potential	3/132	26/17913	0.000898288	0.0135444	0.0111657	288/783/287	3
BP	GO:0050768	negative regulation of neurogenesis	8/132	271/17913	0.000905695	0.0135599	0.0111785	10718/152330/5793/1600/22871/3084/5530/4038	8
BP	GO:0001764	neuron migration	6/132	152/17913	0.000920276	0.0136819	0.011279	10718/1600/26053/1496/3084/137970	6
BP	GO:0072507	divalent inorganic cation homeostasis	10/132	412/17913	0.000959116	0.0141603	0.0116735	4308/6262/2915/160335/288/2890/490/817/783/287	10
BP	GO:0060047	heart contraction	8/132	275/17913	0.000995276	0.0145928	0.01203	80333/5142/6262/2257/490/817/783/287	8
BP	GO:2000463	positive regulation of excitatory postsynaptic potential	3/132	27/17913	0.00100516	0.0146367	0.0120662	81832/22871/9699	3
BP	GO:0060560	developmental growth involved in morphogenesis	7/132	214/17913	0.00105181	0.0152119	0.0125404	26053/342184/9863/9699/6857/23499/8766	7
BP	GO:0010882	regulation of cardiac muscle contraction by calcium ion signaling	3/132	28/17913	0.00111974	0.015977	0.0131711	6262/817/287	3
BP	GO:0060292	long-term synaptic depression	3/132	28/17913	0.00111974	0.015977	0.0131711	9162/2895/2890	3
BP	GO:0035249	synaptic transmission, glutamatergic	4/132	62/17913	0.00112914	0.0160037	0.0131932	2897/2895/22871/6857	4
BP	GO:0022037	metencephalon development	5/132	107/17913	0.00117414	0.0165312	0.013628	6095/2895/1600/8648/473	5
BP	GO:0140029	exocytic process	4/132	63/17913	0.00119888	0.0167686	0.0138237	22871/6857/6616/60412	4
BP	GO:0003015	heart process	8/132	284/17913	0.0012229	0.016788	0.0138397	80333/5142/6262/2257/490/817/783/287	8
BP	GO:0003300	cardiac muscle hypertrophy	5/132	108/17913	0.00122396	0.016788	0.0138397	6262/5578/5530/817/8470	5
BP	GO:0032411	positive regulation of transporter activity	5/132	108/17913	0.00122396	0.016788	0.0138397	6262/288/2259/783/287	5
BP	GO:0010644	cell communication by electrical coupling	3/132	29/17913	0.00124225	0.0168218	0.0138675	6262/288/817	3
BP	GO:1903539	protein localization to postsynaptic membrane	3/132	29/17913	0.00124225	0.0168218	0.0138675	1740/10082/6616	3
BP	GO:0050890	cognition	8/132	286/17913	0.00127872	0.0172061	0.0141844	9369/9162/26047/2915/577/81832/2890/6616	8
BP	GO:0035725	sodium ion transmembrane transport	5/132	110/17913	0.00132827	0.0177604	0.0146413	81832/2257/40/288/817	5
BP	GO:0051480	regulation of cytosolic calcium ion concentration	8/132	289/17913	0.00136625	0.018154	0.0149658	4308/6262/2915/2890/490/817/783/287	8
BP	GO:0014897	striated muscle hypertrophy	5/132	111/17913	0.00138282	0.0182601	0.0150533	6262/5578/5530/817/8470	5
BP	GO:0023061	signal release	10/132	433/17913	0.00139243	0.0182735	0.0150643	8618/9162/22871/5578/5530/9699/8499/6857/783/6616	10
BP	GO:1903522	regulation of blood circulation	8/132	292/17913	0.00145847	0.0190228	0.015682	80333/5142/6262/40/490/817/783/287	8
BP	GO:0070588	calcium ion transmembrane transport	8/132	293/17913	0.00149029	0.0191319	0.015772	5142/4308/6262/2259/490/817/783/287	8
BP	GO:0014896	muscle hypertrophy	5/132	113/17913	0.00149686	0.0191319	0.015772	6262/5578/5530/817/8470	5
BP	GO:0046717	acid secretion	5/132	113/17913	0.00149686	0.0191319	0.015772	2917/8499/6857/6512/6616	5
BP	GO:0042278	purine nucleoside metabolic process	4/132	67/17913	0.00150813	0.0191319	0.015772	1740/140733/10243/260425	4
BP	GO:0010880	regulation of release of sequestered calcium ion into cytosol by sarcoplasmic reticulum	3/132	31/17913	0.00151184	0.0191319	0.015772	6262/817/287	3
BP	GO:0043484	regulation of RNA splicing	5/132	115/17913	0.00161768	0.0203502	0.0167763	202559/10656/6430/10521/3181	5
BP	GO:0006941	striated muscle contraction	6/132	170/17913	0.00163522	0.0204498	0.0168584	5142/6262/2257/817/783/287	6
BP	GO:0086019	cell-cell signaling involved in cardiac conduction	3/132	32/17913	0.00165931	0.0206297	0.0170067	6262/783/287	3
BP	GO:2001259	positive regulation of cation channel activity	4/132	69/17913	0.00168185	0.0207884	0.0171375	288/2259/783/287	4
BP	GO:1904427	positive regulation of calcium ion transmembrane transport	4/132	70/17913	0.00177371	0.0217972	0.0179692	6262/2259/783/287	4
BP	GO:2000300	regulation of synaptic vesicle exocytosis	4/132	71/17913	0.001869	0.0228362	0.0188257	9162/22871/6857/783	4
BP	GO:0031503	protein-containing complex localization	7/132	238/17913	0.0019341	0.0234965	0.0193701	1740/81832/22871/10082/6430/6616/3181	7
BP	GO:0002028	regulation of sodium ion transport	4/132	72/17913	0.00196778	0.0236548	0.0195006	81832/2257/288/817	4
BP	GO:0097484	dendrite extension	3/132	34/17913	0.00198051	0.0236548	0.0195006	26053/9699/6857	3
BP	GO:1901385	regulation of voltage-gated calcium channel activity	3/132	34/17913	0.00198051	0.0236548	0.0195006	5142/2259/783	3
BP	GO:0021953	central nervous system neuron differentiation	6/132	177/17913	0.00200523	0.0238163	0.0196337	6092/161357/6095/2895/57282/137970	6
BP	GO:1903779	regulation of cardiac conduction	4/132	73/17913	0.00207012	0.0244504	0.0201564	6262/490/817/287	4
BP	GO:0014808	release of sequestered calcium ion into cytosol by sarcoplasmic reticulum	3/132	35/17913	0.0021546	0.0251685	0.0207484	6262/817/287	3
BP	GO:0021587	cerebellum morphogenesis	3/132	35/17913	0.0021546	0.0251685	0.0207484	6095/2895/1600	3
BP	GO:0006470	protein dephosphorylation	8/132	313/17913	0.00225125	0.0260341	0.021462	5793/5789/5797/5530/221692/9863/22843/5521	8
BP	GO:0048024	regulation of mRNA splicing, via spliceosome	4/132	75/17913	0.00228572	0.0260341	0.021462	202559/10656/10521/3181	4
BP	GO:0021924	cell proliferation in external granule layer	2/132	10/17913	0.00233306	0.0260341	0.021462	6095/473	2
BP	GO:0021930	cerebellar granule cell precursor proliferation	2/132	10/17913	0.00233306	0.0260341	0.021462	6095/473	2
BP	GO:0046710	GDP metabolic process	2/132	10/17913	0.00233306	0.0260341	0.021462	1740/260425	2
BP	GO:0086070	SA node cell to atrial cardiac muscle cell communication	2/132	10/17913	0.00233306	0.0260341	0.021462	6262/287	2
BP	GO:0086091	regulation of heart rate by cardiac conduction	3/132	36/17913	0.0023379	0.0260341	0.021462	817/783/287	3
BP	GO:1903514	release of sequestered calcium ion into cytosol by endoplasmic reticulum	3/132	36/17913	0.0023379	0.0260341	0.021462	6262/817/287	3
BP	GO:0055074	calcium ion homeostasis	9/132	388/17913	0.0023389	0.0260341	0.021462	4308/6262/2915/160335/2890/490/817/783/287	9
BP	GO:1902803	regulation of synaptic vesicle transport	4/132	76/17913	0.00239911	0.0265652	0.0218998	9162/22871/6857/783	4
BP	GO:0010721	negative regulation of cell development	8/132	317/17913	0.00243477	0.0268203	0.0221102	10718/152330/5793/1600/22871/3084/5530/4038	8
BP	GO:0008016	regulation of heart contraction	7/132	249/17913	0.00249306	0.0273209	0.0225228	80333/5142/6262/490/817/783/287	7
BP	GO:0048278	vesicle docking	3/132	37/17913	0.00253059	0.0274492	0.0226286	6857/6616/60412	3
BP	GO:0051590	positive regulation of neurotransmitter transport	3/132	37/17913	0.00253059	0.0274492	0.0226286	22871/6857/783	3
BP	GO:0090257	regulation of muscle system process	7/132	251/17913	0.00260683	0.0281326	0.0231919	5142/6262/5578/5530/490/817/287	7
BP	GO:0010771	negative regulation of cell morphogenesis involved in differentiation	4/132	78/17913	0.00263739	0.0282003	0.0232478	1600/22871/5530/4038	4
BP	GO:0017157	regulation of exocytosis	6/132	187/17913	0.00263964	0.0282003	0.0232478	9162/22871/9699/6857/783/23122	6
BP	GO:0019722	calcium-mediated signaling	6/132	188/17913	0.00271049	0.0287292	0.0236838	6262/2915/3084/5530/817/287	6
BP	GO:0006814	sodium ion transport	6/132	189/17913	0.00278277	0.0287292	0.0236838	57282/81832/2257/40/288/817	6
BP	GO:0015672	monovalent inorganic cation transport	10/132	477/17913	0.00282084	0.0287292	0.0236838	80333/3778/57282/81832/2257/40/288/817/6616/287	10
BP	GO:0021534	cell proliferation in hindbrain	2/132	11/17913	0.00283779	0.0287292	0.0236838	6095/473	2
BP	GO:0086016	AV node cell action potential	2/132	11/17913	0.00283779	0.0287292	0.0236838	6262/783	2
BP	GO:0086027	AV node cell to bundle of His cell signaling	2/132	11/17913	0.00283779	0.0287292	0.0236838	6262/783	2
BP	GO:0098814	spontaneous synaptic transmission	2/132	11/17913	0.00283779	0.0287292	0.0236838	9699/6857	2
BP	GO:0099151	regulation of postsynaptic density assembly	2/132	11/17913	0.00283779	0.0287292	0.0236838	2895/5789	2
BP	GO:0099566	regulation of postsynaptic cytosolic calcium ion concentration	2/132	11/17913	0.00283779	0.0287292	0.0236838	2915/2890	2
BP	GO:1901077	regulation of relaxation of muscle	2/132	11/17913	0.00283779	0.0287292	0.0236838	5142/817	2
BP	GO:2001223	negative regulation of neuron migration	2/132	11/17913	0.00283779	0.0287292	0.0236838	10718/3084	2
BP	GO:0021575	hindbrain morphogenesis	3/132	39/17913	0.00294475	0.0294454	0.0242742	6095/2895/1600	3
BP	GO:0046834	lipid phosphorylation	3/132	39/17913	0.00294475	0.0294454	0.0242742	9162/1607/23167	3
BP	GO:0060627	regulation of vesicle-mediated transport	10/132	480/17913	0.00295008	0.0294454	0.0242742	9162/22871/5530/9863/9699/6857/783/57118/8766/23122	10
BP	GO:0055117	regulation of cardiac muscle contraction	4/132	81/17913	0.00302452	0.0300473	0.0247704	5142/6262/817/287	4
BP	GO:0006865	amino acid transport	5/132	134/17913	0.00314996	0.0308762	0.0254537	2917/8499/6857/6512/6616	5
BP	GO:0045921	positive regulation of exocytosis	4/132	82/17913	0.00316173	0.0308762	0.0254537	22871/6857/783/23122	4
BP	GO:0048814	regulation of dendrite morphogenesis	4/132	82/17913	0.00316173	0.0308762	0.0254537	5789/577/22871/5530	4
BP	GO:0006813	potassium ion transport	6/132	194/17913	0.00316604	0.0308762	0.0254537	80333/3778/81832/288/6616/287	6
BP	GO:0010977	negative regulation of neuron projection development	5/132	135/17913	0.00325212	0.0314119	0.0258953	5793/1600/22871/5530/4038	5
BP	GO:0005513	detection of calcium ion	2/132	12/17913	0.00338895	0.0314119	0.0258953	6262/6857	2
BP	GO:0010649	regulation of cell communication by electrical coupling	2/132	12/17913	0.00338895	0.0314119	0.0258953	288/817	2
BP	GO:0072578	neurotransmitter-gated ion channel clustering	2/132	12/17913	0.00338895	0.0314119	0.0258953	22871/10243	2
BP	GO:0086067	AV node cell to bundle of His cell communication	2/132	12/17913	0.00338895	0.0314119	0.0258953	6262/783	2
BP	GO:0099150	regulation of postsynaptic specialization assembly	2/132	12/17913	0.00338895	0.0314119	0.0258953	2895/5789	2
BP	GO:0099633	protein localization to postsynaptic specialization membrane	2/132	12/17913	0.00338895	0.0314119	0.0258953	1740/10082	2
BP	GO:0099645	neurotransmitter receptor localization to postsynaptic specialization membrane	2/132	12/17913	0.00338895	0.0314119	0.0258953	1740/10082	2
BP	GO:0150052	regulation of postsynapse assembly	2/132	12/17913	0.00338895	0.0314119	0.0258953	2895/5789	2
BP	GO:1901387	positive regulation of voltage-gated calcium channel activity	2/132	12/17913	0.00338895	0.0314119	0.0258953	2259/783	2
BP	GO:0070296	sarcoplasmic reticulum calcium ion transport	3/132	41/17913	0.00339827	0.0314119	0.0258953	6262/817/287	3
BP	GO:0098815	modulation of excitatory postsynaptic potential	3/132	41/17913	0.00339827	0.0314119	0.0258953	81832/22871/9699	3
BP	GO:1901379	regulation of potassium ion transmembrane transport	4/132	84/17913	0.00344878	0.0317407	0.0261664	80333/81832/288/287	4
BP	GO:0099054	presynapse assembly	3/132	42/17913	0.00364015	0.0333576	0.0274993	5789/22871/4038	3
BP	GO:0045665	negative regulation of neuron differentiation	6/132	201/17913	0.0037672	0.0343695	0.0283335	152330/5793/1600/22871/5530/4038	6
BP	GO:0032970	regulation of actin filament-based process	8/132	341/17913	0.00379591	0.0343695	0.0283335	5142/6262/1496/342184/22843/817/23122/287	8
BP	GO:1904064	positive regulation of cation transmembrane transport	5/132	140/17913	0.00379907	0.0343695	0.0283335	6262/288/2259/783/287	5
BP	GO:0010613	positive regulation of cardiac muscle hypertrophy	3/132	43/17913	0.0038923	0.0350637	0.0289058	5578/5530/817	3
BP	GO:0006936	muscle contraction	8/132	343/17913	0.00393154	0.0352677	0.029074	5142/6262/3778/2257/490/817/783/287	8
BP	GO:0071872	cellular response to epinephrine stimulus	2/132	13/17913	0.00398585	0.0356047	0.0293518	5142/6262	2
BP	GO:0014742	positive regulation of muscle hypertrophy	3/132	44/17913	0.00415483	0.0368049	0.0303412	5578/5530/817	3
BP	GO:0035196	production of miRNAs involved in gene silencing by miRNA	3/132	44/17913	0.00415483	0.0368049	0.0303412	5530/23369/3181	3
BP	GO:0006903	vesicle targeting	4/132	89/17913	0.00424288	0.0374289	0.0308556	22871/2890/23122/60412	4
BP	GO:0099172	presynapse organization	3/132	45/17913	0.00442788	0.0387394	0.031936	5789/22871/4038	3
BP	GO:1901068	guanosine-containing compound metabolic process	3/132	45/17913	0.00442788	0.0387394	0.031936	1740/10243/260425	3
BP	GO:0017158	regulation of calcium ion-dependent exocytosis	4/132	91/17913	0.00459235	0.0393548	0.0324433	9162/22871/6857/783	4
BP	GO:0046037	GMP metabolic process	2/132	14/17913	0.0046278	0.0393548	0.0324433	1740/260425	2
BP	GO:0099171	presynaptic modulation of chemical synaptic transmission	2/132	14/17913	0.0046278	0.0393548	0.0324433	6857/783	2
BP	GO:0099509	regulation of presynaptic cytosolic calcium ion concentration	2/132	14/17913	0.0046278	0.0393548	0.0324433	490/783	2
BP	GO:0099558	maintenance of synapse structure	2/132	14/17913	0.0046278	0.0393548	0.0324433	1740/577	2
BP	GO:1900452	regulation of long-term synaptic depression	2/132	14/17913	0.0046278	0.0393548	0.0324433	9162/2895	2
BP	GO:1904889	regulation of excitatory synapse assembly	2/132	14/17913	0.0046278	0.0393548	0.0324433	2895/5789	2
BP	GO:0021695	cerebellar cortex development	3/132	46/17913	0.00471156	0.0399075	0.032899	6095/2895/473	3
BP	GO:0050770	regulation of axonogenesis	5/132	148/17913	0.00480689	0.0403931	0.0332992	6092/1600/4038/23499/8766	5
BP	GO:1990138	neuron projection extension	5/132	148/17913	0.00480689	0.0403931	0.0332992	26053/9699/6857/23499/8766	5
BP	GO:0019932	second-messenger-mediated signaling	8/132	360/17913	0.0052415	0.0432866	0.0356846	6262/2915/5578/3084/5530/9699/817/287	8
BP	GO:0031050	dsRNA processing	3/132	48/17913	0.00531131	0.0432866	0.0356846	5530/23369/3181	3
BP	GO:0070918	production of small RNA involved in gene silencing by RNA	3/132	48/17913	0.00531131	0.0432866	0.0356846	5530/23369/3181	3
BP	GO:1903307	positive regulation of regulated secretory pathway	3/132	48/17913	0.00531131	0.0432866	0.0356846	22871/6857/783	3
BP	GO:0060134	prepulse inhibition	2/132	15/17913	0.00531411	0.0432866	0.0356846	2895/1496	2
BP	GO:0097107	postsynaptic density assembly	2/132	15/17913	0.00531411	0.0432866	0.0356846	2895/5789	2
BP	GO:1902514	regulation of calcium ion transmembrane transport via high voltage-gated calcium channel	2/132	15/17913	0.00531411	0.0432866	0.0356846	817/783	2
BP	GO:1905874	regulation of postsynaptic density organization	2/132	15/17913	0.00531411	0.0432866	0.0356846	2895/5789	2
BP	GO:0048588	developmental cell growth	6/132	216/17913	0.00533601	0.0432991	0.0356949	26053/9699/6857/23499/8766/8470	6
BP	GO:0034767	positive regulation of ion transmembrane transport	5/132	152/17913	0.00537618	0.0434592	0.0358268	6262/288/2259/783/287	5
BP	GO:0006942	regulation of striated muscle contraction	4/132	96/17913	0.00554964	0.0445228	0.0367037	5142/6262/817/287	4
BP	GO:0046928	regulation of neurotransmitter secretion	4/132	96/17913	0.00554964	0.0445228	0.0367037	9162/22871/6857/783	4
BP	GO:0003254	regulation of membrane depolarization	3/132	49/17913	0.00562759	0.0449784	0.0370793	2257/288/817	3
BP	GO:0051966	regulation of synaptic transmission, glutamatergic	3/132	50/17913	0.00595495	0.0467264	0.0385203	2897/22871/6857	3
BP	GO:0099072	regulation of postsynaptic membrane neurotransmitter receptor levels	3/132	50/17913	0.00595495	0.0467264	0.0385203	1740/10082/6616	3
BP	GO:0002027	regulation of heart rate	4/132	98/17913	0.00596716	0.0467264	0.0385203	6262/817/783/287	4
BP	GO:0043266	regulation of potassium ion transport	4/132	98/17913	0.00596716	0.0467264	0.0385203	80333/81832/288/287	4
BP	GO:0050774	negative regulation of dendrite morphogenesis	2/132	16/17913	0.0060441	0.0467264	0.0385203	22871/5530	2
BP	GO:0055119	relaxation of cardiac muscle	2/132	16/17913	0.0060441	0.0467264	0.0385203	5142/817	2
BP	GO:0071871	response to epinephrine	2/132	16/17913	0.0060441	0.0467264	0.0385203	5142/6262	2
BP	GO:0097091	synaptic vesicle clustering	2/132	16/17913	0.0060441	0.0467264	0.0385203	22871/9863	2
BP	GO:0099170	postsynaptic modulation of chemical synaptic transmission	2/132	16/17913	0.0060441	0.0467264	0.0385203	2915/5530	2
BP	GO:0010632	regulation of epithelial cell migration	7/132	294/17913	0.00616354	0.0474771	0.0391392	5793/5797/5578/9734/23499/8766/23122	7
BP	GO:0046579	positive regulation of Ras protein signal transduction	3/132	51/17913	0.00629348	0.0481293	0.0396768	9162/26053/3084	3
BP	GO:0098930	axonal transport	3/132	51/17913	0.00629348	0.0481293	0.0396768	1740/667/23095	3
BP	GO:0055001	muscle cell development	5/132	159/17913	0.00648465	0.0494135	0.0407355	10529/5530/9734/287/8470	5
CC	GO:0060076	excitatory synapse	9/139	46/18678	4.70143e-11	1.25058e-08	8.46257e-09	5142/9162/2895/81832/5332/22871/1496/440279/6857	9
CC	GO:0098978	glutamatergic synapse	17/139	352/18678	1.10414e-09	1.46851e-07	9.93726e-08	1740/10718/9162/2895/5789/81832/1607/5332/22871/3084/10082/2890/5530/490/6857/8766/6616	17
CC	GO:0098984	neuron to neuron synapse	16/139	315/18678	1.70938e-09	1.51565e-07	1.02563e-07	1740/5142/9162/2895/2917/1600/81832/5332/22871/1496/10243/2890/9863/4038/6857/2035	16
CC	GO:0032279	asymmetric synapse	15/139	294/18678	5.35738e-09	3.32522e-07	2.25015e-07	1740/5142/9162/2895/2917/1600/81832/5332/22871/1496/10243/2890/9863/4038/2035	15
CC	GO:0097060	synaptic membrane	17/139	395/18678	6.25042e-09	3.32522e-07	2.25015e-07	80059/2562/9162/2895/2917/81832/22871/23345/288/1496/10243/2890/4038/490/6857/6616/287	17
CC	GO:0014069	postsynaptic density	14/139	290/18678	3.57056e-08	1.58295e-06	1.07117e-06	1740/5142/9162/2895/1600/81832/5332/22871/1496/10243/2890/9863/4038/2035	14
CC	GO:0099572	postsynaptic specialization	14/139	316/18678	1.03552e-07	3.93498e-06	2.66277e-06	1740/5142/9162/2895/1600/81832/5332/22871/1496/10243/2890/9863/4038/2035	14
CC	GO:0098793	presynapse	16/139	438/18678	1.72097e-07	5.72223e-06	3.87218e-06	8618/5142/9162/2917/57282/22871/1496/2890/440279/9699/8499/490/6857/6512/783/6616	16
CC	GO:0048786	presynaptic active zone	7/139	60/18678	3.01861e-07	8.92168e-06	6.03723e-06	9162/2917/1496/440279/9699/8499/490	7
CC	GO:0034702	ion channel complex	12/139	249/18678	3.61039e-07	9.07183e-06	6.13883e-06	1740/80333/5142/2562/6262/2895/3778/26047/22871/2890/783/6616	12
CC	GO:0045211	postsynaptic membrane	13/139	299/18678	3.75151e-07	9.07183e-06	6.13883e-06	80059/2562/9162/2895/2917/81832/22871/23345/288/1496/10243/2890/287	13
CC	GO:0033267	axon part	14/139	354/18678	4.12382e-07	9.14114e-06	6.18573e-06	1740/6092/100505385/9162/57282/26047/5101/26053/288/667/2890/440279/6616/23095	14
CC	GO:1902495	transmembrane transporter complex	12/139	271/18678	8.87399e-07	1.81576e-05	1.22871e-05	1740/80333/5142/2562/6262/2895/3778/26047/22871/2890/783/6616	12
CC	GO:1990351	transporter complex	12/139	276/18678	1.07563e-06	1.92291e-05	1.30122e-05	1740/80333/5142/2562/6262/2895/3778/26047/22871/2890/783/6616	12
CC	GO:0034703	cation channel complex	10/139	182/18678	1.08435e-06	1.92291e-05	1.30122e-05	1740/80333/5142/6262/3778/26047/22871/2890/783/6616	10
CC	GO:0030018	Z disc	8/139	106/18678	1.25481e-06	2.08612e-05	1.41166e-05	5142/6262/10529/288/667/5530/287/8470	8
CC	GO:0031674	I band	8/139	116/18678	2.4836e-06	3.8861e-05	2.62969e-05	5142/6262/10529/288/667/5530/287/8470	8
CC	GO:0098688	parallel fiber to Purkinje cell synapse	4/139	16/18678	4.9871e-06	7.36982e-05	4.9871e-05	2895/5332/1496/440279	4
CC	GO:0030017	sarcomere	9/139	174/18678	6.24003e-06	8.73604e-05	5.9116e-05	5142/6262/10529/23345/288/667/5530/287/8470	9
CC	GO:0043197	dendritic spine	8/139	142/18678	1.11524e-05	0.000148327	0.000100372	5142/9162/2895/22871/40/2890/5530/490	8
CC	GO:0044309	neuron spine	8/139	145/18678	1.29936e-05	0.000164586	0.000111374	5142/9162/2895/22871/40/2890/5530/490	8
CC	GO:0044449	contractile fiber part	9/139	192/18678	1.3794e-05	0.000166782	0.00011286	5142/6262/10529/23345/288/667/5530/287/8470	9
CC	GO:0030016	myofibril	9/139	197/18678	1.6932e-05	0.000195822	0.000132511	5142/6262/10529/23345/288/667/5530/287/8470	9
CC	GO:0016323	basolateral plasma membrane	9/139	201/18678	1.98622e-05	0.00022014	0.000148967	57282/288/1496/667/23705/9053/490/2035/287	9
CC	GO:0043292	contractile fiber	9/139	209/18678	2.70331e-05	0.000287633	0.000194639	5142/6262/10529/23345/288/667/5530/287/8470	9
CC	GO:0031252	cell leading edge	12/139	384/18678	3.06627e-05	0.000313703	0.00021228	6092/54212/64092/26047/5797/1496/667/2890/490/23499/23122/8470	12
CC	GO:0099634	postsynaptic specialization membrane	6/139	86/18678	4.39693e-05	0.000433179	0.000293129	9162/2895/81832/22871/10243/2890	6
CC	GO:0005911	cell-cell junction	12/139	414/18678	6.33779e-05	0.00060209	0.000407429	26047/5797/5101/288/1496/55691/23705/5530/9223/260425/9863/287	12
CC	GO:0044304	main axon	5/139	65/18678	0.000122561	0.00112418	0.000760722	1740/6092/100505385/26047/288	5
CC	GO:0098797	plasma membrane protein complex	12/139	451/18678	0.000142055	0.00125955	0.000852328	1740/80333/5142/54212/2895/3778/26047/22871/5578/2890/783/6616	12
CC	GO:0031256	leading edge membrane	7/139	153/18678	0.000149193	0.00128017	0.00086628	6092/54212/26047/2890/490/23499/23122	7
CC	GO:0008076	voltage-gated potassium channel complex	5/139	76/18678	0.000256776	0.00213445	0.00144436	1740/80333/3778/26047/6616	5
CC	GO:0032589	neuron projection membrane	4/139	43/18678	0.000289374	0.00233253	0.0015784	6092/26047/2890/490	4
CC	GO:0034705	potassium channel complex	5/139	80/18678	0.00032628	0.00255266	0.00172737	1740/80333/3778/26047/6616	5
CC	GO:0098685	Schaffer collateral - CA1 synapse	5/139	82/18678	0.000365956	0.00278127	0.00188206	9162/2915/1607/5530/8766	5
CC	GO:0098839	postsynaptic density membrane	4/139	59/18678	0.000973472	0.00719288	0.00486736	9162/2895/81832/2890	4
CC	GO:0099738	cell cortex region	3/139	31/18678	0.00155639	0.0111892	0.00757164	1496/2035/23122	3
CC	GO:0005923	bicellular tight junction	5/139	118/18678	0.00189625	0.0132332	0.00895483	288/55691/9223/260425/9863	5
CC	GO:0099060	integral component of postsynaptic specialization membrane	4/139	71/18678	0.00194021	0.0132332	0.00895483	2895/81832/22871/2890	4
CC	GO:0098948	intrinsic component of postsynaptic specialization membrane	4/139	74/18678	0.00225856	0.0147192	0.00996035	2895/81832/22871/2890	4
CC	GO:0070160	tight junction	5/139	123/18678	0.0022737	0.0147192	0.00996035	288/55691/9223/260425/9863	5
CC	GO:0032591	dendritic spine membrane	2/139	10/18678	0.00237942	0.0147192	0.00996035	2890/490	2
CC	GO:0044224	juxtaparanode region of axon	2/139	10/18678	0.00237942	0.0147192	0.00996035	1740/26047	2
CC	GO:0042383	sarcolemma	5/139	125/18678	0.00243901	0.0147449	0.00997778	288/5530/817/783/287	5
CC	GO:0008328	ionotropic glutamate receptor complex	3/139	37/18678	0.00260425	0.015394	0.010417	2895/22871/2890	3
CC	GO:0098878	neurotransmitter receptor complex	3/139	39/18678	0.00303011	0.017522	0.011857	2895/22871/2890	3
CC	GO:0043296	apical junction complex	5/139	134/18678	0.00329265	0.018635	0.0126102	288/55691/9223/260425/9863	5
CC	GO:0099243	extrinsic component of synaptic membrane	2/139	12/18678	0.00345593	0.0191516	0.0129597	9162/1496	2
CC	GO:0042734	presynaptic membrane	5/139	141/18678	0.00409141	0.0222105	0.0150297	9162/1496/490/6857/6616	5
CC	GO:0045178	basal part of cell	3/139	45/18678	0.00455465	0.0242307	0.0163967	288/667/23122	3
CC	GO:0030673	axolemma	2/139	15/18678	0.00541831	0.0274152	0.0185516	6092/26047	2
CC	GO:0043194	axon initial segment	2/139	15/18678	0.00541831	0.0274152	0.0185516	100505385/288	2
CC	GO:0099061	integral component of postsynaptic density membrane	3/139	48/18678	0.00546242	0.0274152	0.0185516	2895/81832/2890	3
CC	GO:0099699	integral component of synaptic membrane	5/139	152/18678	0.00561308	0.0276496	0.0187103	2895/81832/22871/2890/490	5
CC	GO:0008021	synaptic vesicle	5/139	156/18678	0.00625401	0.0296792	0.0200837	5142/9162/2890/6857/6616	5
CC	GO:0031225	anchored component of membrane	5/139	156/18678	0.00625401	0.0296792	0.0200837	161357/152330/4978/10082/257194	5
CC	GO:0030315	T-tubule	3/139	51/18678	0.00647141	0.0296792	0.0200837	288/783/287	3
CC	GO:0099146	intrinsic component of postsynaptic density membrane	3/139	51/18678	0.00647141	0.0296792	0.0200837	2895/81832/2890	3
CC	GO:0043025	neuronal cell body	9/139	454/18678	0.00696092	0.0313832	0.0212367	9162/57282/26047/1600/40/2890/4038/126006/490	9
CC	GO:1904115	axon cytoplasm	3/139	54/18678	0.00758434	0.0333826	0.0225897	1740/667/23095	3
CC	GO:0099240	intrinsic component of synaptic membrane	5/139	164/18678	0.00768725	0.0333826	0.0225897	2895/81832/22871/2890/490	5
CC	GO:0043034	costamere	2/139	18/18678	0.00778091	0.0333826	0.0225897	288/287	2
CC	GO:0070382	exocytic vesicle	5/139	166/18678	0.00807847	0.0341091	0.0230814	5142/9162/2890/6857/6616	5
CC	GO:0030427	site of polarized growth	5/139	169/18678	0.00869095	0.0361218	0.0244433	4308/2916/5101/26053/6616	5
CC	GO:0031253	cell projection membrane	7/139	317/18678	0.00965405	0.0389994	0.0263906	6092/54212/26047/2890/490/23499/23122	7
CC	GO:0034704	calcium channel complex	3/139	59/18678	0.00967654	0.0389994	0.0263906	5142/6262/783	3
CC	GO:0031594	neuromuscular junction	3/139	60/18678	0.0101312	0.0402226	0.0272183	288/3084/4038	3
CC	GO:0009898	cytoplasmic side of plasma membrane	4/139	114/18678	0.0104325	0.0408094	0.0276154	5530/490/2035/6616	4
CC	GO:0099055	integral component of postsynaptic membrane	4/139	115/18678	0.0107474	0.041432	0.0280367	2895/81832/22871/2890	4
CC	GO:0044306	neuron projection terminus	4/139	120/18678	0.0124141	0.0457598	0.0309653	9162/57282/440279/6857	4
CC	GO:0098936	intrinsic component of postsynaptic membrane	4/139	120/18678	0.0124141	0.0457598	0.0309653	2895/81832/22871/2890	4
CC	GO:0032590	dendrite membrane	2/139	23/18678	0.0125581	0.0457598	0.0309653	2890/490	2
CC	GO:0048787	presynaptic active zone membrane	2/139	23/18678	0.0125581	0.0457598	0.0309653	9162/490	2
CC	GO:0016529	sarcoplasmic reticulum	3/139	67/18678	0.0136601	0.0487297	0.032975	6262/288/817	3
CC	GO:0150034	distal axon	6/139	262/18678	0.0137396	0.0487297	0.032975	9162/57282/5101/26053/440279/6616	6
MF	GO:0008066	glutamate receptor activity	6/124	26/16969	2.7536e-08	8.81151e-06	6.92747e-06	2897/2895/2917/2915/2916/2890	6
MF	GO:0044325	ion channel binding	8/124	116/16969	2.12869e-06	0.00034059	0.000267766	5142/6262/2257/27133/288/9699/817/287	8
MF	GO:0022839	ion gated channel activity	10/124	267/16969	2.65649e-05	0.00189784	0.00149205	80333/2897/2562/6262/2895/3778/40/2890/783/6616	10
MF	GO:0022836	gated channel activity	10/124	268/16969	2.74262e-05	0.00189784	0.00149205	80333/2897/2562/6262/2895/3778/40/2890/783/6616	10
MF	GO:0005216	ion channel activity	11/124	329/16969	2.96537e-05	0.00189784	0.00149205	80333/2897/4308/2562/6262/2895/3778/40/2890/783/6616	11
MF	GO:0022838	substrate-specific channel activity	11/124	338/16969	3.7932e-05	0.00202304	0.00159048	80333/2897/4308/2562/6262/2895/3778/40/2890/783/6616	11
MF	GO:0003779	actin binding	11/124	361/16969	6.86796e-05	0.00311496	0.00244893	54212/3778/10529/23345/1496/342184/667/221692/2035/23499/783	11
MF	GO:0015267	channel activity	11/124	370/16969	8.55335e-05	0.00311496	0.00244893	80333/2897/4308/2562/6262/2895/3778/40/2890/783/6616	11
MF	GO:0022803	passive transmembrane transporter activity	11/124	371/16969	8.76081e-05	0.00311496	0.00244893	80333/2897/4308/2562/6262/2895/3778/40/2890/783/6616	11
MF	GO:0005261	cation channel activity	9/124	254/16969	0.000104009	0.00332828	0.00261664	80333/2897/4308/6262/3778/40/2890/783/6616	9
MF	GO:0046873	metal ion transmembrane transporter activity	10/124	337/16969	0.000184083	0.00465113	0.00365664	80333/2897/4308/6262/3778/57282/40/490/783/6616	10
MF	GO:0015276	ligand-gated ion channel activity	6/124	114/16969	0.000188952	0.00465113	0.00365664	2897/2562/6262/2895/40/2890	6
MF	GO:0022834	ligand-gated channel activity	6/124	114/16969	0.000188952	0.00465113	0.00365664	2897/2562/6262/2895/40/2890	6
MF	GO:0005516	calmodulin binding	7/124	168/16969	0.000234528	0.00469402	0.00369036	6262/27133/5530/490/6857/2035/817	7
MF	GO:0005001	transmembrane receptor protein tyrosine phosphatase activity	3/124	17/16969	0.000240304	0.00469402	0.00369036	5793/5789/5797	3
MF	GO:0019198	transmembrane receptor protein phosphatase activity	3/124	17/16969	0.000240304	0.00469402	0.00369036	5793/5789/5797	3
MF	GO:0005200	structural constituent of cytoskeleton	5/124	77/16969	0.00024937	0.00469402	0.00369036	288/1496/2035/287/8470	5
MF	GO:0030165	PDZ domain binding	5/124	79/16969	0.000281168	0.0048308	0.0037979	2895/22871/2890/23705/60412	5
MF	GO:0004970	ionotropic glutamate receptor activity	3/124	18/16969	0.000286829	0.0048308	0.0037979	2897/2895/2890	3
MF	GO:0030296	protein tyrosine kinase activator activity	3/124	19/16969	0.000338796	0.00542074	0.0042617	10718/2915/3084	3
MF	GO:0022890	inorganic cation transmembrane transporter activity	11/124	444/16969	0.000414048	0.00602251	0.00473481	80333/2897/4308/6262/3778/57282/40/2890/490/783/6616	11
MF	GO:0050839	cell adhesion molecule binding	11/124	444/16969	0.000414048	0.00602251	0.00473481	9369/5789/5797/22871/10085/288/1496/667/5578/3084/23499	11
MF	GO:0022824	transmitter-gated ion channel activity	4/124	54/16969	0.000647728	0.00863637	0.00678978	2897/2562/2895/2890	4
MF	GO:0022835	transmitter-gated channel activity	4/124	54/16969	0.000647728	0.00863637	0.00678978	2897/2562/2895/2890	4
MF	GO:0008324	cation transmembrane transporter activity	11/124	484/16969	0.00084571	0.0104573	0.0082214	80333/2897/4308/6262/3778/57282/40/2890/490/783/6616	11
MF	GO:0097110	scaffold protein binding	4/124	58/16969	0.00084966	0.0104573	0.0082214	2895/22871/4038/23095	4
MF	GO:0030507	spectrin binding	3/124	27/16969	0.00097999	0.0116147	0.00913129	288/2035/287	3
MF	GO:0005230	extracellular ligand-gated ion channel activity	4/124	62/16969	0.00109236	0.0124841	0.00981483	2897/2562/2895/2890	4
MF	GO:0008017	microtubule binding	6/124	166/16969	0.00138184	0.0152479	0.0119877	23281/342184/667/23499/8766/23122	6
MF	GO:0045499	chemorepellent activity	2/124	10/16969	0.00229398	0.0244692	0.0192373	10718/3084	2
MF	GO:0008022	protein C-terminus binding	6/124	186/16969	0.00245491	0.025297	0.0198881	54212/667/9223/6925/6857/2035	6
MF	GO:0015631	tubulin binding	7/124	252/16969	0.0025297	0.025297	0.0198881	5142/23281/342184/667/23499/8766/23122	7
MF	GO:0004143	diacylglycerol kinase activity	2/124	11/16969	0.00279038	0.0256009	0.020127	9162/1607	2
MF	GO:0030546	receptor activator activity	2/124	11/16969	0.00279038	0.0256009	0.020127	10718/3084	2
MF	GO:1990782	protein tyrosine kinase binding	4/124	80/16969	0.0028001	0.0256009	0.020127	10718/2915/3084/4038	4
MF	GO:0030594	neurotransmitter receptor activity	4/124	86/16969	0.00363574	0.0323177	0.0254077	2897/2562/2895/2890	4
MF	GO:0051010	microtubule plus-end binding	2/124	13/16969	0.00391962	0.0336922	0.0264883	667/23122	2
MF	GO:0051015	actin filament binding	5/124	143/16969	0.00400095	0.0336922	0.0264883	10529/23345/1496/23499/783	5
MF	GO:0099094	ligand-gated cation channel activity	4/124	91/16969	0.00445003	0.0364088	0.028624	2897/6262/40/2890	4
MF	GO:0005545	1-phosphatidylinositol binding	2/124	14/16969	0.0045511	0.0364088	0.028624	6857/2035	2
MF	GO:0005267	potassium channel activity	4/124	95/16969	0.0051838	0.040459	0.0318082	80333/2897/3778/6616	4
MF	GO:0004721	phosphoprotein phosphatase activity	5/124	157/16969	0.0059265	0.0451543	0.0354996	5793/5789/5797/5530/22843	5
MF	GO:0003951	NAD+ kinase activity	2/124	17/16969	0.00670501	0.0497327	0.0390991	9162/1607	2
MF	GO:0019905	syntaxin binding	3/124	53/16969	0.00683825	0.0497327	0.0390991	6857/8766/6616	3

## Sheet: Cone
ONTOLOGY	ID	Description	GeneRatio	BgRatio	pvalue	p.adjust	qvalue	geneID	Count
BP	GO:0007163	establishment or maintenance of cell polarity	19/366	172/17913	2.51082e-09	7.1233e-06	6.10251e-06	667/23150/55691/81704/23286/56288/4133/9826/23189/10565/2932/22902/1739/9053/4134/253260/23418/23122/23332	19
BP	GO:0045666	positive regulation of neuron differentiation	27/366	355/17913	5.00958e-09	7.1233e-06	6.10251e-06	23327/4897/4208/9863/57118/257194/9699/5789/1809/5071/1272/5915/23081/6857/6935/23613/22849/27/23499/22902/8648/55607/51761/2803/6925/6092/9175	27
BP	GO:0099504	synaptic vesicle cycle	18/366	162/17913	6.04524e-09	7.1233e-06	6.10251e-06	8618/11069/9863/9515/9699/783/26059/114781/27445/6857/2932/1000/6456/26052/22930/5533/10497/107	18
BP	GO:0032970	regulation of actin filament-based process	25/366	341/17913	3.89105e-08	3.43872e-05	2.94594e-05	342184/4208/22843/10788/5071/80206/10142/817/23189/10565/27/1739/55607/476/253260/25802/2059/23122/7168/5144/22998/287/23332/51466/6709	25
BP	GO:0042391	regulation of membrane potential	26/366	374/17913	6.03054e-08	3.83518e-05	3.28558e-05	23327/66000/40/4897/4208/1756/152404/9699/783/5071/348980/10142/83875/6546/817/781/23613/2932/288/1739/22930/55607/476/10497/287/5530	26
BP	GO:0007269	neurotransmitter secretion	16/366	149/17913	6.91116e-08	3.83518e-05	3.28558e-05	8618/4208/9515/9699/783/5071/26059/27445/8499/6857/2932/22930/4763/55607/10497/107	16
BP	GO:0099643	signal release from synapse	16/366	150/17913	7.59441e-08	3.83518e-05	3.28558e-05	8618/4208/9515/9699/783/5071/26059/27445/8499/6857/2932/22930/4763/55607/10497/107	16
BP	GO:1902903	regulation of supramolecular fiber organization	23/366	313/17913	1.32174e-07	5.24005e-05	4.48913e-05	342184/4208/22843/10788/5071/80206/10142/3303/4133/23189/10565/1739/55607/253260/25802/2059/23122/7168/22998/23332/51466/157922/6709	23
BP	GO:0097479	synaptic vesicle localization	15/366	137/17913	1.37559e-07	5.24005e-05	4.48913e-05	8618/9863/9515/9699/783/5071/26059/27445/4133/6857/2932/1000/22930/10497/107	15
BP	GO:0032535	regulation of cellular component size	23/366	315/17913	1.48233e-07	5.24005e-05	4.48913e-05	342184/4897/51334/10788/80206/4133/23189/6558/10565/2932/23499/22902/1739/55607/253260/25802/2059/2784/10000/2803/51466/9175/6709	23
BP	GO:0032271	regulation of protein polymerization	17/366	180/17913	1.77827e-07	5.71471e-05	4.89577e-05	342184/10788/80206/10142/3303/4133/23189/10565/1739/55607/253260/25802/2059/23332/51466/157922/6709	17
BP	GO:0060047	heart contraction	21/366	275/17913	2.47556e-07	6.24214e-05	5.34762e-05	23327/7068/6444/1756/783/8654/10142/3709/93589/6546/817/781/4635/1739/476/7168/5144/444/287/10659/490	21
BP	GO:0098693	regulation of synaptic vesicle cycle	13/366	106/17913	2.50838e-07	6.24214e-05	5.34762e-05	11069/9863/9515/783/114781/6857/2932/1000/26052/22930/5533/10497/107	13
BP	GO:0007015	actin filament organization	23/366	325/17913	2.59156e-07	6.24214e-05	5.34762e-05	342184/22843/1730/10788/1809/5071/80206/8470/56776/23189/10565/22902/1739/55607/253260/25802/2059/23122/7168/22998/23332/51466/6709	23
BP	GO:0010975	regulation of neuron projection development	28/366	458/17913	2.70945e-07	6.24214e-05	5.34762e-05	23327/4897/4208/9863/57118/257194/9699/5789/1809/5071/4038/1272/4133/6857/23613/23189/2932/22849/27/23499/22902/26052/55607/51761/2803/6092/5530/9175	28
BP	GO:0086001	cardiac muscle cell action potential	11/366	74/17913	2.94746e-07	6.24214e-05	5.34762e-05	23327/1756/783/10142/6546/817/781/288/1739/476/287	11
BP	GO:0030010	establishment of cell polarity	14/366	126/17913	3.00188e-07	6.24214e-05	5.34762e-05	23150/55691/81704/23286/56288/4133/9826/23189/10565/2932/22902/4134/253260/23332	14
BP	GO:0051258	protein polymerization	19/366	232/17913	3.19127e-07	6.2673e-05	5.36917e-05	342184/10788/5071/80206/10142/3303/4133/23189/10565/1739/55607/253260/25802/2059/23122/23332/51466/157922/6709	19
BP	GO:0050953	sensory perception of light stimulus	18/366	213/17913	4.11765e-07	7.23279e-05	6.1963e-05	346007/407/25769/54714/140469/57096/65217/7399/84059/783/9626/5956/2979/93589/27241/51761/24/3617	18
BP	GO:0003015	heart process	21/366	284/17913	4.22408e-07	7.23279e-05	6.1963e-05	23327/7068/6444/1756/783/8654/10142/3709/93589/6546/817/781/4635/1739/476/7168/5144/444/287/10659/490	21
BP	GO:0006941	striated muscle contraction	16/366	170/17913	4.29671e-07	7.23279e-05	6.1963e-05	23327/6444/1756/783/8654/6546/817/781/9826/4635/1739/476/51761/7168/5144/287	16
BP	GO:0090066	regulation of anatomical structure size	27/366	442/17913	4.52587e-07	7.27224e-05	6.2301e-05	342184/40/4897/51334/10788/80206/6546/4133/23189/6558/10565/2932/23499/22902/1739/55607/5910/253260/25802/2059/2784/10000/2803/51466/490/9175/6709	27
BP	GO:0060048	cardiac muscle contraction	14/366	132/17913	5.34006e-07	8.20744e-05	7.03128e-05	23327/6444/1756/783/8654/6546/817/781/4635/1739/476/7168/5144/287	14
BP	GO:0010976	positive regulation of neuron projection development	20/366	265/17913	5.7819e-07	8.32805e-05	7.13461e-05	23327/9863/57118/257194/9699/5789/1809/5071/1272/6857/23613/22849/27/23499/22902/55607/51761/2803/6092/9175	20
BP	GO:0099003	vesicle-mediated transport in synapse	16/366	174/17913	5.88971e-07	8.32805e-05	7.13461e-05	8618/9515/9699/783/5071/26059/114781/27445/4133/6857/2932/6456/22930/5533/10497/107	16
BP	GO:0060627	regulation of vesicle-mediated transport	28/366	480/17913	6.96163e-07	9.46514e-05	8.10875e-05	23327/11069/9863/57118/9515/54806/9699/783/5071/114781/27445/4133/9779/6857/84251/2932/27/6456/9892/22930/5533/10497/23122/22848/23332/107/5530/10347	28
BP	GO:0051648	vesicle localization	20/366	270/17913	7.76486e-07	0.000100465	8.60682e-05	8618/9863/9515/9699/783/5071/26059/27445/4133/6857/23243/2932/1000/60412/22930/10497/23122/23332/107/23095	20
BP	GO:0050769	positive regulation of neurogenesis	27/366	455/17913	7.95764e-07	0.000100465	8.60682e-05	23327/4897/4208/9863/57118/257194/9699/5789/1809/5071/1272/5915/23081/6857/6935/23613/22849/27/23499/22902/8648/55607/51761/2803/6925/6092/9175	27
BP	GO:0008016	regulation of heart contraction	19/366	249/17913	9.40598e-07	0.000114656	9.82251e-05	7068/1756/783/8654/10142/3709/93589/6546/817/781/4635/1739/476/7168/5144/444/287/10659/490	19
BP	GO:0110053	regulation of actin filament organization	18/366	228/17913	1.11547e-06	0.00013144	0.000112604	342184/22843/10788/5071/80206/23189/10565/1739/55607/253260/25802/2059/23122/7168/22998/23332/51466/6709	18
BP	GO:0007601	visual perception	17/366	209/17913	1.47141e-06	0.000167789	0.000143744	346007/407/25769/54714/140469/57096/7399/84059/783/9626/5956/2979/93589/27241/51761/24/3617	17
BP	GO:0031346	positive regulation of cell projection organization	23/366	362/17913	1.6891e-06	0.000186593	0.000159853	23327/9863/57118/257194/9699/5789/1809/5071/1272/57451/6857/23613/22849/27/23499/22902/26052/55607/51761/26053/2803/6092/9175	23
BP	GO:0048489	synaptic vesicle transport	13/366	126/17913	1.86366e-06	0.000193766	0.000165999	8618/9515/9699/783/5071/26059/27445/4133/6857/2932/22930/10497/107	13
BP	GO:0097480	establishment of synaptic vesicle localization	13/366	126/17913	1.86366e-06	0.000193766	0.000165999	8618/9515/9699/783/5071/26059/27445/4133/6857/2932/22930/10497/107	13
BP	GO:0060560	developmental growth involved in morphogenesis	17/366	214/17913	2.03717e-06	0.000205755	0.000176269	23327/342184/66000/4897/9863/2246/9699/5071/4133/6857/2932/23499/6456/22902/26053/2803/9175	17
BP	GO:1990138	neuron projection extension	14/366	148/17913	2.13695e-06	0.000209836	0.000179766	23327/66000/4897/9699/5071/4133/6857/2932/23499/6456/22902/26053/2803/9175	14
BP	GO:0006936	muscle contraction	22/366	343/17913	2.44038e-06	0.000229817	0.000196884	9312/23327/6444/6525/1756/783/8654/6546/817/781/9826/4635/1739/5910/476/25802/51761/7168/5144/444/287/490	22
BP	GO:0006836	neurotransmitter transport	18/366	241/17913	2.47046e-06	0.000229817	0.000196884	8618/4208/23446/9515/9699/783/5071/26059/27445/8499/6857/2932/22930/4763/55607/10497/107/6533	18
BP	GO:1903522	regulation of blood circulation	20/366	292/17913	2.61294e-06	0.00023684	0.0002029	7068/40/1756/783/8654/10142/3709/93589/6546/817/781/4635/1739/476/7168/5144/444/287/10659/490	20
BP	GO:0022604	regulation of cell morphogenesis	25/366	430/17913	2.95889e-06	0.000261492	0.000224019	23327/4897/9699/5789/5071/23136/4038/4133/6857/23189/2932/23499/22902/1739/26052/55607/121512/2059/2035/7168/2803/6092/5530/9175/157922	25
BP	GO:0032956	regulation of actin cytoskeleton organization	20/366	297/17913	3.38252e-06	0.000291639	0.000249846	342184/4208/22843/10788/5071/80206/23189/10565/27/1739/55607/253260/25802/2059/23122/7168/22998/23332/51466/6709	20
BP	GO:0043484	regulation of RNA splicing	12/366	115/17913	4.12167e-06	0.000334621	0.000286669	3303/284695/2334/84530/6431/6430/10150/1655/10521/10772/1195/3187	12
BP	GO:0070252	actin-mediated cell contraction	12/366	115/17913	4.12167e-06	0.000334621	0.000286669	23327/6444/1756/783/817/781/4635/1739/476/7168/5144/287	12
BP	GO:0046928	regulation of neurotransmitter secretion	11/366	96/17913	4.16502e-06	0.000334621	0.000286669	4208/9515/783/5071/6857/2932/22930/4763/55607/10497/107	11
BP	GO:0097484	dendrite extension	7/366	34/17913	4.69361e-06	0.000368709	0.000315871	23327/66000/9699/5071/6857/6456/26053	7
BP	GO:0051650	establishment of vesicle localization	18/366	253/17913	4.89496e-06	0.000374938	0.000321208	8618/9515/9699/783/5071/26059/27445/4133/6857/23243/2932/60412/22930/10497/23122/23332/107/23095	18
BP	GO:0051493	regulation of cytoskeleton organization	26/366	472/17913	4.98503e-06	0.000374938	0.000321208	342184/4208/22843/10788/100505385/5071/80206/10142/3303/4133/23189/10565/2932/27/1739/55607/253260/25802/2059/23122/7168/22998/23332/51466/157922/6709	26
BP	GO:0003012	muscle system process	25/366	448/17913	6.07418e-06	0.000447338	0.000383233	9312/23327/4208/6444/6525/1756/783/8654/6546/817/781/9826/8470/4635/1739/5910/476/25802/51761/7168/5144/444/287/5530/490	25
BP	GO:0016079	synaptic vesicle exocytosis	11/366	100/17913	6.21946e-06	0.00044869	0.000384391	8618/9515/9699/783/26059/27445/6857/2932/22930/10497/107	11
BP	GO:0001508	action potential	12/366	123/17913	8.30634e-06	0.000587258	0.000503102	23327/4897/1756/783/10142/6546/817/781/288/1739/476/287	12
BP	GO:0046578	regulation of Ras protein signal transduction	16/366	215/17913	9.36467e-06	0.0006491	0.000556082	3084/26230/23101/5924/9826/23189/10565/27/23229/55103/117178/4763/23362/121512/26053/9922	16
BP	GO:0086003	cardiac muscle cell contraction	9/366	68/17913	9.57783e-06	0.000651108	0.000557802	23327/6444/783/817/781/1739/476/5144/287	9
BP	GO:0017156	calcium ion regulated exocytosis	12/366	127/17913	1.15422e-05	0.000769845	0.000659523	8618/11069/9515/9699/783/26059/27445/6857/2932/22930/10497/107	12
BP	GO:0051494	negative regulation of cytoskeleton organization	12/366	128/17913	1.25058e-05	0.00080807	0.00069227	100505385/5071/80206/4133/23189/10565/55607/25802/2059/23122/23332/6709	12
BP	GO:0055119	relaxation of cardiac muscle	5/366	16/17913	1.25725e-05	0.00080807	0.00069227	8654/6546/817/476/5144	5
BP	GO:0030833	regulation of actin filament polymerization	12/366	129/17913	1.3539e-05	0.00085465	0.000732176	342184/10788/80206/23189/10565/1739/55607/253260/25802/2059/51466/6709	12
BP	GO:0042692	muscle cell differentiation	21/366	359/17913	1.68917e-05	0.00104219	0.000892836	64754/3084/4208/6444/1756/11146/57591/80206/6095/5915/6546/8470/6935/26057/1000/8554/7168/23345/9734/287/5530	21
BP	GO:0030048	actin filament-based movement	12/366	132/17913	1.70995e-05	0.00104219	0.000892836	23327/6444/1756/783/817/781/4635/1739/476/7168/5144/287	12
BP	GO:0097106	postsynaptic density organization	6/366	29/17913	2.22877e-05	0.00132254	0.00113302	1740/66000/5789/23613/1000/1739	6
BP	GO:0099173	postsynapse organization	13/366	158/17913	2.24477e-05	0.00132254	0.00113302	1740/66000/10243/4897/9863/5789/4038/57497/23613/1000/1739/26052/55607	13
BP	GO:1902803	regulation of synaptic vesicle transport	9/366	76/17913	2.39881e-05	0.00139013	0.00119092	9515/783/5071/4133/6857/2932/22930/10497/107	9
BP	GO:0051056	regulation of small GTPase mediated signal transduction	19/366	316/17913	2.9239e-05	0.00166709	0.00142819	3084/26230/9886/23101/5924/9826/23189/253959/10565/27/23229/55103/117178/89941/4763/23362/121512/26053/9922	19
BP	GO:0051961	negative regulation of nervous system development	18/366	290/17913	3.11958e-05	0.00175043	0.00149959	3084/7068/10718/1809/4038/4211/283659/4133/23189/2932/22902/5087/26052/4763/5567/5108/6092/5530	18
BP	GO:1902805	positive regulation of synaptic vesicle transport	4/366	10/17913	3.26634e-05	0.00180414	0.0015456	783/4133/6857/10497	4
BP	GO:0099084	postsynaptic specialization organization	6/366	31/17913	3.33747e-05	0.00181507	0.00155496	1740/66000/5789/23613/1000/1739	6
BP	GO:0001505	regulation of neurotransmitter levels	19/366	321/17913	3.62295e-05	0.00194047	0.0016624	8618/4208/23446/9515/9699/783/5071/26059/6095/114781/27445/8499/6857/2932/22930/4763/55607/10497/107	19
BP	GO:0048588	developmental cell growth	15/366	216/17913	3.98866e-05	0.0020867	0.00178767	23327/66000/4897/9699/5071/4133/8470/6857/2932/23499/6456/22902/26053/2803/9175	15
BP	GO:0055117	regulation of cardiac muscle contraction	9/366	81/17913	4.01638e-05	0.0020867	0.00178767	1756/8654/10142/6546/817/1739/476/5144/287	9
BP	GO:0061337	cardiac conduction	12/366	144/17913	4.07907e-05	0.0020867	0.00178767	783/10142/3709/93589/6546/817/781/476/5144/444/287/490	12
BP	GO:1902904	negative regulation of supramolecular fiber organization	11/366	122/17913	4.13209e-05	0.0020867	0.00178767	5071/80206/4133/23189/10565/55607/25802/2059/23122/23332/6709	11
BP	GO:0030041	actin filament polymerization	12/366	145/17913	4.36678e-05	0.00214397	0.00183673	342184/10788/80206/23189/10565/1739/55607/253260/25802/2059/51466/6709	12
BP	GO:0048592	eye morphogenesis	12/366	145/17913	4.36678e-05	0.00214397	0.00183673	7068/8842/57096/54806/23287/348980/5915/4211/6935/4763/23418/51761	12
BP	GO:0035637	multicellular organismal signaling	14/366	193/17913	4.47171e-05	0.00216541	0.0018551	4897/783/10142/3709/93589/6546/817/781/288/476/5144/444/287/490	14
BP	GO:0099565	chemical synaptic transmission, postsynaptic	10/366	103/17913	4.90091e-05	0.00234118	0.00200568	66000/4208/152404/9699/23613/2932/22930/55607/10497/5530	10
BP	GO:0008064	regulation of actin polymerization or depolymerization	12/366	147/17913	4.99533e-05	0.00234898	0.00201236	342184/10788/80206/23189/10565/1739/55607/253260/25802/2059/51466/6709	12
BP	GO:0098814	spontaneous synaptic transmission	4/366	11/17913	5.05013e-05	0.00234898	0.00201236	9699/5071/6857/55607	4
BP	GO:0051656	establishment of organelle localization	23/366	448/17913	5.27862e-05	0.00240921	0.00206396	8618/9515/9699/783/5071/26059/27445/4133/6857/56776/23243/2932/60412/1739/22930/89941/4134/5108/10497/23122/23332/107/23095	23
BP	GO:0030832	regulation of actin filament length	12/366	148/17913	5.33794e-05	0.00240921	0.00206396	342184/10788/80206/23189/10565/1739/55607/253260/25802/2059/51466/6709	12
BP	GO:2000114	regulation of establishment of cell polarity	5/366	21/17913	5.38409e-05	0.00240921	0.00206396	81704/23189/10565/22902/253260	5
BP	GO:0060078	regulation of postsynaptic membrane potential	11/366	127/17913	5.98192e-05	0.00264326	0.00226447	66000/4208/152404/9699/6546/23613/2932/22930/55607/10497/5530	11
BP	GO:0051588	regulation of neurotransmitter transport	11/366	129/17913	6.89964e-05	0.00301114	0.00257963	4208/9515/783/5071/6857/2932/22930/4763/55607/10497/107	11
BP	GO:0010649	regulation of cell communication by electrical coupling	4/366	12/17913	7.45326e-05	0.00321308	0.00275263	6546/817/288/5144	4
BP	GO:0001654	eye development	19/366	342/17913	8.46734e-05	0.00353858	0.00303148	57545/7068/8842/57096/7399/54806/4212/23287/348980/23093/5915/4211/6935/1739/22930/4763/23418/51761/490	19
BP	GO:0035725	sodium ion transmembrane transport	10/366	110/17913	8.58794e-05	0.00353858	0.00303148	25769/23327/40/1756/348980/6546/817/288/1739/476	10
BP	GO:0032878	regulation of establishment or maintenance of cell polarity	5/366	23/17913	8.6087e-05	0.00353858	0.00303148	81704/23189/10565/22902/253260	5
BP	GO:0086012	membrane depolarization during cardiac muscle cell action potential	5/366	23/17913	8.6087e-05	0.00353858	0.00303148	783/6546/781/288/287	5
BP	GO:0045494	photoreceptor cell maintenance	6/366	37/17913	9.50347e-05	0.00386147	0.00330811	8842/65217/7399/84059/4117/24	6
BP	GO:0150063	visual system development	19/366	346/17913	9.86574e-05	0.00396311	0.00339518	57545/7068/8842/57096/7399/54806/4212/23287/348980/23093/5915/4211/6935/1739/22930/4763/23418/51761/490	19
BP	GO:0048667	cell morphogenesis involved in neuron differentiation	24/366	500/17913	0.000103715	0.00411947	0.00352913	4897/4208/473/5789/4038/56288/4133/4135/2932/23499/22902/2887/288/26052/55607/51761/26053/2803/6092/107/5530/51466/9175/6709	24
BP	GO:0002028	regulation of sodium ion transport	8/366	72/17913	0.000107741	0.00423184	0.0036254	23327/1756/1272/6546/817/288/1739/476	8
BP	GO:0043254	regulation of protein complex assembly	21/366	409/17913	0.000111146	0.00427422	0.00366171	342184/753/10788/80206/10142/3303/4133/11124/23189/10565/2932/1739/55607/253260/10497/25802/2059/23332/51466/157922/6709	21
BP	GO:0051017	actin filament bundle assembly	11/366	136/17913	0.000111239	0.00427422	0.00366171	22843/1809/5071/56776/55607/2059/23122/7168/22998/23332/51466	11
BP	GO:0061572	actin filament bundle organization	11/366	137/17913	0.000118779	0.00442739	0.00379293	22843/1809/5071/56776/55607/2059/23122/7168/22998/23332/51466	11
BP	GO:1903779	regulation of cardiac conduction	8/366	73/17913	0.000118879	0.00442739	0.00379293	3709/6546/817/476/5144/444/287/490	8
BP	GO:0048880	sensory system development	19/366	351/17913	0.000118982	0.00442739	0.00379293	57545/7068/8842/57096/7399/54806/4212/23287/348980/23093/5915/4211/6935/1739/22930/4763/23418/51761/490	19
BP	GO:0017157	regulation of exocytosis	13/366	187/17913	0.000127993	0.00471309	0.00403769	11069/9515/9699/783/5071/27445/6857/2932/22930/10497/23122/23332/107	13
BP	GO:0009583	detection of light stimulus	8/366	74/17913	0.00013095	0.00477226	0.00408838	346007/40/9626/5956/2979/93589/51761/24	8
BP	GO:0086065	cell communication involved in cardiac conduction	7/366	56/17913	0.000137594	0.00496323	0.00425198	783/6546/817/781/476/5144/287	7
BP	GO:0060079	excitatory postsynaptic potential	9/366	95/17913	0.000140826	0.00499301	0.00427749	66000/4208/152404/9699/23613/2932/22930/55607/5530	9
BP	GO:0006814	sodium ion transport	13/366	189/17913	0.000142362	0.00499301	0.00427749	25769/23327/6328/40/1756/348980/1272/6546/817/288/1739/476/9497	13
BP	GO:0006937	regulation of muscle contraction	12/366	164/17913	0.000143134	0.00499301	0.00427749	9312/1756/8654/10142/6546/817/1739/476/7168/5144/287/490	12
BP	GO:0072073	kidney epithelium development	11/366	140/17913	0.00014407	0.00499301	0.00427749	342184/4208/8842/9863/54806/2246/5915/4087/1739/5087/6092	11
BP	GO:0099558	maintenance of synapse structure	4/366	14/17913	0.000145913	0.00500778	0.00429015	1740/26059/27445/1739	4
BP	GO:0016358	dendrite development	14/366	216/17913	0.000149511	0.00508194	0.00435368	4208/57118/473/5789/4038/4133/57492/23613/4135/2932/22849/26052/55607/5530	14
BP	GO:0006942	regulation of striated muscle contraction	9/366	96/17913	0.000152644	0.00509165	0.00436199	1756/8654/10142/6546/817/1739/476/5144/287	9
BP	GO:0050768	negative regulation of neurogenesis	16/366	271/17913	0.000152677	0.00509165	0.00436199	3084/7068/10718/1809/4038/4211/283659/4133/23189/2932/22902/5087/26052/4763/5108/5530	16
BP	GO:0086010	membrane depolarization during action potential	5/366	26/17913	0.000160022	0.00528671	0.0045291	783/6546/781/288/287	5
BP	GO:0019932	second-messenger-mediated signaling	19/366	360/17913	0.000165014	0.00540116	0.00462716	51555/3084/6444/1756/11069/9699/8654/3709/108/27445/6546/817/2932/5533/5144/287/107/5530/23261	19
BP	GO:0030336	negative regulation of cell migration	18/366	332/17913	0.000175453	0.00569016	0.00487474	80031/3084/4208/9863/753/10718/1809/23143/4163/23613/23189/4763/23122/7168/22998/23332/1602/51466	18
BP	GO:0002027	regulation of heart rate	9/366	98/17913	0.000178771	0.00574505	0.00492177	1756/783/10142/6546/817/781/7168/5144/287	9
BP	GO:0050804	modulation of chemical synaptic transmission	20/366	393/17913	0.000181532	0.00578122	0.00495275	66000/4208/9515/152404/9699/10718/783/5071/57497/10142/6857/23613/2932/22849/22930/4763/55607/10497/107/5530	20
BP	GO:0050808	synapse organization	20/366	394/17913	0.000187729	0.00587275	0.00503116	1740/3084/66000/10243/40/4897/4208/9863/5789/4038/57497/26059/27445/23613/1000/288/1739/26052/55607/6092	20
BP	GO:0099177	regulation of trans-synaptic signaling	20/366	394/17913	0.000187729	0.00587275	0.00503116	66000/4208/9515/152404/9699/10718/783/5071/57497/10142/6857/23613/2932/22849/22930/4763/55607/10497/107/5530	20
BP	GO:0032272	negative regulation of protein polymerization	7/366	59/17913	0.000192067	0.00590398	0.00505791	80206/4133/23189/10565/25802/2059/6709	7
BP	GO:0046530	photoreceptor cell differentiation	7/366	59/17913	0.000192067	0.00590398	0.00505791	7068/8842/57096/54806/23287/348980/23418	7
BP	GO:0034330	cell junction organization	16/366	277/17913	0.000196019	0.00594557	0.00509355	342184/253559/23136/56288/143162/23499/1000/8502/1739/83660/23122/22998/287/23705/23332/9922	16
BP	GO:0086004	regulation of cardiac muscle cell contraction	6/366	42/17913	0.000196784	0.00594557	0.00509355	10142/817/1739/476/5144/287	6
BP	GO:0008154	actin polymerization or depolymerization	12/366	170/17913	0.000200491	0.00600624	0.00514553	342184/10788/80206/23189/10565/1739/55607/253260/25802/2059/51466/6709	12
BP	GO:0007416	synapse assembly	12/366	172/17913	0.000223521	0.00663988	0.00568836	3084/40/4897/4208/9863/5789/4038/27445/1000/26052/55607/6092	12
BP	GO:0023061	signal release	21/366	433/17913	0.000242871	0.00715457	0.0061293	8618/4208/11069/9515/9699/783/5071/26059/3709/27445/8499/6857/4087/2932/22930/4763/55607/10497/107/5530/9324	21
BP	GO:0007264	small GTPase mediated signal transduction	22/366	465/17913	0.000245436	0.00717038	0.00614284	3084/26230/9886/11069/81704/23101/5924/9826/23189/253959/10565/27/23229/55103/117178/89941/4763/23362/121512/2059/26053/9922	22
BP	GO:0001754	eye photoreceptor cell differentiation	6/366	44/17913	0.000255868	0.00738163	0.00632381	7068/8842/57096/23287/348980/23418	6
BP	GO:0008090	retrograde axonal transport	4/366	16/17913	0.000256843	0.00738163	0.00632381	1740/66000/667/23095	4
BP	GO:0009584	detection of visible light	7/366	62/17913	0.000262757	0.00749069	0.00641725	346007/9626/5956/2979/93589/51761/24	7
BP	GO:0010644	cell communication by electrical coupling	5/366	29/17913	0.00027472	0.00776907	0.00665574	6546/817/288/476/5144	5
BP	GO:0040013	negative regulation of locomotion	19/366	377/17913	0.000296	0.00830445	0.00711439	80031/3084/4208/9863/753/10718/1809/23143/4163/23613/23189/4763/23122/7168/22998/23332/1602/6092/51466	19
BP	GO:2000146	negative regulation of cell motility	18/366	347/17913	0.000300767	0.00837174	0.00717204	80031/3084/4208/9863/753/10718/1809/23143/4163/23613/23189/4763/23122/7168/22998/23332/1602/51466	18
BP	GO:0090075	relaxation of muscle	5/366	30/17913	0.000324187	0.00895313	0.00767011	8654/6546/817/476/5144	5
BP	GO:0030837	negative regulation of actin filament polymerization	6/366	46/17913	0.000328069	0.0089901	0.00770178	80206/23189/10565/25802/2059/6709	6
BP	GO:0008361	regulation of cell size	11/366	154/17913	0.000331317	0.00900927	0.0077182	4897/51334/4133/6558/2932/23499/22902/2784/10000/2803/9175	11
BP	GO:1903115	regulation of actin filament-based movement	6/366	47/17913	0.000369687	0.0099759	0.00854632	10142/817/1739/476/5144/287	6
BP	GO:0010880	regulation of release of sequestered calcium ion into cytosol by sarcoplasmic reticulum	5/366	31/17913	0.000380112	0.0101795	0.00872076	1756/6546/817/5144/287	5
BP	GO:0007265	Ras protein signal transduction	17/366	324/17913	0.000385889	0.0102565	0.00878673	3084/26230/23101/5924/9826/23189/10565/27/23229/55103/117178/4763/23362/121512/2059/26053/9922	17
BP	GO:0048638	regulation of developmental growth	17/366	325/17913	0.000399755	0.0105458	0.00903452	23327/4897/4208/9699/5071/23286/55777/4211/4133/6857/2932/23499/22902/79068/51761/2803/9175	17
BP	GO:0007221	positive regulation of transcription of Notch receptor target	4/366	18/17913	0.000418094	0.0109479	0.009379	84441/55534/23286/5087	4
BP	GO:1902905	positive regulation of supramolecular fiber organization	12/366	185/17913	0.000435279	0.0112318	0.0096222	342184/22843/10788/10142/3303/1739/253260/25802/7168/22998/23332/51466	12
BP	GO:0055001	muscle cell development	11/366	159/17913	0.00043529	0.0112318	0.0096222	64754/4208/6444/1756/80206/6546/8470/7168/9734/287/5530	11
BP	GO:0071709	membrane assembly	5/366	32/17913	0.000443027	0.0113485	0.00972226	9863/5789/4038/1000/288	5
BP	GO:0086009	membrane repolarization	6/366	50/17913	0.000519702	0.0132169	0.0113228	23327/10142/781/1739/476/287	6
BP	GO:0051271	negative regulation of cellular component movement	18/366	365/17913	0.000548345	0.0138457	0.0118616	80031/3084/4208/9863/753/10718/1809/23143/4163/23613/23189/4763/23122/7168/22998/23332/1602/51466	18
BP	GO:0098901	regulation of cardiac muscle cell action potential	5/366	34/17913	0.000592027	0.0148427	0.0127156	10142/817/288/1739/287	5
BP	GO:2000300	regulation of synaptic vesicle exocytosis	7/366	71/17913	0.000607421	0.0151214	0.0129544	9515/783/6857/2932/22930/10497/107	7
BP	GO:0032273	positive regulation of protein polymerization	9/366	116/17913	0.000628433	0.0154727	0.0132554	342184/10788/10142/3303/1739/253260/25802/23332/51466	9
BP	GO:0051261	protein depolymerization	8/366	93/17913	0.000632695	0.0154727	0.0132554	3796/6456/25802/2059/23122/444/23332/6709	8
BP	GO:0016049	cell growth	21/366	466/17913	0.000638272	0.0154727	0.0132554	23327/66000/4897/9699/10718/5071/23136/3303/4133/817/9826/8470/6857/2932/23499/6456/22902/26053/2803/51447/9175	21
BP	GO:0007020	microtubule nucleation	4/366	20/17913	0.000640946	0.0154727	0.0132554	10142/3303/23122/23332	4
BP	GO:0048016	inositol phosphate-mediated signaling	6/366	52/17913	0.000643419	0.0154727	0.0132554	3084/3709/2932/5533/5530/23261	6
BP	GO:0014808	release of sequestered calcium ion into cytosol by sarcoplasmic reticulum	5/366	35/17913	0.000679252	0.016013	0.0137183	1756/6546/817/5144/287	5
BP	GO:0032231	regulation of actin filament bundle assembly	8/366	94/17913	0.000679477	0.016013	0.0137183	22843/5071/55607/23122/7168/22998/23332/51466	8
BP	GO:0110020	regulation of actomyosin structure organization	8/366	94/17913	0.000679477	0.016013	0.0137183	4208/22843/55607/23122/7168/22998/23332/51466	8
BP	GO:0009187	cyclic nucleotide metabolic process	5/366	36/17913	0.000775743	0.0176543	0.0151244	8654/6095/108/5144/107	5
BP	GO:0086091	regulation of heart rate by cardiac conduction	5/366	36/17913	0.000775743	0.0176543	0.0151244	783/10142/817/781/287	5
BP	GO:1903514	release of sequestered calcium ion into cytosol by endoplasmic reticulum	5/366	36/17913	0.000775743	0.0176543	0.0151244	1756/6546/817/5144/287	5
BP	GO:0001956	positive regulation of neurotransmitter secretion	4/366	21/17913	0.000779089	0.0176543	0.0151244	783/6857/22930/10497	4
BP	GO:0034204	lipid translocation	4/366	21/17913	0.000779089	0.0176543	0.0151244	10396/51761/24/10347	4
BP	GO:0045332	phospholipid translocation	4/366	21/17913	0.000779089	0.0176543	0.0151244	10396/51761/24/10347	4
BP	GO:0050806	positive regulation of synaptic transmission	10/366	145/17913	0.000805048	0.0180117	0.0154305	152404/9699/783/6857/2932/22930/4763/55607/10497/107	10
BP	GO:0055002	striated muscle cell development	10/366	145/17913	0.000805048	0.0180117	0.0154305	64754/4208/6444/1756/80206/6546/8470/7168/9734/5530	10
BP	GO:0051235	maintenance of location	15/366	286/17913	0.000841743	0.0187142	0.0160324	4481/1756/152404/23136/10142/3709/6546/817/11124/288/83660/79068/5144/23345/287	15
BP	GO:0010721	negative regulation of cell development	16/366	317/17913	0.000860695	0.0188984	0.0161902	3084/7068/10718/1809/4038/4211/283659/4133/23189/2932/22902/5087/26052/4763/5108/5530	16
BP	GO:0098900	regulation of action potential	6/366	55/17913	0.000870396	0.0188984	0.0161902	10142/817/781/288/1739/287	6
BP	GO:0001941	postsynaptic membrane organization	5/366	37/17913	0.000882104	0.0188984	0.0161902	10243/9863/4038/23613/1000	5
BP	GO:0044091	membrane biogenesis	5/366	37/17913	0.000882104	0.0188984	0.0161902	9863/5789/4038/1000/288	5
BP	GO:0051590	positive regulation of neurotransmitter transport	5/366	37/17913	0.000882104	0.0188984	0.0161902	783/5071/6857/22930/10497	5
BP	GO:0060306	regulation of membrane repolarization	5/366	37/17913	0.000882104	0.0188984	0.0161902	23327/10142/781/1739/287	5
BP	GO:0099175	regulation of postsynapse organization	8/366	98/17913	0.000895278	0.0190651	0.016333	4897/5789/4038/57497/23613/1000/26052/55607	8
BP	GO:0007016	cytoskeletal anchoring at plasma membrane	3/366	10/17913	0.000912425	0.0191476	0.0164037	23136/288/83660	3
BP	GO:0046710	GDP metabolic process	3/366	10/17913	0.000912425	0.0191476	0.0164037	1740/1739/2987	3
BP	GO:0030516	regulation of axon extension	7/366	76/17913	0.000915402	0.0191476	0.0164037	4897/4133/2932/23499/22902/2803/9175	7
BP	GO:0086002	cardiac muscle cell action potential involved in contraction	6/366	56/17913	0.000958332	0.0199277	0.017072	23327/783/781/1739/476/287	6
BP	GO:0010769	regulation of cell morphogenesis involved in differentiation	14/366	260/17913	0.000965519	0.0199597	0.0170994	4897/5789/4038/4133/23189/2932/23499/22902/26052/55607/2803/6092/5530/9175	14
BP	GO:0010639	negative regulation of organelle organization	17/366	352/17913	0.000976253	0.0200643	0.017189	100505385/5071/80206/3303/4133/23081/23189/10565/55607/4134/4117/25802/2059/23122/23332/546/6709	17
BP	GO:0030100	regulation of endocytosis	14/366	262/17913	0.00103922	0.0212349	0.0181919	23327/9863/57118/54806/114781/9779/84251/27/6456/9892/5533/22848/5530/10347	14
BP	GO:0009581	detection of external stimulus	9/366	125/17913	0.00107415	0.0217503	0.0186334	346007/40/84059/9626/5956/2979/93589/51761/24	9
BP	GO:0051495	positive regulation of cytoskeleton organization	12/366	205/17913	0.00107675	0.0217503	0.0186334	342184/22843/10788/10142/3303/1739/253260/25802/7168/22998/23332/51466	12
BP	GO:0048675	axon extension	8/366	101/17913	0.00109066	0.0219062	0.018767	4897/4133/2932/23499/22902/26053/2803/9175	8
BP	GO:1903861	positive regulation of dendrite extension	4/366	23/17913	0.00111613	0.0222911	0.0190967	23327/9699/5071/6857	4
BP	GO:0043010	camera-type eye development	15/366	295/17913	0.00114953	0.0228009	0.0195335	57545/7068/8842/57096/7399/54806/348980/23093/4211/6935/1739/22930/4763/51761/490	15
BP	GO:0046847	filopodium assembly	6/366	58/17913	0.00115456	0.0228009	0.0195335	1809/57451/23613/26052/55607/121512	6
BP	GO:0031333	negative regulation of protein complex assembly	9/366	127/17913	0.00120159	0.0235979	0.0202162	753/80206/4133/23189/10565/2932/25802/2059/6709	9
BP	GO:0046929	negative regulation of neurotransmitter secretion	3/366	11/17913	0.00123565	0.0241326	0.0206743	5071/4763/55607	3
BP	GO:0031279	regulation of cyclase activity	5/366	40/17913	0.0012666	0.0245274	0.0210126	84059/9626/10142/2979/4763	5
BP	GO:0009582	detection of abiotic stimulus	9/366	128/17913	0.00126974	0.0245274	0.0210126	346007/40/84059/9626/5956/2979/93589/51761/24	9
BP	GO:0010881	regulation of cardiac muscle contraction by regulation of the release of sequestered calcium ion	4/366	24/17913	0.00131797	0.025184	0.021575	1756/6546/817/287	4
BP	GO:0086064	cell communication by electrical coupling involved in cardiac conduction	4/366	24/17913	0.00131797	0.025184	0.021575	6546/817/476/5144	4
BP	GO:0051899	membrane depolarization	7/366	81/17913	0.00133495	0.0253712	0.0217354	23327/783/6546/817/781/288/287	7
BP	GO:0033173	calcineurin-NFAT signaling cascade	5/366	41/17913	0.00141868	0.0266758	0.022853	3084/2932/5533/5530/23261	5
BP	GO:0070296	sarcoplasmic reticulum calcium ion transport	5/366	41/17913	0.00141868	0.0266758	0.022853	1756/6546/817/5144/287	5
BP	GO:0048813	dendrite morphogenesis	9/366	131/17913	0.00149309	0.0279264	0.0239244	473/5789/4038/4133/4135/2932/26052/55607/5530	9
BP	GO:0003407	neural retina development	6/366	61/17913	0.00150486	0.0279983	0.023986	7068/8842/54806/348980/51761/490	6
BP	GO:0051492	regulation of stress fiber assembly	7/366	83/17913	0.00153965	0.0281339	0.0241022	22843/55607/23122/7168/22998/23332/51466	7
BP	GO:0060307	regulation of ventricular cardiac muscle cell membrane repolarization	4/366	25/17913	0.00154398	0.0281339	0.0241022	10142/781/1739/287	4
BP	GO:0099068	postsynapse assembly	4/366	25/17913	0.00154398	0.0281339	0.0241022	9863/5789/4038/1000	4
BP	GO:1903859	regulation of dendrite extension	4/366	25/17913	0.00154398	0.0281339	0.0241022	23327/9699/5071/6857	4
BP	GO:0034329	cell junction assembly	12/366	214/17913	0.00155401	0.0281344	0.0241027	342184/23136/56288/143162/23499/8502/1739/83660/23122/22998/287/23332	12
BP	GO:0014047	glutamate secretion	5/366	42/17913	0.0015838	0.0281344	0.0241027	8499/6857/22930/4763/10497	5
BP	GO:0051489	regulation of filopodium assembly	5/366	42/17913	0.0015838	0.0281344	0.0241027	1809/57451/23613/26052/55607	5
BP	GO:0099622	cardiac muscle cell membrane repolarization	5/366	42/17913	0.0015838	0.0281344	0.0241027	10142/781/1739/476/287	5
BP	GO:1900271	regulation of long-term synaptic potentiation	5/366	42/17913	0.0015838	0.0281344	0.0241027	152404/2932/4763/55607/107	5
BP	GO:0001822	kidney development	14/366	276/17913	0.00169943	0.029888	0.025605	1285/342184/4208/8842/9863/54806/2246/4038/5915/4087/1739/5087/4763/6092	14
BP	GO:1990778	protein localization to cell periphery	14/366	276/17913	0.00169943	0.029888	0.025605	9312/1740/783/23136/23499/1000/288/1739/9053/2035/23122/287/2803/23095	14
BP	GO:0019722	calcium-mediated signaling	11/366	188/17913	0.00172368	0.0301644	0.0258417	3084/6444/1756/6546/817/2932/5533/5144/287/5530/23261	11
BP	GO:0034332	adherens junction organization	9/366	134/17913	0.00174699	0.0302783	0.0259393	342184/253559/23499/1000/23122/22998/23705/23332/9922	9
BP	GO:0051339	regulation of lyase activity	5/366	43/17913	0.00176262	0.0302783	0.0259393	84059/9626/10142/2979/4763	5
BP	GO:0007611	learning or memory	13/366	247/17913	0.00177702	0.0302783	0.0259393	25769/4208/4212/5071/6310/10396/114781/2334/22849/8554/4763/107/10347	13
BP	GO:0071277	cellular response to calcium ion	6/366	63/17913	0.00177978	0.0302783	0.0259393	4208/84059/817/6857/673/107	6
BP	GO:0048593	camera-type eye morphogenesis	8/366	109/17913	0.00178158	0.0302783	0.0259393	7068/8842/54806/348980/4211/6935/4763/51761	8
BP	GO:0072009	nephron epithelium development	8/366	109/17913	0.00178158	0.0302783	0.0259393	342184/4208/8842/9863/54806/2246/1739/5087	8
BP	GO:0008380	RNA splicing	19/366	440/17913	0.00186322	0.0315143	0.0269982	3303/284695/2334/84530/57187/51747/27332/6431/6430/6427/29896/10150/10659/1655/10521/10772/9584/1195/3187	19
BP	GO:0060041	retina development in camera-type eye	9/366	136/17913	0.00193466	0.0323072	0.0276774	7068/8842/57096/7399/54806/348980/23093/51761/490	9
BP	GO:0031032	actomyosin structure organization	10/366	163/17913	0.00194891	0.0323072	0.0276774	4208/22843/80206/55607/8476/23122/7168/22998/23332/51466	10
BP	GO:0035196	production of miRNAs involved in gene silencing by miRNA	5/366	44/17913	0.00195579	0.0323072	0.0276774	23318/4087/1655/5530/23369	5
BP	GO:0042461	photoreceptor cell development	5/366	44/17913	0.00195579	0.0323072	0.0276774	7068/57096/54806/348980/23418	5
BP	GO:0097720	calcineurin-mediated signaling	5/366	44/17913	0.00195579	0.0323072	0.0276774	3084/2932/5533/5530/23261	5
BP	GO:0090596	sensory organ morphogenesis	13/366	250/17913	0.00197661	0.0324991	0.0278419	7068/140469/8842/57096/54806/23287/348980/5915/4211/6935/4763/23418/51761	13
BP	GO:0043087	regulation of GTPase activity	18/366	410/17913	0.00203447	0.033234	0.0284714	26230/9515/10788/81704/23143/9462/116987/81846/9826/253959/10565/2932/8502/22930/4763/121512/253260/9922	18
BP	GO:0090257	regulation of muscle system process	13/366	251/17913	0.00204711	0.033234	0.0284714	9312/1756/8654/10142/6546/817/1739/476/7168/5144/287/5530/490	13
BP	GO:0002026	regulation of the force of heart contraction	4/366	27/17913	0.0020743	0.033234	0.0284714	6546/817/4635/476	4
BP	GO:0120033	negative regulation of plasma membrane bounded cell projection assembly	4/366	27/17913	0.0020743	0.033234	0.0284714	23189/4134/4117/51466	4
BP	GO:0006883	cellular sodium ion homeostasis	3/366	13/17913	0.00207771	0.033234	0.0284714	23327/6546/476	3
BP	GO:0035020	regulation of Rac protein signal transduction	3/366	13/17913	0.00207771	0.033234	0.0284714	117178/4763/26053	3
BP	GO:0018209	peptidyl-serine modification	13/366	252/17913	0.00211967	0.0337524	0.0289156	114805/64754/133584/1756/51701/10142/817/673/2932/253260/5144/9175/1195	13
BP	GO:0031345	negative regulation of cell projection organization	10/366	166/17913	0.00222846	0.0350116	0.0299943	1809/4038/4133/23189/22902/26052/4134/4117/5530/51466	10
BP	GO:0120032	regulation of plasma membrane bounded cell projection assembly	10/366	166/17913	0.00222846	0.0350116	0.0299943	1809/57451/23613/23189/26052/55607/4134/4117/26053/51466	10
BP	GO:2001257	regulation of cation channel activity	10/366	166/17913	0.00222846	0.0350116	0.0299943	1740/4208/1756/783/817/781/288/1739/5144/287	10
BP	GO:0050773	regulation of dendrite development	9/366	139/17913	0.00224602	0.0351313	0.0300968	4208/57118/5789/23613/2932/22849/26052/55607/5530	9
BP	GO:0046785	microtubule polymerization	6/366	66/17913	0.0022615	0.0352176	0.0301708	10142/3303/4133/23122/23332/157922	6
BP	GO:0007018	microtubule-based movement	12/366	224/17913	0.0022763	0.0352927	0.0302351	1740/66000/667/4133/56776/3796/117178/89941/4134/5108/3895/23095	12
BP	GO:0010882	regulation of cardiac muscle contraction by calcium ion signaling	4/366	28/17913	0.00238149	0.0366024	0.0313571	1756/6546/817/287	4
BP	GO:0032232	negative regulation of actin filament bundle assembly	4/366	28/17913	0.00238149	0.0366024	0.0313571	5071/55607/23122/23332	4
BP	GO:0060491	regulation of cell projection assembly	10/366	168/17913	0.00243211	0.03705	0.0317406	1809/57451/23613/23189/26052/55607/4134/4117/26053/51466	10
BP	GO:0042278	purine nucleoside metabolic process	6/366	67/17913	0.00244205	0.03705	0.0317406	1740/10243/140733/132/1739/2987	6
BP	GO:1903391	regulation of adherens junction organization	6/366	67/17913	0.00244205	0.03705	0.0317406	342184/23499/23122/22998/23332/9922	6
BP	GO:0061387	regulation of extent of cell growth	7/366	90/17913	0.00245439	0.0370781	0.0317646	4897/4133/2932/23499/22902/2803/9175	7
BP	GO:0045807	positive regulation of endocytosis	9/366	141/17913	0.00247484	0.037228	0.0318931	23327/9863/57118/54806/9779/84251/5533/5530/10347	9
BP	GO:0072006	nephron development	9/366	142/17913	0.00259599	0.0382325	0.0327536	1285/342184/4208/8842/9863/54806/2246/1739/5087	9
BP	GO:0060485	mesenchyme development	13/366	258/17913	0.00260087	0.0382325	0.0327536	3084/4208/753/64839/4194/4087/2932/60412/23122/23332/1655/6092/10521	13
BP	GO:0046037	GMP metabolic process	3/366	14/17913	0.00260456	0.0382325	0.0327536	1740/1739/2987	3
BP	GO:1901626	regulation of postsynaptic membrane organization	3/366	14/17913	0.00260456	0.0382325	0.0327536	4038/23613/1000	3
BP	GO:0010927	cellular component assembly involved in morphogenesis	7/366	91/17913	0.00261334	0.0382325	0.0327536	4208/23136/80206/23122/7168/287/23332	7
BP	GO:0017158	regulation of calcium ion-dependent exocytosis	7/366	91/17913	0.00261334	0.0382325	0.0327536	9515/783/6857/2932/22930/10497/107	7
BP	GO:0031113	regulation of microtubule polymerization	5/366	47/17913	0.00262815	0.0382325	0.0327536	10142/3303/4133/23332/157922	5
BP	GO:0060042	retina morphogenesis in camera-type eye	5/366	47/17913	0.00262815	0.0382325	0.0327536	7068/8842/54806/348980/51761	5
BP	GO:0090162	establishment of epithelial cell polarity	4/366	29/17913	0.00271857	0.0393858	0.0337417	23150/55691/56288/23332	4
BP	GO:0072001	renal system development	14/366	291/17913	0.00276148	0.0398442	0.0341344	1285/342184/4208/8842/9863/54806/2246/4038/5915/4087/1739/5087/4763/6092	14
BP	GO:0031110	regulation of microtubule polymerization or depolymerization	6/366	69/17913	0.00283542	0.0407448	0.0349059	10142/3303/4133/23122/23332/157922	6
BP	GO:0031050	dsRNA processing	5/366	48/17913	0.00288545	0.0411293	0.0352353	23318/4087/1655/5530/23369	5
BP	GO:0070918	production of small RNA involved in gene silencing by RNA	5/366	48/17913	0.00288545	0.0411293	0.0352353	23318/4087/1655/5530/23369	5
BP	GO:0045665	negative regulation of neuron differentiation	11/366	201/17913	0.00290437	0.0412327	0.0353239	7068/1809/4038/4211/4133/23189/2932/22902/5087/26052/5530	11
BP	GO:0072080	nephron tubule development	7/366	93/17913	0.00295488	0.041782	0.0357945	342184/4208/8842/54806/2246/1739/5087	7
BP	GO:0051146	striated muscle cell differentiation	13/366	263/17913	0.00306715	0.0431317	0.0369507	64754/3084/4208/6444/1756/80206/5915/6546/8470/1000/7168/9734/5530	13
BP	GO:0051491	positive regulation of filopodium assembly	4/366	30/17913	0.00308693	0.0431317	0.0369507	1809/57451/23613/26052	4
BP	GO:0099623	regulation of cardiac muscle cell membrane repolarization	4/366	30/17913	0.00308693	0.0431317	0.0369507	10142/781/1739/287	4
BP	GO:0007409	axonogenesis	17/366	393/17913	0.00311934	0.0434128	0.0371916	4897/4038/56288/4133/2932/23499/22902/2887/288/51761/26053/2803/6092/107/51466/9175/6709	17
BP	GO:0031109	microtubule polymerization or depolymerization	7/366	94/17913	0.00313796	0.0435007	0.0372669	10142/3303/4133/3796/23122/23332/157922	7
BP	GO:1902514	regulation of calcium ion transmembrane transport via high voltage-gated calcium channel	3/366	15/17913	0.00320676	0.0439376	0.0376412	783/817/781	3
BP	GO:1905874	regulation of postsynaptic density organization	3/366	15/17913	0.00320676	0.0439376	0.0376412	5789/23613/1000	3
BP	GO:2000369	regulation of clathrin-dependent endocytosis	3/366	15/17913	0.00320676	0.0439376	0.0376412	6456/9892/22848	3
BP	GO:0032412	regulation of ion transmembrane transporter activity	12/366	234/17913	0.00325226	0.0443889	0.0380278	1740/23327/4208/1756/783/10142/817/781/288/1739/5144/287	12
BP	GO:1901879	regulation of protein depolymerization	6/366	71/17913	0.00327439	0.0445191	0.0381393	25802/2059/23122/444/23332/6709	6
BP	GO:0061326	renal tubule development	7/366	95/17913	0.00332958	0.045096	0.0386336	342184/4208/8842/54806/2246/1739/5087	7
BP	GO:0001558	regulation of cell growth	17/366	396/17913	0.00336894	0.0454065	0.0388996	23327/4897/9699/10718/5071/23136/3303/4133/817/9826/6857/2932/23499/22902/2803/51447/9175	17
BP	GO:0043270	positive regulation of ion transport	13/366	266/17913	0.00337819	0.0454065	0.0388996	1756/783/1272/10142/10396/781/288/1739/22930/51761/287/490/10347	13
BP	GO:0050770	regulation of axonogenesis	9/366	148/17913	0.00342502	0.0458615	0.0392894	4897/4038/4133/2932/23499/22902/2803/6092/9175	9
BP	GO:0016601	Rac protein signal transduction	4/366	31/17913	0.00348795	0.046353	0.0397104	117178/4763/2059/26053	4
BP	GO:0099625	ventricular cardiac muscle cell membrane repolarization	4/366	31/17913	0.00348795	0.046353	0.0397104	10142/781/1739/287	4
BP	GO:0042552	myelination	8/366	122/17913	0.00359621	0.0476127	0.0407896	3084/23136/5915/56288/81846/1739/4763/287	8
BP	GO:0030038	contractile actin filament bundle assembly	7/366	97/17913	0.00373947	0.0489492	0.0419346	22843/55607/23122/7168/22998/23332/51466	7
BP	GO:0043149	stress fiber assembly	7/366	97/17913	0.00373947	0.0489492	0.0419346	22843/55607/23122/7168/22998/23332/51466	7
BP	GO:0001895	retina homeostasis	6/366	73/17913	0.00376208	0.0489492	0.0419346	8842/65217/7399/84059/4117/24	6
BP	GO:0098930	axonal transport	5/366	51/17913	0.00376639	0.0489492	0.0419346	1740/66000/667/4133/23095	5
BP	GO:1902305	regulation of sodium ion transmembrane transport	5/366	51/17913	0.00376639	0.0489492	0.0419346	23327/1756/817/288/1739	5
BP	GO:0031334	positive regulation of protein complex assembly	12/366	239/17913	0.00385392	0.0499034	0.042752	342184/10788/10142/3303/11124/2932/1739/253260/10497/25802/23332/51466	12
CC	GO:0031252	cell leading edge	32/376	384/18678	1.17793e-11	4.86483e-09	3.68257e-09	26230/667/23150/7399/84059/10788/81704/1809/23136/23286/5783/4163/8470/23189/273/23499/1000/22902/117178/55607/8476/83660/23362/121512/2059/23122/7168/22848/6092/51466/490/10347	32
CC	GO:0098984	neuron to neuron synapse	27/376	315/18678	2.69534e-10	5.56589e-08	4.21325e-08	1740/66000/10243/4897/56899/11069/9863/152404/54477/23136/4038/10142/27445/4133/6857/22849/23229/6456/8502/26052/4134/23362/476/10497/2059/2035/107	27
CC	GO:0098858	actin-based cell projection	19/376	200/18678	2.43093e-08	2.24894e-06	1.7024e-06	26230/140469/8842/1756/65217/7399/84059/10788/51741/4133/57451/56776/60412/22902/55607/121512/23418/2059/9497	19
CC	GO:0014069	postsynaptic density	23/376	290/18678	2.53394e-08	2.24894e-06	1.7024e-06	1740/66000/10243/4897/56899/9863/152404/54477/23136/4038/10142/27445/4133/22849/23229/8502/26052/4134/23362/476/2059/2035/107	23
CC	GO:0097730	non-motile cilium	15/376	124/18678	2.98046e-08	2.24894e-06	1.7024e-06	346007/407/54714/8842/57096/65217/7399/54806/9626/5956/2979/57101/4117/51761/24	15
CC	GO:0032279	asymmetric synapse	23/376	294/18678	3.26722e-08	2.24894e-06	1.7024e-06	1740/66000/10243/4897/56899/9863/152404/54477/23136/4038/10142/27445/4133/22849/23229/8502/26052/4134/23362/476/2059/2035/107	23
CC	GO:0097733	photoreceptor cell cilium	13/376	98/18678	8.31472e-08	4.48002e-06	3.39128e-06	346007/407/54714/8842/57096/65217/7399/9626/5956/2979/4117/51761/24	13
CC	GO:0097731	9+0 non-motile cilium	13/376	99/18678	9.39954e-08	4.48002e-06	3.39128e-06	346007/407/54714/8842/57096/65217/7399/9626/5956/2979/4117/51761/24	13
CC	GO:0044441	ciliary part	27/376	415/18678	9.76276e-08	4.48002e-06	3.39128e-06	346007/407/54714/84871/57545/79582/8842/57096/65217/7399/54806/9626/5956/2979/22897/23002/114327/3796/117178/27241/4134/5567/5108/4117/51761/24/80210	27
CC	GO:0099572	postsynaptic specialization	23/376	316/18678	1.22174e-07	5.04577e-06	3.81953e-06	1740/66000/10243/4897/56899/9863/152404/54477/23136/4038/10142/27445/4133/22849/23229/8502/26052/4134/23362/476/2059/2035/107	23
CC	GO:0099568	cytoplasmic region	26/376	402/18678	1.9033e-07	7.14603e-06	5.40938e-06	1740/66000/79582/667/57096/2246/26059/23245/3709/27445/4133/56776/114327/1000/6764/55607/4134/4117/2059/2035/23122/22844/444/23332/23095/6709	26
CC	GO:0033267	axon part	24/376	354/18678	2.41688e-07	8.3181e-06	6.29661e-06	1740/26230/66000/4897/667/7399/100505385/1809/23136/26059/56288/4133/57451/22902/288/1739/55607/10497/2059/26053/22848/6092/5101/23095	24
CC	GO:0001750	photoreceptor outer segment	11/376	75/18678	2.93956e-07	9.33874e-06	7.06921e-06	346007/407/54714/8842/65217/9626/5956/2979/4117/51761/24	11
CC	GO:0031256	leading edge membrane	15/376	153/18678	4.8846e-07	1.43399e-05	1.0855e-05	7399/84059/81704/23136/23286/23189/273/23499/23362/2059/23122/7168/6092/490/10347	15
CC	GO:0031253	cell projection membrane	22/376	317/18678	5.20819e-07	1.43399e-05	1.0855e-05	8842/1756/7399/84059/81704/23136/23286/9626/5956/2979/23189/23499/1739/27241/23362/2059/23122/7168/24/6092/490/10347	22
CC	GO:0005911	cell-cell junction	24/376	414/18678	3.87229e-06	9.99536e-05	7.56626e-05	58538/23150/9863/152404/54806/55691/23136/9223/56288/6546/143162/1000/288/8502/1739/117178/8476/476/23037/23418/287/23705/5530/5101	24
CC	GO:0005938	cell cortex	17/376	229/18678	4.22337e-06	0.000102603	7.76681e-05	667/2246/26059/23245/3709/27445/56776/1000/6764/55607/2059/2035/23122/22844/444/23332/6709	17
CC	GO:0044304	main axon	9/376	65/18678	5.83364e-06	0.00013385	0.000101321	1740/4897/100505385/23136/56288/4133/288/1739/6092	9
CC	GO:0001917	photoreceptor inner segment	7/376	43/18678	2.1863e-05	0.000475233	0.00035974	407/7399/84059/2979/26052/4117/23418	7
CC	GO:0015629	actin cytoskeleton	23/376	432/18678	2.41629e-05	0.000498965	0.000377705	58538/4482/342184/140469/6525/10788/1809/80206/8470/23002/56776/4635/273/27/1000/55607/8476/83660/25802/7168/26053/22998/6709	23
CC	GO:0098978	glutamatergic synapse	20/376	352/18678	3.31269e-05	0.000651495	0.000493167	1740/3084/4897/54477/10718/5789/26059/10142/6857/2932/6456/1739/26052/55607/5533/10497/2059/107/5530/490	20
CC	GO:0016607	nuclear speck	21/376	386/18678	3.98848e-05	0.000748746	0.000566784	84441/4208/55534/57713/5071/3303/6938/2334/57187/8554/51747/27332/79068/6431/6430/6427/55904/25957/10521/10772/9584	21
CC	GO:0042383	sarcolemma	11/376	125/18678	4.53944e-05	0.000815126	0.000617032	1756/783/6546/817/781/1000/288/1739/476/287/5530	11
CC	GO:0030017	sarcomere	13/376	174/18678	5.31948e-05	0.000915393	0.000692932	667/1756/80206/6546/8470/4635/288/127495/25802/7168/23345/287/5530	13
CC	GO:0097060	synaptic membrane	21/376	395/18678	5.55934e-05	0.000918404	0.000695211	66000/10243/4897/56899/1756/4038/1272/57497/26059/10142/6546/57451/6857/22849/23229/288/23362/23345/287/107/490	21
CC	GO:0044291	cell-cell contact zone	8/376	70/18678	7.95726e-05	0.00126398	0.000956805	6546/1000/288/8502/1739/476/287/5101	8
CC	GO:0045211	postsynaptic membrane	17/376	299/18678	0.000127005	0.0019427	0.00147058	66000/10243/4897/56899/1756/1272/57497/10142/6546/57451/22849/23229/288/23362/23345/287/107	17
CC	GO:0030027	lamellipodium	13/376	191/18678	0.000137184	0.00202347	0.00153172	26230/10788/81704/1809/5783/4163/8470/1000/22902/55607/8476/121512/51466	13
CC	GO:0044449	contractile fiber part	13/376	192/18678	0.000144522	0.00205819	0.00155801	667/1756/80206/6546/8470/4635/288/127495/25802/7168/23345/287/5530	13
CC	GO:0043194	axon initial segment	4/376	15/18678	0.000185034	0.00248467	0.00188084	4897/100505385/4133/288	4
CC	GO:0030016	myofibril	13/376	197/18678	0.0001865	0.00248467	0.00188084	667/1756/80206/6546/8470/4635/288/127495/25802/7168/23345/287/5530	13
CC	GO:0035869	ciliary transition zone	7/376	61/18678	0.000217004	0.0028007	0.00212007	57545/57096/7399/54806/27241/5108/4117	7
CC	GO:0043292	contractile fiber	13/376	209/18678	0.000331979	0.00415476	0.00314506	667/1756/80206/6546/8470/4635/288/127495/25802/7168/23345/287/5530	13
CC	GO:0099738	cell cortex region	5/376	31/18678	0.00035538	0.00431682	0.00326773	26059/27445/2035/23122/23332	5
CC	GO:0098686	hippocampal mossy fiber to CA3 synapse	5/376	33/18678	0.000480298	0.00551914	0.00417786	11069/6857/6456/10497/107	5
CC	GO:0014704	intercalated disc	6/376	50/18678	0.000481087	0.00551914	0.00417786	6546/1000/288/1739/476/287	6
CC	GO:0032587	ruffle membrane	8/376	91/18678	0.000496909	0.00554658	0.00419864	23286/23189/23499/23362/2059/23122/7168/10347	8
CC	GO:0030315	T-tubule	6/376	51/18678	0.00053611	0.00567727	0.00429756	783/6546/781/288/476/287	6
CC	GO:0032420	stereocilium	6/376	51/18678	0.00053611	0.00567727	0.00429756	140469/65217/7399/84059/2059/9497	6
CC	GO:0030426	growth cone	11/376	166/18678	0.000555027	0.00573065	0.00433797	26230/1809/26059/56288/4133/57451/22902/55607/2059/26053/5101	11
CC	GO:0001726	ruffle	11/376	168/18678	0.000613583	0.00618073	0.00467867	23150/23286/23189/23499/83660/23362/121512/2059/23122/7168/10347	11
CC	GO:0030427	site of polarized growth	11/376	169/18678	0.000644739	0.00633993	0.00479918	26230/1809/26059/56288/4133/57451/22902/55607/2059/26053/5101	11
CC	GO:0032421	stereocilium bundle	6/376	54/18678	0.000730912	0.00702016	0.0053141	140469/65217/7399/84059/2059/9497	6
CC	GO:0016323	basolateral plasma membrane	12/376	201/18678	0.00080093	0.00751782	0.00569082	667/143162/1000/288/1739/9053/476/2035/287/23705/9497/490	12
CC	GO:0016528	sarcoplasm	7/376	76/18678	0.000840593	0.00771478	0.00583991	4208/6444/3709/817/781/288/444	7
CC	GO:0030175	filopodium	8/376	99/18678	0.000871221	0.00782204	0.00592111	26230/1756/10788/4133/57451/22902/55607/121512	8
CC	GO:0150034	distal axon	14/376	262/18678	0.00090526	0.00795473	0.00602155	26230/7399/1809/26059/56288/4133/57451/22902/55607/10497/2059/26053/22848/5101	14
CC	GO:0005874	microtubule	17/376	357/18678	0.000973694	0.00837782	0.00634182	667/23093/6546/4133/79848/161436/3796/4135/23499/1739/9053/26052/4134/57509/23122/23332/157922	17
CC	GO:0097381	photoreceptor disc membrane	4/376	23/18678	0.00105687	0.00890787	0.00674305	9626/5956/2979/24	4
CC	GO:0044448	cell cortex part	9/376	128/18678	0.00114779	0.00948075	0.00717671	26059/27445/1000/55607/2035/23122/444/23332/6709	9
CC	GO:0097470	ribbon synapse	3/376	11/18678	0.00118412	0.00958903	0.00725868	783/6456/10497	3
CC	GO:0048786	presynaptic active zone	6/376	60/18678	0.00128073	0.010172	0.00769996	9699/26059/27445/8499/10497/490	6
CC	GO:0030018	Z disc	8/376	106/18678	0.00135944	0.0105933	0.00801892	667/1756/80206/6546/8470/288/287/5530	8
CC	GO:0098793	presynapse	19/376	438/18678	0.00150279	0.0114935	0.00870035	8618/7399/9699/783/5071/1272/26059/10396/27445/8499/6857/273/6456/26052/4763/5533/10497/22848/490	19
CC	GO:0032589	neuron projection membrane	5/376	43/18678	0.00165267	0.01241	0.00939411	7399/84059/23136/6092/490	5
CC	GO:0016529	sarcoplasmic reticulum	6/376	67/18678	0.00226995	0.0167408	0.0126724	6444/3709/817/781/288/444	6
CC	GO:0043197	dendritic spine	9/376	142/18678	0.00235483	0.0170622	0.0129157	40/56899/6546/57451/23613/26052/55607/5530/490	9
CC	GO:0031674	I band	8/376	116/18678	0.00240917	0.0171549	0.0129859	667/1756/80206/6546/8470/288/287/5530	8
CC	GO:0005923	bicellular tight junction	8/376	118/18678	0.00267995	0.0186697	0.0141325	23150/9863/55691/9223/56288/143162/288/1739	8
CC	GO:0044309	neuron spine	9/376	145/18678	0.00271231	0.0186697	0.0141325	40/56899/6546/57451/23613/26052/55607/5530/490	9
CC	GO:0031672	A band	4/376	31/18678	0.00330884	0.0224025	0.0169582	667/4635/127495/287	4
CC	GO:0070160	tight junction	8/376	123/18678	0.00346134	0.023057	0.0174536	23150/9863/55691/9223/56288/143162/288/1739	8
CC	GO:0032838	plasma membrane bounded cell projection cytoplasm	10/376	181/18678	0.00374561	0.0245545	0.0185872	1740/66000/79582/667/57096/4133/114327/4134/4117/23095	10
CC	GO:0043034	costamere	3/376	18/18678	0.00527497	0.0340401	0.0257675	1756/288/287	3
CC	GO:0005902	microvillus	6/376	80/18678	0.00550002	0.0349463	0.0264535	8842/10788/51741/56776/60412/23418	6
CC	GO:0043296	apical junction complex	8/376	134/18678	0.00579575	0.0360101	0.0272588	23150/9863/55691/9223/56288/143162/288/1739	8
CC	GO:0030863	cortical cytoskeleton	6/376	81/18678	0.00584183	0.0360101	0.0272588	27445/1000/55607/2035/23332/6709	6
CC	GO:0005891	voltage-gated calcium channel complex	4/376	37/18678	0.00631912	0.0383793	0.0290523	783/93589/781/5144	4
CC	GO:0031594	neuromuscular junction	5/376	60/18678	0.00710417	0.0425221	0.0321882	3084/9515/4038/288/55607	5
CC	GO:0060170	ciliary membrane	6/376	85/18678	0.00736527	0.0434551	0.0328945	8842/9626/5956/2979/27241/24	6
CC	GO:0044450	microtubule organizing center part	9/376	170/18678	0.00763656	0.0444211	0.0336258	84871/54806/3303/22897/3796/117178/27241/5108/23332	9
MF	GO:0003779	actin binding	29/357	361/16969	7.08577e-10	3.66335e-07	3.08045e-07	342184/140469/667/6525/1756/1730/10788/783/5071/23136/57591/80206/22837/23002/56776/4635/27/23499/83660/121512/23406/25802/2059/2035/7168/23345/22998/51466/6709	29
MF	GO:0005516	calmodulin binding	16/357	168/16969	5.33838e-07	0.000137997	0.000116039	5137/10788/5924/6546/4133/817/6857/4135/10497/2035/1655/107/5530/490/157922/6709	16
MF	GO:0051020	GTPase binding	26/357	426/16969	1.27919e-06	0.000220447	0.000185371	51555/26230/11069/1730/10788/81704/9910/23101/5924/81846/9826/23002/10565/23229/60412/6764/55103/92558/22930/55607/121512/10497/2059/2784/2803/9922	26
MF	GO:0098918	structural constituent of synapse	5/357	15/16969	1.01172e-05	0.00130764	0.00109958	1740/26059/27445/1739/26052	5
MF	GO:0005200	structural constituent of cytoskeleton	9/357	77/16969	3.34122e-05	0.00315333	0.00265158	1756/23136/8470/288/83660/2035/7168/287/6709	9
MF	GO:0002162	dystroglycan binding	4/357	10/16969	3.65957e-05	0.00315333	0.00265158	1756/4133/23122/23332	4
MF	GO:0005085	guanyl-nucleotide exchange factor activity	14/357	196/16969	7.18744e-05	0.00530844	0.00446378	26230/11069/81704/23101/5924/81846/9826/10565/23229/6764/55103/22930/121512/9922	14
MF	GO:0031267	small GTPase binding	19/357	333/16969	8.65841e-05	0.0055955	0.00470516	51555/26230/11069/1730/10788/9910/23101/5924/81846/9826/23002/23229/60412/6764/92558/22930/121512/10497/2059	19
MF	GO:0017016	Ras GTPase binding	18/357	320/16969	0.000158113	0.00795915	0.00669272	26230/11069/1730/10788/9910/23101/5924/81846/9826/23002/23229/60412/6764/92558/22930/121512/10497/2059	18
MF	GO:0008022	protein C-terminus binding	13/357	186/16969	0.000160929	0.00795915	0.00669272	667/9223/6310/4436/6857/114327/6456/8554/1739/55607/2035/6925/3839	13
MF	GO:0044325	ion channel binding	10/357	116/16969	0.000169344	0.00795915	0.00669272	23327/9699/10142/6546/817/288/1739/55607/5144/287	10
MF	GO:0030507	spectrin binding	5/357	27/16969	0.000220952	0.00951937	0.00800468	288/2035/2784/287/157922	5
MF	GO:0005088	Ras guanyl-nucleotide exchange factor activity	10/357	125/16969	0.000311735	0.0123975	0.0104248	26230/11069/23101/5924/81846/9826/23229/6764/22930/121512	10
MF	GO:0003712	transcription coregulator activity	23/357	494/16969	0.000336442	0.0124243	0.0104474	84441/3084/7068/55534/57713/4212/473/23286/57591/51741/8464/3303/57492/6935/23613/10443/8554/8648/4117/10499/6427/9734/10521	23
MF	GO:0030551	cyclic nucleotide binding	5/357	32/16969	0.000505627	0.0174273	0.0146543	54714/11069/348980/8654/5144	5
MF	GO:0008307	structural constituent of muscle	5/357	36/16969	0.000883631	0.0285523	0.0240092	6525/1756/8470/7168/444	5
MF	GO:0099186	structural constituent of postsynapse	3/357	10/16969	0.000992736	0.0301909	0.025387	1740/1739/26052	3
MF	GO:0017048	Rho GTPase binding	10/357	146/16969	0.00105567	0.0303212	0.0254966	26230/1730/10788/23101/5924/9826/23002/23229/121512/2059	10
MF	GO:0003785	actin monomer binding	4/357	23/16969	0.00124279	0.0338171	0.0284362	57591/22837/4635/27	4

## Sheet: HC
ONTOLOGY	ID	Description	GeneRatio	BgRatio	pvalue	p.adjust	qvalue	geneID	Count
BP	GO:0061564	axon development	30/282	438/17913	1.43105e-11	4.50652e-08	3.80902e-08	152330/7143/9037/26053/137970/9369/9839/5800/1600/4915/7074/6092/1946/57556/323/2042/4684/26037/8766/8301/23077/5764/2932/4038/7345/5747/5080/56288/23499/6711	30
BP	GO:0007409	axonogenesis	28/282	393/17913	2.84144e-11	4.50652e-08	3.80902e-08	152330/7143/9037/26053/137970/9369/9839/5800/1600/4915/7074/6092/1946/57556/323/4684/26037/8766/8301/23077/2932/4038/7345/5747/5080/56288/23499/6711	28
BP	GO:0048667	cell morphogenesis involved in neuron differentiation	31/282	500/17913	8.01281e-11	8.47222e-08	7.16093e-08	152330/7143/9037/55619/26053/137970/9369/9839/5800/1600/4915/7074/6092/1946/57556/323/4684/26037/8766/8301/23077/5764/2932/4038/7345/5747/5080/473/56288/23499/6711	31
BP	GO:0010975	regulation of neuron projection development	29/282	458/17913	2.07694e-10	1.64702e-07	1.3921e-07	7143/9037/5793/9863/23426/9839/5800/1600/4915/7074/5587/50807/6092/1946/2042/22999/26037/8766/9231/23077/5764/2932/4038/23327/22849/5747/65009/23499/57118	29
BP	GO:0050770	regulation of axonogenesis	16/282	148/17913	1.58052e-09	9.66809e-07	8.17171e-07	7143/9037/9839/5800/1600/4915/7074/6092/1946/26037/8766/23077/2932/4038/5747/23499	16
BP	GO:0043087	regulation of GTPase activity	26/282	410/17913	1.82877e-09	9.66809e-07	8.17171e-07	6000/55619/83478/9912/9162/9732/4915/7074/50807/23092/57186/1946/23527/2042/57584/26037/8301/9462/4301/10982/2932/4763/81846/5747/116987/9922	26
BP	GO:0072659	protein localization to plasma membrane	19/282	237/17913	7.23435e-09	3.27819e-06	2.77081e-06	57628/23426/57512/9912/1804/287/55690/2621/2042/8766/8301/4301/2181/9053/10098/481/23122/23499/6711	19
BP	GO:0045666	positive regulation of neuron differentiation	23/282	355/17913	1.10152e-08	4.36753e-06	3.69155e-06	9037/9863/23426/6457/9839/1600/4915/7074/5587/6092/1946/2042/22999/8766/9231/5764/23327/22849/65009/8648/23499/57118/5121	23
BP	GO:0031346	positive regulation of cell projection organization	23/282	362/17913	1.58663e-08	5.592e-06	4.72649e-06	57451/89795/9037/9863/26053/23426/9839/4915/7074/5587/6092/1946/2042/22999/8766/9231/5764/23327/22849/65009/23580/23499/57118	23
BP	GO:0010976	positive regulation of neuron projection development	19/282	265/17913	4.40818e-08	1.39828e-05	1.18186e-05	9037/9863/23426/9839/4915/7074/5587/6092/1946/2042/22999/8766/9231/5764/23327/22849/65009/23499/57118	19
BP	GO:0007612	learning	14/282	142/17913	5.51342e-08	1.58987e-05	1.3438e-05	7143/9369/9162/57144/85461/22941/4915/26047/25769/10396/5764/4763/65009/6310	14
BP	GO:0050808	synapse organization	23/282	394/17913	7.52504e-08	1.98912e-05	1.68125e-05	9758/7143/9863/55619/3084/5800/85461/22941/4915/10243/7074/7402/6092/1946/26037/9231/119/5764/4038/5747/10397/4774/27445	23
BP	GO:1990778	protein localization to cell periphery	19/282	276/17913	8.39877e-08	2.0493e-05	1.73212e-05	57628/23426/57512/9912/1804/287/55690/2621/2042/8766/8301/4301/2181/9053/10098/481/23122/23499/6711	19
BP	GO:0007411	axon guidance	16/282	210/17913	2.29952e-07	5.18747e-05	4.38458e-05	152330/7143/9037/137970/9369/5800/1600/6092/1946/57556/323/4684/23077/5747/5080/6711	16
BP	GO:0050769	positive regulation of neurogenesis	24/282	455/17913	2.54548e-07	5.18747e-05	4.38458e-05	9037/9863/23426/6457/9839/1600/4915/7074/5587/6092/1946/2042/22999/8766/9231/5764/23327/22849/5080/65009/8648/23499/57118/5121	24
BP	GO:0097485	neuron projection guidance	16/282	212/17913	2.61663e-07	5.18747e-05	4.38458e-05	152330/7143/9037/137970/9369/5800/1600/6092/1946/57556/323/4684/23077/5747/5080/6711	16
BP	GO:0022604	regulation of cell morphogenesis	23/282	430/17913	3.57904e-07	6.67808e-05	5.64447e-05	7143/9037/23426/9839/5800/1600/4915/7074/6092/1946/4651/22999/26037/8766/23077/5764/2932/4038/23327/5747/55023/23580/23499	23
BP	GO:0034330	cell junction organization	18/282	277/17913	4.35376e-07	7.67228e-05	6.4848e-05	5800/11228/287/7082/1946/23332/2042/10207/9231/4301/10982/5747/56288/23122/83660/9922/253559/23499	18
BP	GO:0043547	positive regulation of GTPase activity	20/282	339/17913	4.63155e-07	7.73225e-05	6.53549e-05	6000/55619/83478/9912/9732/7074/50807/23092/57186/23527/57584/26037/8301/9462/4301/10982/2932/4763/116987/9922	20
BP	GO:0086003	cardiac muscle cell contraction	9/282	68/17913	1.14338e-06	0.00018134	0.000153273	775/5142/6444/3760/287/2257/23327/781/817	9
BP	GO:0034332	adherens junction organization	12/282	134/17913	1.40297e-06	0.000211916	0.000179116	11228/1946/23332/2042/9231/4301/10982/5747/23122/9922/253559/23499	12
BP	GO:0016358	dendrite development	15/282	216/17913	1.77947e-06	0.000256568	0.000216857	55619/23426/1600/7074/50807/26037/9231/8301/5764/2932/4038/57492/22849/473/57118	15
BP	GO:0007611	learning or memory	16/282	247/17913	2.00528e-06	0.000276554	0.00023375	7143/9369/9162/57144/85461/22941/4915/26047/25769/8301/10396/5764/4763/22849/65009/6310	16
BP	GO:0060627	regulation of vesicle-mediated transport	23/282	480/17913	2.36531e-06	0.000304613	0.000257467	9863/6457/9912/9162/55512/5587/320/2621/23332/2042/23317/8766/8301/2181/2932/23327/9779/27445/65009/23122/961/54806/57118	23
BP	GO:0001952	regulation of cell-matrix adhesion	11/282	117/17913	2.4008e-06	0.000304613	0.000257467	3175/9480/7402/1946/23332/2042/2932/4763/5747/23122/23499	11
BP	GO:0010769	regulation of cell morphogenesis involved in differentiation	16/282	260/17913	3.8923e-06	0.000474861	0.000401364	7143/9037/9839/5800/1600/4915/7074/6092/1946/26037/8766/23077/2932/4038/5747/23499	16
BP	GO:0034329	cell junction assembly	14/282	214/17913	7.86252e-06	0.0009237	0.000780734	5800/287/7082/1946/23332/2042/10207/9231/4301/5747/56288/23122/83660/23499	14
BP	GO:1903391	regulation of adherens junction organization	8/282	67/17913	9.96827e-06	0.00112926	0.000954481	1946/23332/2042/10982/5747/23122/9922/23499	8
BP	GO:0035637	multicellular organismal signaling	13/282	193/17913	1.21588e-05	0.00132992	0.00112408	775/7143/6263/3760/4915/287/10368/26047/2257/781/817/481/490	13
BP	GO:0050890	cognition	16/282	286/17913	1.29635e-05	0.00137067	0.00115853	7143/9369/9162/57144/85461/22941/4915/26047/25769/8301/10396/5764/4763/22849/65009/6310	16
BP	GO:0070252	actin-mediated cell contraction	10/282	115/17913	1.38824e-05	0.00142048	0.00120062	775/5142/6444/3760/7170/287/2257/23327/781/817	10
BP	GO:0051961	negative regulation of nervous system development	16/282	290/17913	1.53969e-05	0.00149344	0.0012623	152330/7143/9037/5793/3084/5800/1600/50807/6092/5764/2932/4211/4038/4763/5747/5080	16
BP	GO:0048167	regulation of synaptic plasticity	12/282	169/17913	1.55371e-05	0.00149344	0.0012623	152330/7143/2259/9162/22941/4915/26037/8766/5764/2932/4763/22849	12
BP	GO:0007264	small GTPase mediated signal transduction	21/282	465/17913	1.61036e-05	0.00150237	0.00126984	55619/2/26053/83478/3084/9886/9912/1795/9162/1600/9732/7074/5587/23092/57186/7204/57584/26037/10982/4763/9922	21
BP	GO:0050772	positive regulation of axonogenesis	8/282	72/17913	1.70915e-05	0.00154898	0.00130924	9037/9839/4915/7074/6092/1946/8766/23499	8
BP	GO:0010810	regulation of cell-substrate adhesion	13/282	201/17913	1.87491e-05	0.00162739	0.00137551	5800/3175/9480/7402/1946/23332/2042/5764/2932/4763/5747/23122/23499	13
BP	GO:0048592	eye morphogenesis	11/282	145/17913	1.89828e-05	0.00162739	0.00137551	84465/4915/6096/7021/5764/4211/23287/4763/5080/54806/28996	11
BP	GO:0086001	cardiac muscle cell action potential	8/282	74/17913	2.09453e-05	0.00174838	0.00147778	775/3760/287/2257/23327/781/817/481	8
BP	GO:0050768	negative regulation of neurogenesis	15/282	271/17913	2.73826e-05	0.00222712	0.00188241	152330/7143/9037/5793/3084/5800/1600/50807/5764/2932/4211/4038/4763/5747/5080	15
BP	GO:0034765	regulation of ion transmembrane transport	20/282	453/17913	3.53963e-05	0.00280054	0.00236709	2893/775/2892/5142/90134/57628/2259/91404/773/3760/1804/287/10368/7402/3763/2257/23327/781/817/481	20
BP	GO:0007160	cell-matrix adhesion	13/282	214/17913	3.61987e-05	0.00280054	0.00236709	3175/9480/7074/7402/1946/23332/2042/2932/4763/5747/8499/23122/23499	13
BP	GO:1904062	regulation of cation transmembrane transport	16/282	312/17913	3.75374e-05	0.00283497	0.00239619	2893/775/2892/5142/57628/2259/91404/1804/287/10368/7402/2257/23327/781/817/481	16
BP	GO:0051056	regulation of small GTPase mediated signal transduction	16/282	316/17913	4.37301e-05	0.00303796	0.00256776	2/26053/83478/3084/9886/9912/9162/7074/23092/57186/7204/57584/26037/10982/4763/9922	16
BP	GO:0010721	negative regulation of cell development	16/282	317/17913	4.54126e-05	0.00303796	0.00256776	152330/7143/9037/5793/3084/5800/1600/50807/1946/5764/2932/4211/4038/4763/5747/5080	16
BP	GO:0030048	actin filament-based movement	10/282	132/17913	4.59806e-05	0.00303796	0.00256776	775/5142/6444/3760/7170/287/2257/23327/781/817	10
BP	GO:0060048	cardiac muscle contraction	10/282	132/17913	4.59806e-05	0.00303796	0.00256776	775/5142/6444/3760/287/2257/23327/781/817/481	10
BP	GO:0022011	myelination in peripheral nervous system	5/282	26/17913	4.6809e-05	0.00303796	0.00256776	3084/4915/4763/10397/56288	5
BP	GO:0032292	peripheral nervous system axon ensheathment	5/282	26/17913	4.6809e-05	0.00303796	0.00256776	3084/4915/4763/10397/56288	5
BP	GO:0003407	neural retina development	7/282	61/17913	4.69294e-05	0.00303796	0.00256776	84465/6096/7021/5764/490/54806/28996	7
BP	GO:0031589	cell-substrate adhesion	16/282	322/17913	5.47113e-05	0.00347088	0.00293368	5800/3175/9480/7074/7402/2621/1946/23332/2042/5764/2932/4763/5747/8499/23122/23499	16
BP	GO:0048593	camera-type eye morphogenesis	9/282	109/17913	5.63972e-05	0.00350769	0.00296478	84465/6096/7021/5764/4211/4763/5080/54806/28996	9
BP	GO:0010632	regulation of epithelial cell migration	15/282	294/17913	6.94684e-05	0.00423757	0.0035817	9037/5793/5801/5587/23332/8766/10982/5764/9734/4763/5747/10000/23122/9922/23499	15
BP	GO:0014044	Schwann cell development	5/282	29/17913	8.13037e-05	0.00486595	0.00411282	3084/4915/4763/10397/56288	5
BP	GO:0045665	negative regulation of neuron differentiation	12/282	201/17913	8.51256e-05	0.00500034	0.00422641	152330/7143/9037/5793/5800/1600/50807/2932/4211/4038/5747/5080	12
BP	GO:0060042	retina morphogenesis in camera-type eye	6/282	47/17913	9.01243e-05	0.00515267	0.00435517	84465/6096/7021/5764/54806/28996	6
BP	GO:0007416	synapse assembly	11/282	172/17913	9.09678e-05	0.00515267	0.00435517	9863/3084/22941/4915/6092/1946/9231/119/4038/5747/27445	11
BP	GO:0042391	regulation of membrane potential	17/282	374/17913	9.64056e-05	0.00536489	0.00453454	775/2892/2259/9162/773/3760/4915/287/2257/22999/5764/2932/23327/83875/781/817/481	17
BP	GO:0061951	establishment of protein localization to plasma membrane	6/282	48/17913	0.000101652	0.00555932	0.00469888	23426/9912/4301/2181/23499/6711	6
BP	GO:0040013	negative regulation of locomotion	17/282	377/17913	0.000106188	0.00570897	0.00482536	89795/9037/5793/9863/3084/5800/23671/1602/5801/6092/23332/9231/4301/5764/4763/65009/23122	17
BP	GO:0061577	calcium ion transmembrane transport via high voltage-gated calcium channel	4/282	17/17913	0.000121737	0.00640213	0.00541123	775/91404/781/817	4
BP	GO:0060047	heart contraction	14/282	275/17913	0.00012372	0.00640213	0.00541123	775/5142/6263/6444/3760/287/10368/2257/23327/781/10659/817/481/490	14
BP	GO:1901879	regulation of protein depolymerization	7/282	71/17913	0.000125136	0.00640213	0.00541123	89795/9037/4281/23332/119/23122/6711	7
BP	GO:0050771	negative regulation of axonogenesis	6/282	50/17913	0.000128213	0.00645542	0.00545628	7143/9037/5800/1600/4038/5747	6
BP	GO:0001508	action potential	9/282	123/17913	0.000143781	0.00712613	0.00602318	775/3760/4915/287/2257/23327/781/817/481	9
BP	GO:0021537	telencephalon development	13/282	246/17913	0.00014899	0.00727069	0.00614537	7143/3084/9839/1600/4915/26047/6092/2932/23287/4763/83696/5080/8648	13
BP	GO:0060560	developmental growth involved in morphogenesis	12/282	214/17913	0.000153923	0.00739765	0.00625267	7143/9037/9863/26053/9839/7074/1946/22999/8766/2932/23327/23499	12
BP	GO:0007043	cell-cell junction assembly	8/282	98/17913	0.000157995	0.00748	0.00632228	5800/287/7082/10207/9231/4301/56288/83660	8
BP	GO:0010631	epithelial cell migration	16/282	354/17913	0.000164647	0.00768028	0.00649156	9037/5793/9839/5801/5587/23332/8766/10982/5764/9734/4763/5747/10000/23122/9922/23499	16
BP	GO:0003015	heart process	14/282	284/17913	0.000173127	0.00795882	0.00672699	775/5142/6263/6444/3760/287/10368/2257/23327/781/10659/817/481/490	14
BP	GO:0090132	epithelium migration	16/282	357/17913	0.000181217	0.00821171	0.00694074	9037/5793/9839/5801/5587/23332/8766/10982/5764/9734/4763/5747/10000/23122/9922/23499	16
BP	GO:0099173	postsynapse organization	10/282	158/17913	0.000205899	0.00919876	0.00777502	9758/9863/55619/85461/10243/7074/26037/5764/4038/10397	10
BP	GO:0090130	tissue migration	16/282	363/17913	0.00021876	0.00948083	0.00801343	9037/5793/9839/5801/5587/23332/8766/10982/5764/9734/4763/5747/10000/23122/9922/23499	16
BP	GO:0010771	negative regulation of cell morphogenesis involved in differentiation	7/282	78/17913	0.000226397	0.00948083	0.00801343	7143/9037/5800/1600/1946/4038/5747	7
BP	GO:0051271	negative regulation of cellular component movement	16/282	365/17913	0.000232692	0.00948083	0.00801343	89795/9037/5793/9863/3084/5800/23671/1602/5801/23332/9231/4301/5764/4763/65009/23122	16
BP	GO:0008038	neuron recognition	5/282	36/17913	0.000235892	0.00948083	0.00801343	152330/9037/26047/6092/2042	5
BP	GO:0086091	regulation of heart rate by cardiac conduction	5/282	36/17913	0.000235892	0.00948083	0.00801343	775/3760/287/781/817	5
BP	GO:0060485	mesenchyme development	13/282	258/17913	0.000237764	0.00948083	0.00801343	3084/9839/7074/6092/23332/2042/9231/2932/64839/1655/23122/60412/10521	13
BP	GO:0070588	calcium ion transmembrane transport	14/282	293/17913	0.000238733	0.00948083	0.00801343	775/5142/6263/2259/91404/773/287/10368/2621/221154/781/817/481/490	14
BP	GO:0086002	cardiac muscle cell action potential involved in contraction	6/282	56/17913	0.000242102	0.00948083	0.00801343	775/3760/287/2257/23327/781	6
BP	GO:0086065	cell communication involved in cardiac conduction	6/282	56/17913	0.000242102	0.00948083	0.00801343	775/3760/287/781/817/481	6
BP	GO:1901880	negative regulation of protein depolymerization	6/282	56/17913	0.000242102	0.00948083	0.00801343	89795/4281/23332/119/23122/6711	6
BP	GO:0007626	locomotory behavior	11/282	194/17913	0.000262003	0.010135	0.00856639	7143/3084/57144/89797/1600/320/2257/10499/4211/7345/28996	11
BP	GO:0014037	Schwann cell differentiation	5/282	37/17913	0.000269272	0.0102907	0.00869798	3084/4915/4763/10397/56288	5
BP	GO:0051899	membrane depolarization	7/282	81/17913	0.000286284	0.0108106	0.00913742	775/773/287/2257/23327/781/817	7
BP	GO:0007026	negative regulation of microtubule depolymerization	4/282	21/17913	0.00029131	0.010871	0.00918845	89795/4281/23332/23122	4
BP	GO:0060041	retina development in camera-type eye	9/282	136/17913	0.000306302	0.0112975	0.00954896	84465/4915/6096/7021/5764/5080/490/54806/28996	9
BP	GO:0046530	photoreceptor cell differentiation	6/282	59/17913	0.000322997	0.0117172	0.00990366	4915/6096/5764/23287/5080/54806	6
BP	GO:0048762	mesenchymal cell differentiation	11/282	199/17913	0.00032593	0.0117172	0.00990366	3084/9839/7074/23332/2042/9231/2932/64839/1655/23122/10521	11
BP	GO:0018210	peptidyl-threonine modification	8/282	109/17913	0.000328761	0.0117172	0.00990366	114805/5587/5599/2932/8658/56288/817/28996	8
BP	GO:0032412	regulation of ion transmembrane transporter activity	12/282	234/17913	0.000350248	0.0122579	0.0103607	2893/2892/5142/2259/287/10368/7402/2257/23327/781/817/481	12
BP	GO:0010842	retina layer formation	4/282	22/17913	0.000351661	0.0122579	0.0103607	84465/7021/54806/28996	4
BP	GO:0051648	vesicle localization	13/282	270/17913	0.000368441	0.0126476	0.0106901	9863/9162/320/23332/22999/8766/2932/83696/27445/55291/11127/23122/60412	13
BP	GO:0006941	striated muscle contraction	10/282	170/17913	0.000370815	0.0126476	0.0106901	775/5142/6444/3760/287/2257/23327/781/817/481	10
BP	GO:0051893	regulation of focal adhesion assembly	6/282	61/17913	0.000387729	0.0129461	0.0109423	1946/23332/2042/5747/23122/23499	6
BP	GO:0090109	regulation of cell-substrate junction assembly	6/282	61/17913	0.000387729	0.0129461	0.0109423	1946/23332/2042/5747/23122/23499	6
BP	GO:0021987	cerebral cortex development	8/282	112/17913	0.000395153	0.0130565	0.0110357	1600/4915/26047/2932/4763/83696/5080/8648	8
BP	GO:0007163	establishment or maintenance of cell polarity	10/282	172/17913	0.00040685	0.0133044	0.0112452	23332/9231/2932/55691/667/5747/5080/56288/9053/23122	10
BP	GO:0031114	regulation of microtubule depolymerization	4/282	23/17913	0.000420455	0.013609	0.0115027	89795/4281/23332/23122	4
BP	GO:2000649	regulation of sodium ion transmembrane transporter activity	5/282	41/17913	0.000439787	0.014091	0.01191	7402/2257/23327/817/481	5
BP	GO:0043242	negative regulation of protein complex disassembly	6/282	63/17913	0.000462177	0.0145097	0.0122639	89795/4281/23332/119/23122/6711	6
BP	GO:0006470	protein dephosphorylation	14/282	313/17913	0.000464663	0.0145097	0.0122639	5793/9863/5800/5775/22843/221692/5801/85464/5764/2932/55291/5529/5521/23261	14
BP	GO:0061337	cardiac conduction	9/282	144/17913	0.000466579	0.0145097	0.0122639	775/6263/3760/287/10368/781/817/481/490	9
BP	GO:0022898	regulation of transmembrane transporter activity	12/282	242/17913	0.000473855	0.0145929	0.0123343	2893/2892/5142/2259/287/10368/7402/2257/23327/781/817/481	12
BP	GO:0014047	glutamate secretion	5/282	42/17913	0.000492863	0.0150323	0.0127057	4915/320/22999/4763/8499	5
BP	GO:0050804	modulation of chemical synaptic transmission	16/282	393/17913	0.000525398	0.015872	0.0134154	152330/7143/5332/2259/9162/773/22941/4915/320/22999/26037/8766/5764/2932/4763/22849	16
BP	GO:0099177	regulation of trans-synaptic signaling	16/282	394/17913	0.000540024	0.0160244	0.0135442	152330/7143/5332/2259/9162/773/22941/4915/320/22999/26037/8766/5764/2932/4763/22849	16
BP	GO:0034333	adherens junction assembly	7/282	90/17913	0.000545598	0.0160244	0.0135442	1946/23332/2042/9231/5747/23122/23499	7
BP	GO:1901888	regulation of cell junction assembly	7/282	90/17913	0.000545598	0.0160244	0.0135442	7082/1946/23332/2042/5747/23122/23499	7
BP	GO:1990138	neuron projection extension	9/282	148/17913	0.000569436	0.0165711	0.0140063	7143/9037/26053/7074/22999/8766/2932/23327/23499	9
BP	GO:1905475	regulation of protein localization to membrane	10/282	181/17913	0.000607087	0.0175062	0.0147967	57628/9912/5599/2042/8766/8301/5764/2181/4038/6711	10
BP	GO:0001754	eye photoreceptor cell differentiation	5/282	44/17913	0.000613306	0.0175262	0.0148136	4915/6096/5764/23287/5080	5
BP	GO:1905477	positive regulation of protein localization to membrane	8/282	120/17913	0.000626916	0.0177551	0.0150071	57628/5599/2042/8766/5764/2181/4038/6711	8
BP	GO:0007178	transmembrane receptor protein serine/threonine kinase signaling pathway	14/282	323/17913	0.00063367	0.0177876	0.0150345	9863/5046/55512/3175/9480/7021/4038/5747/56288/1655/5654/3303/6711/28996	14
BP	GO:0051705	multi-organism behavior	6/282	67/17913	0.00064417	0.017923	0.015149	9369/22941/1602/26047/130507/6310	6
BP	GO:0048588	developmental cell growth	11/282	216/17913	0.000649793	0.017923	0.015149	7143/9037/26053/9839/7074/1946/22999/8766/2932/23327/23499	11
BP	GO:0051261	protein depolymerization	7/282	93/17913	0.000664732	0.0180216	0.0152323	89795/9037/4281/23332/119/23122/6711	7
BP	GO:1903076	regulation of protein localization to plasma membrane	7/282	93/17913	0.000664732	0.0180216	0.0152323	57628/9912/2042/8766/8301/2181/6711	7
BP	GO:0050919	negative chemotaxis	4/282	26/17913	0.000683995	0.0182599	0.0154337	9037/3084/6092/1946	4
BP	GO:0001764	neuron migration	9/282	152/17913	0.000690174	0.0182599	0.0154337	26053/137970/3084/1600/4915/2621/323/5747/5080	9
BP	GO:0042552	myelination	8/282	122/17913	0.000699317	0.0182599	0.0154337	3084/4915/287/5764/4763/81846/10397/56288	8
BP	GO:0050807	regulation of synapse organization	11/282	218/17913	0.000701288	0.0182599	0.0154337	9758/5800/4915/7074/6092/1946/26037/9231/5764/4038/5747	11
BP	GO:0051650	establishment of vesicle localization	12/282	253/17913	0.000702303	0.0182599	0.0154337	9162/320/23332/22999/8766/2932/83696/27445/55291/11127/23122/60412	12
BP	GO:0060996	dendritic spine development	7/282	94/17913	0.000708724	0.018277	0.0154482	55619/7074/50807/26037/9231/57492/22849	7
BP	GO:0007422	peripheral nervous system development	6/282	69/17913	0.000753801	0.0192429	0.0162645	3084/4915/9480/4763/10397/56288	6
BP	GO:0150065	regulation of deacetylase activity	3/282	12/17913	0.000764376	0.0192429	0.0162645	5587/5599/817	3
BP	GO:2000009	negative regulation of protein localization to cell surface	3/282	12/17913	0.000764376	0.0192429	0.0162645	23245/8301/23327	3
BP	GO:0051656	establishment of organelle localization	17/282	448/17913	0.000781198	0.0195115	0.0164916	56776/9162/320/23332/57584/22999/8766/2932/83696/7345/5747/27445/5080/55291/11127/23122/60412	17
BP	GO:0032409	regulation of transporter activity	12/282	257/17913	0.000805515	0.0199617	0.0168721	2893/2892/5142/2259/287/10368/7402/2257/23327/781/817/481	12
BP	GO:0050803	regulation of synapse structure or activity	11/282	222/17913	0.000814497	0.0200278	0.016928	9758/5800/4915/7074/6092/1946/26037/9231/5764/4038/5747	11
BP	GO:0030336	negative regulation of cell migration	14/282	332/17913	0.000827832	0.0201991	0.0170728	89795/5793/9863/3084/23671/1602/5801/23332/9231/4301/5764/4763/65009/23122	14
BP	GO:0030900	forebrain development	15/282	371/17913	0.000836944	0.0202655	0.0171289	7143/9037/3084/9839/1600/4915/26047/6092/5764/2932/23287/4763/83696/5080/8648	15
BP	GO:0043010	camera-type eye development	13/282	295/17913	0.000844274	0.0202882	0.0171481	775/9839/84465/4915/6096/7021/5764/4211/4763/5080/490/54806/28996	13
BP	GO:0007272	ensheathment of neurons	8/282	126/17913	0.000864325	0.0203084	0.0171652	3084/4915/287/5764/4763/81846/10397/56288	8
BP	GO:0008366	axon ensheathment	8/282	126/17913	0.000864325	0.0203084	0.0171652	3084/4915/287/5764/4763/81846/10397/56288	8
BP	GO:0051668	localization within membrane	8/282	126/17913	0.000864325	0.0203084	0.0171652	9863/23426/9912/56899/10243/5764/4038/481	8
BP	GO:0031670	cellular response to nutrient	6/282	71/17913	0.000877317	0.0204621	0.0172951	6263/2621/5764/8658/8648/490	6
BP	GO:0043244	regulation of protein complex disassembly	7/282	98/17913	0.000908269	0.0210067	0.0177553	89795/9037/4281/23332/119/23122/6711	7
BP	GO:0010882	regulation of cardiac muscle contraction by calcium ion signaling	4/282	28/17913	0.000913909	0.0210067	0.0177553	775/287/817/481	4
BP	GO:0045216	cell-cell junction organization	8/282	128/17913	0.000957809	0.0218326	0.0184535	5800/287/7082/10207/9231/4301/56288/83660	8
BP	GO:0016055	Wnt signaling pathway	18/282	498/17913	0.000963609	0.0218326	0.0184535	9037/9863/9839/5800/5218/23072/27327/7074/7091/9209/2932/4038/8658/51741/9736/23002/23499/23112	18
BP	GO:0021535	cell migration in hindbrain	3/282	13/17913	0.000982158	0.0219395	0.0185438	1600/5362/473	3
BP	GO:0030011	maintenance of cell polarity	3/282	13/17913	0.000982158	0.0219395	0.0185438	9231/2932/667	3
BP	GO:0198738	cell-cell signaling by wnt	18/282	500/17913	0.0010083	0.0223659	0.0189042	9037/9863/9839/5800/5218/23072/27327/7074/7091/9209/2932/4038/8658/51741/9736/23002/23499/23112	18
BP	GO:0021536	diencephalon development	6/282	73/17913	0.00101587	0.0223773	0.0189138	9037/9839/26047/5764/5080/8648	6
BP	GO:0032970	regulation of actin filament-based process	14/282	341/17913	0.00107004	0.0234081	0.0197851	775/9037/5142/23671/22843/287/1946/23332/2042/119/817/23122/961/6711	14
BP	GO:0018107	peptidyl-threonine phosphorylation	7/282	101/17913	0.00108508	0.0235373	0.0198943	5587/5599/2932/8658/56288/817/28996	7
BP	GO:0060291	long-term synaptic potentiation	6/282	74/17913	0.00109115	0.0235373	0.0198943	7143/22941/4915/5764/2932/4763	6
BP	GO:0001654	eye development	14/282	342/17913	0.0011003	0.0235373	0.0198943	775/9839/84465/4915/6096/7021/5764/4211/23287/4763/5080/490/54806/28996	14
BP	GO:0086009	membrane repolarization	5/282	50/17913	0.00110818	0.0235373	0.0198943	3760/287/23327/781/481	5
BP	GO:0048813	dendrite morphogenesis	8/282	131/17913	0.00111305	0.0235373	0.0198943	55619/7074/26037/8301/5764/2932/4038/473	8
BP	GO:0006936	muscle contraction	14/282	343/17913	0.00113127	0.0237642	0.0200861	775/5142/6444/3760/9732/7170/287/7402/2257/23327/781/817/481/490	14
BP	GO:1902305	regulation of sodium ion transmembrane transport	5/282	51/17913	0.00121304	0.0253143	0.0213963	7402/2257/23327/817/481	5
BP	GO:0150063	visual system development	14/282	346/17913	0.00122862	0.0254717	0.0215293	775/9839/84465/4915/6096/7021/5764/4211/23287/4763/5080/490/54806/28996	14
BP	GO:2000146	negative regulation of cell motility	14/282	347/17913	0.00126259	0.0260061	0.021981	89795/5793/9863/3084/23671/1602/5801/23332/9231/4301/5764/4763/65009/23122	14
BP	GO:0021543	pallium development	9/282	166/17913	0.00128767	0.0261826	0.0221301	9839/1600/4915/26047/2932/4763/83696/5080/8648	9
BP	GO:2001257	regulation of cation channel activity	9/282	166/17913	0.00128767	0.0261826	0.0221301	2893/2892/5142/2259/287/10368/2257/781/817	9
BP	GO:0010977	negative regulation of neuron projection development	8/282	135/17913	0.00135062	0.0272876	0.0230641	7143/9037/5793/5800/1600/50807/4038/5747	8
BP	GO:0048880	sensory system development	14/282	351/17913	0.00140645	0.0282358	0.0238656	775/9839/84465/4915/6096/7021/5764/4211/23287/4763/5080/490/54806/28996	14
BP	GO:0051017	actin filament bundle assembly	8/282	136/17913	0.00141589	0.0282465	0.0238746	56776/23671/22843/221692/23332/119/23122/961	8
BP	GO:0030534	adult behavior	8/282	137/17913	0.00148364	0.0290191	0.0245277	9369/1600/22941/26047/57578/2257/7345/28996	8
BP	GO:0035304	regulation of protein dephosphorylation	8/282	137/17913	0.00148364	0.0290191	0.0245277	9863/221692/5764/2932/55291/5529/5521/23261	8
BP	GO:0061572	actin filament bundle organization	8/282	137/17913	0.00148364	0.0290191	0.0245277	56776/23671/22843/221692/23332/119/23122/961	8
BP	GO:0007158	neuron cell-cell adhesion	3/282	15/17913	0.00152651	0.0290191	0.0245277	152330/7143/9369	3
BP	GO:1901841	regulation of high voltage-gated calcium channel activity	3/282	15/17913	0.00152651	0.0290191	0.0245277	5142/2259/781	3
BP	GO:1902514	regulation of calcium ion transmembrane transport via high voltage-gated calcium channel	3/282	15/17913	0.00152651	0.0290191	0.0245277	91404/781/817	3
BP	GO:0031111	negative regulation of microtubule polymerization or depolymerization	4/282	32/17913	0.0015278	0.0290191	0.0245277	89795/4281/23332/23122	4
BP	GO:0086019	cell-cell signaling involved in cardiac conduction	4/282	32/17913	0.0015278	0.0290191	0.0245277	775/3760/287/781	4
BP	GO:0010770	positive regulation of cell morphogenesis involved in differentiation	8/282	138/17913	0.00155393	0.0293398	0.0247987	9037/9839/4915/7074/6092/1946/8766/23499	8
BP	GO:1903078	positive regulation of protein localization to plasma membrane	5/282	54/17913	0.00157178	0.0295011	0.0249351	57628/2042/8766/2181/6711	5
BP	GO:0050773	regulation of dendrite development	8/282	139/17913	0.00162685	0.0303551	0.0256568	7074/50807/26037/9231/5764/2932/22849/57118	8
BP	GO:0001837	epithelial to mesenchymal transition	8/282	140/17913	0.00170244	0.0314251	0.0265612	7074/23332/2042/9231/2932/1655/23122/10521	8
BP	GO:0098900	regulation of action potential	5/282	55/17913	0.00170706	0.0314251	0.0265612	775/287/2257/781/817	5
BP	GO:0010634	positive regulation of epithelial cell migration	9/282	173/17913	0.00171391	0.0314251	0.0265612	9037/5587/23332/8766/10982/9734/10000/23122/9922	9
BP	GO:0007045	cell-substrate adherens junction assembly	6/282	81/17913	0.00174465	0.031623	0.0267286	1946/23332/2042/5747/23122/23499	6
BP	GO:0048041	focal adhesion assembly	6/282	81/17913	0.00174465	0.031623	0.0267286	1946/23332/2042/5747/23122/23499	6
BP	GO:0055119	relaxation of cardiac muscle	3/282	16/17913	0.00185703	0.0334688	0.0282886	5142/817/481	3
BP	GO:0007019	microtubule depolymerization	4/282	34/17913	0.00192239	0.034451	0.0291189	89795/4281/23332/23122	4
BP	GO:0001667	ameboidal-type cell migration	16/282	446/17913	0.00196726	0.035057	0.029631	9037/5793/9839/5801/5587/23332/8766/10982/5764/9734/4763/5747/10000/23122/9922/23499	16
BP	GO:0021953	central nervous system neuron differentiation	9/282	177/17913	0.00200411	0.0355143	0.0300175	137970/9839/4915/6095/6092/23077/23287/5747/5080	9
BP	GO:0010959	regulation of metal ion transport	14/282	365/17913	0.00202236	0.0355945	0.0300853	775/5142/57628/2259/91404/1804/287/7402/2257/23327/781/817/481/490	14
BP	GO:1903169	regulation of calcium ion transmembrane transport	8/282	144/17913	0.00203305	0.0355945	0.0300853	775/5142/2259/91404/287/781/817/481	8
BP	GO:0008016	regulation of heart contraction	11/282	249/17913	0.00204231	0.0355945	0.0300853	775/5142/6263/3760/287/10368/781/10659/817/481/490	11
BP	GO:0003012	muscle system process	16/282	448/17913	0.00205758	0.0356288	0.0301143	775/5142/6444/3760/9732/7170/287/7074/7402/2257/23327/5747/781/817/481/490	16
BP	GO:0043666	regulation of phosphoprotein phosphatase activity	7/282	113/17913	0.00207797	0.0356288	0.0301143	9863/221692/5764/2932/55291/5529/5521	7
BP	GO:1904375	regulation of protein localization to cell periphery	7/282	113/17913	0.00207797	0.0356288	0.0301143	57628/9912/2042/8766/8301/2181/6711	7
BP	GO:1901019	regulation of calcium ion transmembrane transporter activity	6/282	84/17913	0.00210135	0.0357435	0.0302113	5142/2259/287/781/817/481	6
BP	GO:0090596	sensory organ morphogenesis	11/282	250/17913	0.0021072	0.0357435	0.0302113	84465/4915/6096/7021/5764/4211/23287/4763/5080/54806/28996	11
BP	GO:0018209	peptidyl-serine modification	11/282	252/17913	0.00224201	0.037828	0.0319732	114805/4915/5587/5599/2621/2932/8658/673/817/64754/28996	11
BP	GO:1903522	regulation of blood circulation	12/282	292/17913	0.00237371	0.0398381	0.0336722	775/5142/6263/3760/9732/287/10368/781/10659/817/481/490	12
BP	GO:0006816	calcium ion transport	15/282	415/17913	0.00251062	0.0419141	0.0354268	775/5142/6263/2259/91404/773/287/10368/2621/27032/221154/781/817/481/490	15
BP	GO:0030902	hindbrain development	8/282	150/17913	0.00262155	0.0432265	0.0365361	1600/5362/6095/5764/23287/473/8648/54806	8
BP	GO:0001941	postsynaptic membrane organization	4/282	37/17913	0.00263853	0.0432265	0.0365361	9863/10243/5764/4038	4
BP	GO:1901021	positive regulation of calcium ion transmembrane transporter activity	4/282	37/17913	0.00263853	0.0432265	0.0365361	2259/287/781/481	4
BP	GO:0071625	vocalization behavior	3/282	18/17913	0.00264374	0.0432265	0.0365361	9369/22941/26047	3
BP	GO:1904377	positive regulation of protein localization to cell periphery	5/282	61/17913	0.0027046	0.0439948	0.0371855	57628/2042/8766/2181/6711	5
BP	GO:0050920	regulation of chemotaxis	9/282	186/17913	0.00280107	0.0453315	0.0383153	9037/5800/7074/5587/6092/2621/23077/5764/57118	9
BP	GO:0015800	acidic amino acid transport	5/282	62/17913	0.00290468	0.0466658	0.0394431	4915/320/22999/4763/8499	5
BP	GO:0086005	ventricular cardiac muscle cell action potential	4/282	38/17913	0.00291293	0.0466658	0.0394431	775/3760/287/23327	4
BP	GO:0061387	regulation of extent of cell growth	6/282	90/17913	0.00297687	0.0474504	0.0401062	7143/9037/1946/8766/2932/23499	6
BP	GO:0030100	regulation of endocytosis	11/282	262/17913	0.00302512	0.0479784	0.0405525	9863/6457/5587/2621/2042/8301/23327/9779/961/54806/57118	11
BP	GO:0008361	regulation of cell size	8/282	154/17913	0.00308259	0.0486466	0.0411173	7143/9037/1946/8766/2932/6558/10000/23499	8
BP	GO:0031281	positive regulation of cyclase activity	3/282	19/17913	0.00310318	0.0486776	0.0411435	775/5599/4763	3
BP	GO:0043297	apical junction assembly	5/282	63/17913	0.00311524	0.0486776	0.0411435	7082/10207/9231/4301/56288	5
BP	GO:1902904	negative regulation of supramolecular fiber organization	7/282	122/17913	0.0031995	0.0497492	0.0420492	89795/23671/4281/23332/119/23122/6711	7
CC	GO:0014069	postsynaptic density	24/292	290/18678	3.24683e-11	7.6753e-09	5.84893e-09	9758/775/5142/9863/5332/9228/6457/9162/5800/85461/1600/22941/56899/4915/10368/10243/7074/54477/26037/9231/4038/22849/27445/6711	24
CC	GO:0032279	asymmetric synapse	24/292	294/18678	4.32411e-11	7.6753e-09	5.84893e-09	9758/775/5142/9863/5332/9228/6457/9162/5800/85461/1600/22941/56899/4915/10368/10243/7074/54477/26037/9231/4038/22849/27445/6711	24
CC	GO:0097060	synaptic membrane	27/292	395/18678	1.47075e-10	1.36649e-08	1.04133e-08	57451/2893/775/2892/23426/9228/23085/9162/5800/3760/85461/22941/56899/287/10368/10243/7074/320/7402/23345/22999/26037/9231/8301/4038/22849/490	27
CC	GO:0098984	neuron to neuron synapse	24/292	315/18678	1.80352e-10	1.36649e-08	1.04133e-08	9758/775/5142/9863/5332/9228/6457/9162/5800/85461/1600/22941/56899/4915/10368/10243/7074/54477/26037/9231/4038/22849/27445/6711	24
CC	GO:0099572	postsynaptic specialization	24/292	316/18678	1.92464e-10	1.36649e-08	1.04133e-08	9758/775/5142/9863/5332/9228/6457/9162/5800/85461/1600/22941/56899/4915/10368/10243/7074/54477/26037/9231/4038/22849/27445/6711	24
CC	GO:0045211	postsynaptic membrane	21/292	299/18678	1.09287e-08	6.46613e-07	4.92749e-07	57451/2893/775/2892/23426/9228/9162/5800/85461/22941/56899/287/10368/10243/7074/7402/23345/26037/9231/8301/22849	21
CC	GO:0043197	dendritic spine	13/292	142/18678	3.67067e-07	1.86155e-05	1.41859e-05	57451/2893/9758/5142/55619/9162/5800/22941/56899/7074/50807/26037/490	13
CC	GO:0044309	neuron spine	13/292	145/18678	4.67614e-07	2.07504e-05	1.58127e-05	57451/2893/9758/5142/55619/9162/5800/22941/56899/7074/50807/26037/490	13
CC	GO:0034703	cation channel complex	14/292	182/18678	1.09517e-06	4.31984e-05	3.29191e-05	2893/775/2892/5142/57628/91404/773/3760/1804/10368/26047/3763/221154/781	14
CC	GO:1902495	transmembrane transporter complex	16/292	271/18678	6.10323e-06	0.000216665	0.000165109	2893/775/2892/5142/57628/91404/773/3760/22941/1804/10368/26047/3763/221154/781/481	16
CC	GO:1990351	transporter complex	16/292	276/18678	7.68886e-06	0.000248141	0.000189095	2893/775/2892/5142/57628/91404/773/3760/22941/1804/10368/26047/3763/221154/781/481	16
CC	GO:0034702	ion channel complex	15/292	249/18678	9.38184e-06	0.000277546	0.000211503	2893/775/2892/5142/57628/91404/773/3760/22941/1804/10368/26047/3763/221154/781	15
CC	GO:0098978	glutamatergic synapse	18/292	352/18678	1.17554e-05	0.000321013	0.000244627	9758/7143/5332/3084/23426/6457/9912/9162/5800/10368/7074/320/54477/8766/2932/10397/490/6711	18
CC	GO:0033267	axon part	18/292	354/18678	1.26901e-05	0.000321784	0.000245214	57451/26053/9162/5800/85461/22941/4915/26047/5101/7074/7402/6092/323/667/7345/11127/56288/6711	18
CC	GO:0005911	cell-cell junction	19/292	414/18678	3.0339e-05	0.000718023	0.000547167	9223/9863/8476/287/26047/5101/7074/7082/10207/9231/4301/55691/10397/55870/56288/23037/481/23580/54806	19
CC	GO:0034704	calcium channel complex	7/292	59/18678	3.61451e-05	0.000801969	0.000611137	775/5142/91404/773/10368/221154/781	7
CC	GO:0015629	actin cytoskeleton	19/292	432/18678	5.38699e-05	0.00112493	0.000857249	26053/10529/56776/8476/7170/9480/7082/7402/4651/57584/119/23164/5747/3983/83660/5816/23580/23002/6711	19
CC	GO:0060076	excitatory synapse	6/292	46/18678	7.67899e-05	0.00151447	0.00115409	2892/5142/5332/9162/3760/10368	6
CC	GO:0098797	plasma membrane protein complex	19/292	451/18678	9.51412e-05	0.00177764	0.00135464	2893/775/2892/54221/5142/57628/6444/773/3760/22941/1804/10368/26047/7402/3763/8301/9779/781/481	19
CC	GO:0005891	voltage-gated calcium channel complex	5/292	37/18678	0.000261046	0.00458936	0.0034973	775/5142/773/10368/781	5
CC	GO:0005938	cell cortex	12/292	229/18678	0.000271483	0.00458936	0.0034973	56776/83872/7402/23245/4651/23332/667/5747/27445/23122/5816/6711	12
CC	GO:0048786	presynaptic active zone	6/292	60/18678	0.000341834	0.00551596	0.00420342	9162/320/22999/27445/8499/490	6
CC	GO:0031252	cell leading edge	16/292	384/18678	0.000381018	0.00588092	0.00448154	9912/5800/8476/26047/7074/6092/323/4651/667/5747/3983/23122/83660/490/23499/6711	16
CC	GO:0098793	presynapse	17/292	438/18678	0.000566451	0.00837875	0.00638499	5142/6457/23085/9162/3760/85461/4915/132204/320/22999/8301/10396/5764/4763/27445/8499/490	17
CC	GO:0042641	actomyosin	6/292	67/18678	0.000622025	0.00883275	0.00673096	10529/8476/7170/5747/3983/23002	6
CC	GO:0070160	tight junction	8/292	123/18678	0.000706958	0.0096527	0.0073558	9223/9863/7082/10207/4301/55691/55870/56288	8
CC	GO:0042383	sarcolemma	8/292	125/18678	0.000786072	0.0103354	0.00787604	775/54221/3760/287/7402/781/817/481	8
CC	GO:0043025	neuronal cell body	17/292	454/18678	0.000843442	0.0104879	0.00799226	2893/775/9162/773/85461/1600/22941/26047/7074/23245/4651/8301/4038/7345/56288/5816/490	17
CC	GO:0005912	adherens junction	18/292	496/18678	0.000856758	0.0104879	0.00799226	9223/83478/23092/7082/1946/23332/9231/10982/23164/55691/667/5747/10397/23122/83660/23580/3303/54806	18
CC	GO:0150034	distal axon	12/292	262/18678	0.000900403	0.0106548	0.00811942	57451/26053/9162/5800/85461/22941/4915/5101/7074/7402/323/56288	12
CC	GO:0030426	growth cone	9/292	166/18678	0.00123033	0.0140892	0.0107366	57451/26053/5800/22941/5101/7074/7402/323/56288	9
CC	GO:0030427	site of polarized growth	9/292	169/18678	0.0013938	0.0154625	0.0117831	57451/26053/5800/22941/5101/7074/7402/323/56288	9
CC	GO:0030673	axolemma	3/292	15/18678	0.00149684	0.0161023	0.0122707	26047/6092/6711	3
CC	GO:0001725	stress fiber	5/292	56/18678	0.00179691	0.0170126	0.0129644	10529/7170/5747/3983/23002	5
CC	GO:0097517	contractile actin filament bundle	5/292	56/18678	0.00179691	0.0170126	0.0129644	10529/7170/5747/3983/23002	5
CC	GO:0016010	dystrophin-associated glycoprotein complex	3/292	16/18678	0.00182107	0.0170126	0.0129644	54221/6444/7402	3
CC	GO:0090665	glycoprotein complex	3/292	16/18678	0.00182107	0.0170126	0.0129644	54221/6444/7402	3
CC	GO:0098688	parallel fiber to Purkinje cell synapse	3/292	16/18678	0.00182107	0.0170126	0.0129644	2892/5332/3760	3
CC	GO:0032432	actin filament bundle	5/292	59/18678	0.00226737	0.0206389	0.0157278	10529/7170/5747/3983/23002	5
CC	GO:0005923	bicellular tight junction	7/292	118/18678	0.00255833	0.0222925	0.0169879	9223/9863/7082/10207/55691/55870/56288	7
CC	GO:0008328	ionotropic glutamate receptor complex	4/292	37/18678	0.00257462	0.0222925	0.0169879	2893/2892/22941/10368	4
CC	GO:0031256	leading edge membrane	8/292	153/18678	0.00284434	0.0240415	0.0183207	9912/26047/7074/6092/23122/490/23499/6711	8
CC	GO:0098878	neurotransmitter receptor complex	4/292	39/18678	0.00312906	0.0258329	0.0196859	2893/2892/22941/10368	4
CC	GO:0044304	main axon	5/292	65/18678	0.00346785	0.0279793	0.0213215	26047/7074/6092/56288/6711	5
CC	GO:0005874	microtubule	13/292	357/18678	0.00424394	0.03348	0.0255133	89795/7074/4281/23332/400954/8766/57509/667/10397/11127/9053/23122/23499	13
CC	GO:0032589	neuron projection membrane	4/292	43/18678	0.00447151	0.0341897	0.0260542	26047/6092/490/6711	4
CC	GO:0099568	cytoplasmic region	14/292	402/18678	0.00452653	0.0341897	0.0260542	56776/83872/7402/23245/4651/23332/667/7345/5747/27445/11127/23122/5816/6711	14
CC	GO:0044291	cell-cell contact zone	5/292	70/18678	0.00477105	0.0352859	0.0268895	287/5101/7074/4301/481	5
CC	GO:0043296	apical junction complex	7/292	134/18678	0.00516305	0.0369792	0.0281798	9223/9863/7082/10207/55691/55870/56288	7
CC	GO:0032281	AMPA glutamate receptor complex	3/292	23/18678	0.0053125	0.0369792	0.0281798	2893/2892/10368	3
CC	GO:0048787	presynaptic active zone membrane	3/292	23/18678	0.0053125	0.0369792	0.0281798	9162/320/490	3
CC	GO:0030017	sarcomere	8/292	174/18678	0.00616139	0.0420633	0.0320542	775/5142/10529/7170/287/23345/667/6711	8
CC	GO:0008076	voltage-gated potassium channel complex	5/292	76/18678	0.00675359	0.0445923	0.0339814	57628/3760/1804/26047/3763	5
CC	GO:0042734	presynaptic membrane	7/292	141/18678	0.00678306	0.0445923	0.0339814	23085/9162/3760/320/22999/8301/490	7
CC	GO:1990752	microtubule end	3/292	26/18678	0.00753509	0.0486356	0.0370626	89795/23332/667	3
MF	GO:0017016	Ras GTPase binding	19/280	320/16969	1.628e-06	0.000473975	0.000379837	23085/1795/9162/9732/7074/23527/7204/22999/8301/4301/23077/10260/81846/10397/11127/9910/23580/60412/23002	19
MF	GO:0051020	GTPase binding	22/280	426/16969	2.47819e-06	0.000473975	0.000379837	55619/23085/1795/9162/9732/7074/23527/7204/22999/8301/4301/23077/10260/81846/10397/11127/9910/9922/23580/60412/23002/6711	22
MF	GO:0031267	small GTPase binding	19/280	333/16969	2.92577e-06	0.000473975	0.000379837	23085/1795/9162/9732/7074/23527/7204/22999/8301/4301/23077/10260/81846/10397/11127/9910/23580/60412/23002	19
MF	GO:0030695	GTPase regulator activity	15/280	235/16969	8.75284e-06	0.000790284	0.000633322	6000/83478/9162/9732/50807/23092/57186/23527/57584/22999/26037/9462/4763/116987/9910	15
MF	GO:0003779	actin binding	19/280	361/16969	9.348e-06	0.000790284	0.000633322	54221/10529/56776/221692/7402/4651/23345/4301/85464/119/23164/667/5747/3983/83660/23002/23499/29114/6711	19
MF	GO:0060589	nucleoside-triphosphatase regulator activity	16/280	267/16969	9.75659e-06	0.000790284	0.000633322	6000/83478/9162/9732/50807/23092/57186/23527/57584/22999/26037/9462/4763/116987/9910/481	16
MF	GO:0008047	enzyme activator activity	20/280	419/16969	2.25557e-05	0.00156601	0.00125498	6000/83478/3084/9732/50807/23092/57186/2621/10892/1946/23527/57584/26037/9462/10040/4763/116987/9910/481/2778	20
MF	GO:0005096	GTPase activator activity	13/280	203/16969	3.37026e-05	0.0019158	0.00153529	6000/83478/9732/50807/23092/57186/23527/57584/26037/9462/4763/116987/9910	13
MF	GO:0005543	phospholipid binding	18/280	363/16969	3.54777e-05	0.0019158	0.00153529	9758/9912/91404/50807/23092/2621/23527/4651/54477/26207/8301/4763/81846/27445/56288/116987/92017/6711	18
MF	GO:0015085	calcium ion transmembrane transporter activity	9/280	105/16969	6.01185e-05	0.00292176	0.00234146	775/6263/773/10368/25769/2621/27032/781/490	9
MF	GO:0017137	Rab GTPase binding	9/280	109/16969	8.05434e-05	0.00355855	0.00285178	23085/23527/22999/8301/10260/81846/10397/11127/9910	9
MF	GO:0005245	voltage-gated calcium channel activity	5/280	37/16969	0.000333868	0.0135217	0.0108361	775/773/10368/2621/781	5
MF	GO:0030159	receptor signaling complex scaffold activity	4/280	22/16969	0.000419823	0.014327	0.0114815	9863/23426/22941/9231	4
MF	GO:0050839	cell adhesion molecule binding	18/280	444/16969	0.000436851	0.014327	0.0114815	9369/3084/23085/50807/7082/7402/8301/4301/5764/23164/55082/667/23042/10397/3895/3303/23499/6711	18
MF	GO:0008017	microtubule binding	10/280	166/16969	0.000442192	0.014327	0.0114815	89795/7074/4281/23332/8766/10982/667/10397/23122/23499	10
MF	GO:0005516	calmodulin binding	10/280	168/16969	0.000485963	0.0147611	0.0118294	775/6263/7082/4651/119/817/1655/490/6711/5121	10
MF	GO:0051015	actin filament binding	9/280	143/16969	0.000619459	0.0177092	0.0141919	10529/7402/4651/23345/4301/119/83660/23499/29114	9
MF	GO:0030507	spectrin binding	4/280	27/16969	0.000944011	0.0243992	0.0195532	287/4651/119/11127	4
MF	GO:0035091	phosphatidylinositol binding	11/280	217/16969	0.000986419	0.0243992	0.0195532	9758/91404/50807/23527/4651/54477/26207/8301/81846/56288/92017	11
MF	GO:0015631	tubulin binding	12/280	252/16969	0.00101463	0.0243992	0.0195532	89795/5142/7074/4281/23332/8766/10982/23287/667/10397/23122/23499	12
MF	GO:1902936	phosphatidylinositol bisphosphate binding	7/280	96/16969	0.00105429	0.0243992	0.0195532	9758/91404/50807/23527/54477/8301/56288	7
MF	GO:0051010	microtubule plus-end binding	3/280	13/16969	0.00112451	0.0248415	0.0199076	23332/667/23122	3
MF	GO:0032947	protein-containing complex scaffold activity	4/280	29/16969	0.00124492	0.0263058	0.0210811	9863/23426/22941/9231	4
MF	GO:0045296	cadherin binding	13/280	297/16969	0.00136641	0.0276697	0.0221741	23085/50807/7082/8301/4301/23164/55082/23042/10397/3895/3303/23499/6711	13
MF	GO:0019208	phosphatase regulator activity	6/280	77/16969	0.00170197	0.0330862	0.0265148	9839/221692/5764/81846/5529/5521	6
MF	GO:0022843	voltage-gated cation channel activity	7/280	106/16969	0.0018757	0.0350612	0.0280976	775/773/3760/10368/3763/2621/781	7
MF	GO:0005001	transmembrane receptor protein tyrosine phosphatase activity	3/280	17/16969	0.00254624	0.0429189	0.0343946	5793/5800/5801	3
MF	GO:0019198	transmembrane receptor protein phosphatase activity	3/280	17/16969	0.00254624	0.0429189	0.0343946	5793/5800/5801	3
MF	GO:1901981	phosphatidylinositol phosphate binding	8/280	143/16969	0.00259581	0.0429189	0.0343946	9758/91404/50807/23527/4651/54477/8301/56288	8
MF	GO:0030971	receptor tyrosine kinase binding	5/280	58/16969	0.00264931	0.0429189	0.0343946	3084/9732/7074/2621/4038	5
MF	GO:0008324	cation transmembrane transporter activity	17/280	484/16969	0.00290795	0.0446532	0.0357844	2893/775/2892/6263/773/3760/114134/10368/25769/3763/2621/10396/27032/6558/781/481/490	17
MF	GO:0022890	inorganic cation transmembrane transporter activity	16/280	444/16969	0.00298358	0.0446532	0.0357844	2893/775/2892/6263/773/3760/114134/10368/25769/3763/2621/10396/27032/781/481/490	16
MF	GO:0019829	cation-transporting ATPase activity	4/280	37/16969	0.00312226	0.0446532	0.0357844	10396/27032/481/490	4
MF	GO:0044325	ion channel binding	7/280	116/16969	0.00312389	0.0446532	0.0357844	5142/57628/287/55690/2257/23327/817	7
MF	GO:0022853	active ion transmembrane transporter activity	4/280	38/16969	0.00344496	0.0452917	0.0362961	10396/27032/481/490	4
MF	GO:0042625	ATPase coupled ion transmembrane transporter activity	4/280	38/16969	0.00344496	0.0452917	0.0362961	10396/27032/481/490	4
MF	GO:0030296	protein tyrosine kinase activator activity	3/280	19/16969	0.00354109	0.0452917	0.0362961	3084/2621/1946	3
MF	GO:0005262	calcium channel activity	6/280	89/16969	0.00354132	0.0452917	0.0362961	775/6263/773/10368/2621/781	6

## Sheet: MG
ONTOLOGY	ID	Description	GeneRatio	BgRatio	pvalue	p.adjust	qvalue	geneID	Count
BP	GO:0048667	cell morphogenesis involved in neuron differentiation	28/214	500/17913	1.08036e-11	3.66783e-08	3.07391e-08	57689/1496/22871/6507/8013/23043/9201/4781/1009/4684/26037/9693/56288/4038/203228/152330/3398/3280/26053/51199/7422/347733/8766/5728/9369/57142/23499/473	28
BP	GO:0007409	axonogenesis	21/214	393/17913	1.10469e-08	1.68218e-05	1.40979e-05	57689/1496/8013/9201/4781/1009/4684/26037/56288/4038/203228/152330/26053/51199/7422/347733/8766/5728/9369/57142/23499	21
BP	GO:0061564	axon development	22/214	438/17913	1.48646e-08	1.68218e-05	1.40979e-05	57689/1496/8013/3725/9201/4781/1009/4684/26037/56288/4038/203228/152330/26053/51199/7422/347733/8766/5728/9369/57142/23499	22
BP	GO:0021953	central nervous system neuron differentiation	13/214	177/17913	2.14668e-07	0.000182199	0.000152697	2895/57688/2560/6695/9201/4781/6095/1009/9693/3280/7832/51199/5728	13
BP	GO:0050804	modulation of chemical synaptic transmission	18/214	393/17913	1.23299e-06	0.000640167	0.000536508	57689/2895/22871/9590/6507/23236/10718/1009/2890/26037/9693/5071/152330/347733/8766/5728/2752/783	18
BP	GO:0099177	regulation of trans-synaptic signaling	18/214	394/17913	1.27853e-06	0.000640167	0.000536508	57689/2895/22871/9590/6507/23236/10718/1009/2890/26037/9693/5071/152330/347733/8766/5728/2752/783	18
BP	GO:1900744	regulation of p38MAPK cascade	7/214	47/17913	1.31993e-06	0.000640167	0.000536508	23239/1739/4616/23328/5187/1843/7422	7
BP	GO:0021537	telencephalon development	14/214	246/17913	1.61316e-06	0.000684583	0.000573731	93986/57688/8013/23236/10718/4781/5915/3398/3280/7832/51199/8648/5728/57142	14
BP	GO:0001764	neuron migration	11/214	152/17913	2.17357e-06	0.000819918	0.000687152	1496/5592/23284/10718/6695/9201/2823/9693/26053/7422/347733	11
BP	GO:0030900	forebrain development	17/214	371/17913	2.44711e-06	0.000825844	0.000692119	5592/93986/57688/8013/23236/10718/9201/4781/9693/5915/3398/3280/7832/51199/8648/5728/57142	17
BP	GO:0010975	regulation of neuron projection development	19/214	458/17913	2.67578e-06	0.000825844	0.000692119	57689/1496/2895/22871/9863/23043/6695/5587/26037/9693/4038/5071/51199/7422/347733/8766/5728/57142/23499	19
BP	GO:0038066	p38MAPK cascade	7/214	53/17913	3.04458e-06	0.000861361	0.000721885	23239/1739/4616/23328/5187/1843/7422	7
BP	GO:0021954	central nervous system neuron development	8/214	76/17913	3.41885e-06	0.000892846	0.000748272	2560/9201/4781/1009/9693/7832/51199/5728	8
BP	GO:0071248	cellular response to metal ion	11/214	167/17913	5.41741e-06	0.00131372	0.001101	22871/3725/2354/7018/2353/5071/3398/1740/3726/4502/4493	11
BP	GO:0031346	positive regulation of cell projection organization	16/214	362/17913	7.69443e-06	0.00158723	0.00133021	89795/22871/9863/5587/2823/9693/5071/26053/54828/51199/23580/7422/347733/83715/8766/23499	16
BP	GO:0051893	regulation of focal adhesion assembly	7/214	61/17913	7.94782e-06	0.00158723	0.00133021	79834/54828/23122/7422/5728/2824/23499	7
BP	GO:0090109	regulation of cell-substrate junction assembly	7/214	61/17913	7.94782e-06	0.00158723	0.00133021	79834/54828/23122/7422/5728/2824/23499	7
BP	GO:0043484	regulation of RNA splicing	9/214	115/17913	9.85852e-06	0.00181451	0.0015207	6428/1195/6432/6430/1655/10521/3303/3181/3187	9
BP	GO:0099068	postsynapse assembly	5/214	25/17913	1.01549e-05	0.00181451	0.0015207	2895/22871/9863/4038/5728	5
BP	GO:0050770	regulation of axonogenesis	10/214	148/17913	1.16549e-05	0.0019695	0.00165059	57689/26037/4038/51199/7422/347733/8766/5728/57142/23499	10
BP	GO:1901888	regulation of cell junction assembly	8/214	90/17913	1.21825e-05	0.0019695	0.00165059	9693/79834/54828/23122/7422/5728/2824/23499	8
BP	GO:0050673	epithelial cell proliferation	17/214	425/17913	1.46734e-05	0.002188	0.0018337	93986/8013/55366/3725/2321/1739/4781/3164/5587/2254/3398/3280/7422/5728/57142/2752/3146	17
BP	GO:1903391	regulation of adherens junction organization	7/214	67/17913	1.49117e-05	0.002188	0.0018337	79834/54828/23122/7422/5728/2824/23499	7
BP	GO:0010769	regulation of cell morphogenesis involved in differentiation	13/214	260/17913	1.54674e-05	0.002188	0.0018337	57689/22871/23043/26037/9693/4038/51199/7422/347733/8766/5728/57142/23499	13
BP	GO:0022604	regulation of cell morphogenesis	17/214	430/17913	1.70509e-05	0.00231551	0.00194057	57689/22871/23043/1739/26037/9693/4038/5071/4289/51199/23580/7422/347733/8766/5728/57142/23499	17
BP	GO:0099173	postsynapse organization	10/214	158/17913	2.0619e-05	0.00261246	0.00218944	2895/22871/9863/85461/1739/26037/4038/10243/5728/1740	10
BP	GO:0097106	postsynaptic density organization	5/214	29/17913	2.18321e-05	0.00261246	0.00218944	2895/22871/1739/5728/1740	5
BP	GO:0050808	synapse organization	16/214	394/17913	2.19279e-05	0.00261246	0.00218944	57689/1496/2895/22871/9863/23284/85461/1739/26037/2823/84631/4038/4774/10243/5728/1740	16
BP	GO:0071241	cellular response to inorganic substance	11/214	194/17913	2.23156e-05	0.00261246	0.00218944	22871/3725/2354/7018/2353/5071/3398/1740/3726/4502/4493	11
BP	GO:0051403	stress-activated MAPK cascade	13/214	271/17913	2.39287e-05	0.00270793	0.00226945	23236/23043/23239/1739/4616/23328/5187/5071/1843/1410/7422/7316/3146	13
BP	GO:0048813	dendrite morphogenesis	9/214	131/17913	2.81158e-05	0.00307914	0.00258055	1496/22871/23043/9201/26037/9693/4038/5728/473	9
BP	GO:0099084	postsynaptic specialization organization	5/214	31/17913	3.06356e-05	0.00311714	0.0026124	2895/22871/1739/5728/1740	5
BP	GO:0045665	negative regulation of neuron differentiation	11/214	201/17913	3.0962e-05	0.00311714	0.0026124	22871/22882/6695/9745/9693/4038/152330/3398/3280/5728/57142	11
BP	GO:0031098	stress-activated protein kinase signaling cascade	13/214	278/17913	3.12174e-05	0.00311714	0.0026124	23236/23043/23239/1739/4616/23328/5187/5071/1843/1410/7422/7316/3146	13
BP	GO:0034332	adherens junction organization	9/214	134/17913	3.36403e-05	0.00326311	0.00273473	1009/79834/54828/23122/7422/5728/2824/23705/23499	9
BP	GO:0050769	positive regulation of neurogenesis	17/214	455/17913	3.48935e-05	0.00329066	0.00275781	22871/9863/5587/9693/5915/6925/5071/3398/3280/51199/8648/7422/347733/8766/5728/6009/23499	17
BP	GO:0050678	regulation of epithelial cell proliferation	15/214	369/17913	3.93294e-05	0.00360874	0.00302439	93986/8013/3725/2321/1739/4781/3164/5587/2254/3280/7422/5728/57142/2752/3146	15
BP	GO:0048511	rhythmic process	13/214	287/17913	4.33913e-05	0.00387667	0.00324894	22871/55366/3725/2560/23239/6095/5187/3398/1958/8553/8648/1655/5728	13
BP	GO:0021955	central nervous system neuron axonogenesis	5/214	34/17913	4.87304e-05	0.00417529	0.0034992	9201/4781/1009/51199/5728	5
BP	GO:0043618	regulation of transcription from RNA polymerase II promoter in response to stress	8/214	109/17913	4.91934e-05	0.00417529	0.0034992	3725/64344/2034/1958/7422/7316/3303/1649	8
BP	GO:0007045	cell-substrate adherens junction assembly	7/214	81/17913	5.17738e-05	0.00418505	0.00350738	79834/54828/23122/7422/5728/2824/23499	7
BP	GO:0048041	focal adhesion assembly	7/214	81/17913	5.17738e-05	0.00418505	0.00350738	79834/54828/23122/7422/5728/2824/23499	7
BP	GO:0010038	response to metal ion	14/214	335/17913	5.3046e-05	0.00418817	0.00351	22871/3725/2354/7018/2353/5071/3398/1843/10243/5728/1740/3726/4502/4493	14
BP	GO:2000310	regulation of NMDA receptor activity	5/214	35/17913	5.63031e-05	0.00434429	0.00364084	2893/22871/1739/2890/1740	5
BP	GO:0016358	dendrite development	11/214	216/17913	5.96493e-05	0.00450021	0.00377151	1496/5592/22871/23043/9201/26037/9693/4038/57492/5728/473	11
BP	GO:0032872	regulation of stress-activated MAPK cascade	11/214	220/17913	7.03597e-05	0.00519285	0.004352	23236/23043/23239/1739/4616/23328/5187/5071/1843/7422/3146	11
BP	GO:0043620	regulation of DNA-templated transcription in response to stress	8/214	115/17913	7.20515e-05	0.00520457	0.00436182	3725/64344/2034/1958/7422/7316/3303/1649	8
BP	GO:0070302	regulation of stress-activated protein kinase signaling cascade	11/214	222/17913	7.63063e-05	0.0053958	0.00452208	23236/23043/23239/1739/4616/23328/5187/5071/1843/7422/3146	11
BP	GO:0060537	muscle tissue development	15/214	392/17913	7.78775e-05	0.0053958	0.00452208	93986/8470/1739/1301/3720/2254/5915/2353/3398/1958/7832/7422/1655/5728/10521	15
BP	GO:0007215	glutamate receptor signaling pathway	7/214	87/17913	8.19037e-05	0.00556126	0.00466075	2893/2895/22871/23236/1739/2890/1740	7
BP	GO:0032922	circadian regulation of gene expression	6/214	61/17913	8.7038e-05	0.005794	0.0048558	55366/6095/5187/3398/1958/8553	6
BP	GO:0051898	negative regulation of protein kinase B signaling	6/214	62/17913	9.54132e-05	0.00622938	0.00522069	9863/5314/23239/1739/5728/1649	6
BP	GO:0045666	positive regulation of neuron differentiation	14/214	355/17913	9.84494e-05	0.00630633	0.00528518	22871/9863/5587/9693/5915/6925/5071/51199/8648/7422/347733/8766/5728/23499	14
BP	GO:0034333	adherens junction assembly	7/214	90/17913	0.000101609	0.00638819	0.00535378	79834/54828/23122/7422/5728/2824/23499	7
BP	GO:0050768	negative regulation of neurogenesis	12/214	271/17913	0.00010602	0.00654431	0.00548462	22871/22882/10718/6695/9745/9693/4038/152330/3398/3280/5728/57142	12
BP	GO:1990778	protein localization to cell periphery	12/214	276/17913	0.000125907	0.0076331	0.00639711	23043/483/1739/342667/9693/80333/23122/2037/8766/1740/23499/783	12
BP	GO:0034330	cell junction organization	12/214	277/17913	0.000130247	0.00775767	0.00650151	1739/1009/9693/56288/79834/54828/23122/7422/5728/2824/23705/23499	12
BP	GO:0007178	transmembrane receptor protein serine/threonine kinase signaling pathway	13/214	323/17913	0.000142875	0.00829473	0.0069516	9863/3725/56288/2254/4038/2353/3280/1958/10140/1655/27122/7316/3303	13
BP	GO:0050679	positive regulation of epithelial cell proliferation	10/214	199/17913	0.00014415	0.00829473	0.0069516	93986/8013/3725/3164/5587/2254/7422/57142/2752/3146	10
BP	GO:0001655	urogenital system development	13/214	324/17913	0.000147303	0.00833489	0.00698526	9863/55366/5314/1739/5915/4038/3398/3280/1958/4774/7422/5728/3399	13
BP	GO:0007044	cell-substrate junction assembly	7/214	96/17913	0.000152607	0.00849347	0.00711816	79834/54828/23122/7422/5728/2824/23499	7
BP	GO:0007623	circadian rhythm	10/214	201/17913	0.000156422	0.00856537	0.00717842	22871/55366/3725/23239/6095/5187/3398/1958/8553/5728	10
BP	GO:0021952	central nervous system projection neuron axonogenesis	4/214	24/17913	0.000174448	0.00925575	0.00775701	9201/4781/1009/51199	4
BP	GO:0048545	response to steroid hormone	14/214	375/17913	0.000174482	0.00925575	0.00775701	8013/2354/2560/6095/3164/5915/178/2353/5187/1843/114907/8648/1655/10521	14
BP	GO:0014706	striated muscle tissue development	14/214	376/17913	0.000179346	0.0093674	0.00785058	93986/8470/1301/3720/2254/5915/2353/3398/1958/7832/7422/1655/5728/10521	14
BP	GO:0060213	positive regulation of nuclear-transcribed mRNA poly(A) tail shortening	3/214	10/17913	0.000189645	0.00960964	0.0080536	7832/10140/23112	3
BP	GO:0097090	presynaptic membrane organization	3/214	10/17913	0.000189645	0.00960964	0.0080536	22871/4038/5728	3
BP	GO:0051961	negative regulation of nervous system development	12/214	290/17913	0.000199459	0.00995829	0.00834579	22871/22882/10718/6695/9745/9693/4038/152330/3398/3280/5728/57142	12
BP	GO:0009649	entrainment of circadian clock	4/214	25/17913	0.000205741	0.00998551	0.0083686	23239/5187/3398/8553	4
BP	GO:0072001	renal system development	12/214	291/17913	0.000205887	0.00998551	0.0083686	9863/55366/5314/1739/5915/4038/3398/3280/1958/4774/7422/3399	12
BP	GO:0048675	axon extension	7/214	101/17913	0.000209425	0.0100141	0.00839253	9201/203228/26053/7422/8766/57142/23499	7
BP	GO:0010632	regulation of epithelial cell migration	12/214	294/17913	0.000226242	0.0106679	0.00894051	3725/5587/23328/54828/23122/7422/8766/5728/57142/23499/2752/3146	12
BP	GO:0010634	positive regulation of epithelial cell migration	9/214	173/17913	0.00023932	0.01113	0.00932778	3725/5587/23328/54828/23122/7422/8766/57142/3146	9
BP	GO:0001503	ossification	14/214	388/17913	0.000247507	0.0113552	0.00951651	55366/51741/1301/1009/5587/2254/4038/3398/3021/10140/1655/2824/3726/3399	14
BP	GO:0071679	commissural neuron axon guidance	3/214	11/17913	0.000258467	0.0114482	0.00959448	4781/4684/7422	3
BP	GO:0034329	cell junction assembly	10/214	214/17913	0.000259651	0.0114482	0.00959448	1739/9693/56288/79834/54828/23122/7422/5728/2824/23499	10
BP	GO:0060560	developmental growth involved in morphogenesis	10/214	214/17913	0.000259651	0.0114482	0.00959448	9863/9201/203228/5071/26053/51199/7422/8766/57142/23499	10
BP	GO:0048588	developmental cell growth	10/214	216/17913	0.000279715	0.0121748	0.0102034	8470/9201/203228/5071/26053/51199/7422/8766/57142/23499	10
BP	GO:0050905	neuromuscular process	7/214	107/17913	0.000298944	0.012847	0.0107668	1496/2895/6507/8013/64072/5071/5728	7
BP	GO:0001964	startle response	4/214	28/17913	0.000323797	0.0137411	0.0115161	1496/2895/5071/5728	4
BP	GO:0016055	Wnt signaling pathway	16/214	498/17913	0.000333766	0.0139328	0.0116768	9863/23236/55366/11197/51741/23043/2254/4038/5071/1958/27122/5728/7316/23499/1649/23112	16
BP	GO:0060211	regulation of nuclear-transcribed mRNA poly(A) tail shortening	3/214	12/17913	0.000341591	0.0139328	0.0116768	7832/10140/23112	3
BP	GO:0001649	osteoblast differentiation	10/214	222/17913	0.000347854	0.0139328	0.0116768	55366/51741/5587/2254/3398/3021/10140/1655/3726/3399	10
BP	GO:0010631	epithelial cell migration	13/214	354/17913	0.000347903	0.0139328	0.0116768	3725/3164/5587/23328/54828/23122/7422/8766/5728/57142/23499/2752/3146	13
BP	GO:0198738	cell-cell signaling by wnt	16/214	500/17913	0.000348834	0.0139328	0.0116768	9863/23236/55366/11197/51741/23043/2254/4038/5071/1958/27122/5728/7316/23499/1649/23112	16
BP	GO:0090132	epithelium migration	13/214	357/17913	0.000377012	0.0148832	0.0124732	3725/3164/5587/23328/54828/23122/7422/8766/5728/57142/23499/2752/3146	13
BP	GO:1990138	neuron projection extension	8/214	148/17913	0.000410294	0.0160109	0.0134183	9201/203228/5071/26053/7422/8766/57142/23499	8
BP	GO:0051491	positive regulation of filopodium assembly	4/214	30/17913	0.000425368	0.0164105	0.0137532	22871/2823/54828/83715	4
BP	GO:0090130	tissue migration	13/214	363/17913	0.000441491	0.0165619	0.0138801	3725/3164/5587/23328/54828/23122/7422/8766/5728/57142/23499/2752/3146	13
BP	GO:0045445	myoblast differentiation	6/214	82/17913	0.000445939	0.0165619	0.0138801	23236/2034/1655/10521/3399/1649	6
BP	GO:0010721	negative regulation of cell development	12/214	317/17913	0.000447327	0.0165619	0.0138801	22871/22882/10718/6695/9745/9693/4038/152330/3398/3280/5728/57142	12
BP	GO:0030902	hindbrain development	8/214	150/17913	0.000448807	0.0165619	0.0138801	1496/93986/2895/4781/6095/3280/8648/473	8
BP	GO:0016049	cell growth	15/214	466/17913	0.0005017	0.0181652	0.0152238	8470/10718/6695/9201/203228/5071/26053/51199/1410/3021/7422/8766/57142/23499/3303	15
BP	GO:0001822	kidney development	11/214	276/17913	0.000502955	0.0181652	0.0152238	9863/55366/5314/1739/5915/4038/3398/3280/1958/7422/3399	11
BP	GO:0001952	regulation of cell-matrix adhesion	7/214	117/17913	0.000514323	0.0183803	0.015404	79834/54828/23122/7422/5728/2824/23499	7
BP	GO:0032412	regulation of ion transmembrane transporter activity	10/214	234/17913	0.000526075	0.0186044	0.0155919	2893/22871/483/10345/1739/342667/2890/5728/1740/783	10
BP	GO:1900449	regulation of glutamate receptor signaling pathway	5/214	56/17913	0.000540666	0.0189233	0.0158591	2893/22871/1739/2890/1740	5
BP	GO:0071709	membrane assembly	4/214	32/17913	0.00054783	0.0189784	0.0159053	22871/9863/4038/5728	4
BP	GO:0007626	locomotory behavior	9/214	194/17913	0.000554122	0.0190025	0.0159255	23284/89797/64072/5071/3398/1958/57561/83715/5728	9
BP	GO:0072659	protein localization to plasma membrane	10/214	237/17913	0.000580847	0.0197198	0.0165266	23043/483/1739/342667/9693/80333/23122/8766/23499/783	10
BP	GO:0022898	regulation of transmembrane transporter activity	10/214	242/17913	0.00068259	0.0222102	0.0186138	2893/22871/483/10345/1739/342667/2890/5728/1740/783	10
BP	GO:0007158	neuron cell-cell adhesion	3/214	15/17913	0.000688014	0.0222102	0.0186138	22871/152330/9369	3
BP	GO:0045475	locomotor rhythm	3/214	15/17913	0.000688014	0.0222102	0.0186138	3398/1958/5728	3
BP	GO:0060134	prepulse inhibition	3/214	15/17913	0.000688014	0.0222102	0.0186138	1496/2895/5728	3
BP	GO:0007254	JNK cascade	9/214	200/17913	0.000689502	0.0222102	0.0186138	23236/23043/23239/4616/23328/5187/5071/7316/3146	9
BP	GO:0010464	regulation of mesenchymal cell proliferation	4/214	34/17913	0.000693454	0.0222102	0.0186138	93986/4781/2254/7422	4
BP	GO:0010810	regulation of cell-substrate adhesion	9/214	201/17913	0.00071449	0.02267	0.0189992	6695/25890/79834/54828/23122/7422/5728/2824/23499	9
BP	GO:0007611	learning or memory	10/214	247/17913	0.000798621	0.0251048	0.0210397	93986/23236/3725/85461/2890/2353/5071/7832/5728/9369	10
BP	GO:0050774	negative regulation of dendrite morphogenesis	3/214	16/17913	0.000839354	0.0256721	0.0215152	22871/9693/5728	3
BP	GO:0097091	synaptic vesicle clustering	3/214	16/17913	0.000839354	0.0256721	0.0215152	22871/9863/5728	3
BP	GO:1900153	positive regulation of nuclear-transcribed mRNA catabolic process, deadenylation-dependent decay	3/214	16/17913	0.000839354	0.0256721	0.0215152	7832/10140/23112	3
BP	GO:2001257	regulation of cation channel activity	8/214	166/17913	0.000874778	0.0265167	0.022223	2893/22871/10345/1739/342667/2890/1740/783	8
BP	GO:0035914	skeletal muscle cell differentiation	5/214	63/17913	0.000929955	0.0275641	0.0231008	2353/1958/7832/1655/10521	5
BP	GO:0071277	cellular response to calcium ion	5/214	63/17913	0.000929955	0.0275641	0.0231008	22871/3725/2354/2353/3726	5
BP	GO:0001941	postsynaptic membrane organization	4/214	37/17913	0.000960335	0.0275641	0.0231008	22871/9863/4038/10243	4
BP	GO:0044091	membrane biogenesis	4/214	37/17913	0.000960335	0.0275641	0.0231008	22871/9863/4038/5728	4
BP	GO:0120034	positive regulation of plasma membrane bounded cell projection assembly	6/214	95/17913	0.000973696	0.0275641	0.0231008	22871/2823/26053/54828/23580/83715	6
BP	GO:0071456	cellular response to hypoxia	9/214	210/17913	0.000974422	0.0275641	0.0231008	378938/6095/64344/2034/1958/665/7422/5728/7316	9
BP	GO:0001667	ameboidal-type cell migration	14/214	446/17913	0.000980118	0.0275641	0.0231008	9590/3725/3164/5587/23328/54828/23122/7422/8766/5728/57142/23499/2752/3146	14
BP	GO:0046328	regulation of JNK cascade	8/214	169/17913	0.000982402	0.0275641	0.0231008	23236/23043/23239/4616/23328/5187/5071/3146	8
BP	GO:0048167	regulation of synaptic plasticity	8/214	169/17913	0.000982402	0.0275641	0.0231008	2895/22871/2890/26037/9693/152330/8766/5728	8
BP	GO:0032409	regulation of transporter activity	10/214	257/17913	0.0010796	0.0300429	0.0251782	2893/22871/483/10345/1739/342667/2890/5728/1740/783	10
BP	GO:0007163	establishment or maintenance of cell polarity	8/214	172/17913	0.00110038	0.0301274	0.025249	55691/1739/56288/23418/3280/54828/23122/667	8
BP	GO:0007416	synapse assembly	8/214	172/17913	0.00110038	0.0301274	0.025249	2895/22871/9863/23284/2823/84631/4038/5728	8
BP	GO:0001504	neurotransmitter uptake	4/214	39/17913	0.00117392	0.0318733	0.0267122	6507/5071/2824/2752	4
BP	GO:0051895	negative regulation of focal adhesion assembly	3/214	18/17913	0.0012017	0.0318733	0.0267122	54828/23122/5728	3
BP	GO:0098698	postsynaptic specialization assembly	3/214	18/17913	0.0012017	0.0318733	0.0267122	2895/22871/5728	3
BP	GO:1900151	regulation of nuclear-transcribed mRNA catabolic process, deadenylation-dependent decay	3/214	18/17913	0.0012017	0.0318733	0.0267122	7832/10140/23112	3
BP	GO:0099601	regulation of neurotransmitter receptor activity	5/214	67/17913	0.00122949	0.0323576	0.0271181	2893/22871/1739/2890/1740	5
BP	GO:0050807	regulation of synapse organization	9/214	218/17913	0.00126551	0.0330492	0.0276977	1496/2895/22871/23284/26037/2823/84631/4038/5728	9
BP	GO:0036294	cellular response to decreased oxygen levels	9/214	220/17913	0.00134827	0.0344317	0.0288563	378938/6095/64344/2034/1958/665/7422/5728/7316	9
BP	GO:0010976	positive regulation of neuron projection development	10/214	265/17913	0.00135859	0.0344317	0.0288563	22871/9863/5587/9693/5071/51199/7422/347733/8766/23499	10
BP	GO:1904062	regulation of cation transmembrane transport	11/214	312/17913	0.00136783	0.0344317	0.0288563	2893/22871/483/10345/1739/342667/2890/80333/5728/1740/783	11
BP	GO:0006367	transcription initiation from RNA polymerase II promoter	8/214	178/17913	0.00137024	0.0344317	0.0288563	902/8013/6095/3164/5915/6925/5728/3146	8
BP	GO:0021756	striatum development	3/214	19/17913	0.00141452	0.0344317	0.0288563	93986/57688/5915	3
BP	GO:0030949	positive regulation of vascular endothelial growth factor receptor signaling pathway	3/214	19/17913	0.00141452	0.0344317	0.0288563	2321/2254/7422	3
BP	GO:0043153	entrainment of circadian clock by photoperiod	3/214	19/17913	0.00141452	0.0344317	0.0288563	5187/3398/8553	3
BP	GO:1903392	negative regulation of adherens junction organization	3/214	19/17913	0.00141452	0.0344317	0.0288563	54828/23122/5728	3
BP	GO:0031641	regulation of myelination	4/214	41/17913	0.00141872	0.0344317	0.0288563	1739/56288/5915/5728	4
BP	GO:0007605	sensory perception of sound	7/214	139/17913	0.00141986	0.0344317	0.0288563	6507/89797/64072/53904/1301/4646/83715	7
BP	GO:0050803	regulation of synapse structure or activity	9/214	222/17913	0.00143535	0.0344909	0.028906	1496/2895/22871/23284/26037/2823/84631/4038/5728	9
BP	GO:0048568	embryonic organ development	13/214	413/17913	0.00144262	0.0344909	0.028906	8013/53904/1739/1301/2254/5915/2034/3398/3280/8648/7422/3726/3399	13
BP	GO:0051271	negative regulation of cellular component movement	12/214	365/17913	0.0015187	0.0359212	0.0301047	1602/5592/89795/9863/23236/10718/5314/84978/1843/23122/5728/3146	12
BP	GO:0043401	steroid hormone mediated signaling pathway	8/214	181/17913	0.00152361	0.0359212	0.0301047	8013/6095/3164/5915/5187/8648/1655/10521	8
BP	GO:0051489	regulation of filopodium assembly	4/214	42/17913	0.00155355	0.0361253	0.0302757	22871/2823/54828/83715	4
BP	GO:0099054	presynapse assembly	4/214	42/17913	0.00155355	0.0361253	0.0302757	22871/84631/4038/5728	4
BP	GO:0007612	learning	7/214	142/17913	0.00160541	0.0370774	0.0310736	93986/3725/85461/2353/5071/7832/9369	7
BP	GO:0030522	intracellular receptor signaling pathway	10/214	272/17913	0.00164849	0.0375613	0.0314792	8013/9745/6095/3164/5187/8648/1655/7316/10521/3303	10
BP	GO:0031647	regulation of protein stability	10/214	272/17913	0.00164849	0.0375613	0.0314792	902/483/5587/7018/5071/1410/5728/57142/444/3303	10
BP	GO:0050772	positive regulation of axonogenesis	5/214	72/17913	0.00169763	0.0384231	0.0322014	51199/7422/347733/8766/23499	5
BP	GO:1903311	regulation of mRNA metabolic process	10/214	275/17913	0.0017872	0.0401824	0.0336758	6428/7832/6432/10140/1655/7316/10521/3303/3181/23112	10
BP	GO:0042391	regulation of membrane potential	12/214	374/17913	0.00186162	0.0415802	0.0348473	2895/22871/3725/483/2560/10345/1739/2890/5071/665/5728/783	12
BP	GO:0006352	DNA-templated transcription, initiation	9/214	231/17913	0.00188497	0.0418265	0.0350537	902/8013/3725/6095/3164/5915/6925/5728/3146	9
BP	GO:0040013	negative regulation of locomotion	12/214	377/17913	0.00198915	0.043339	0.0363213	1602/5592/89795/9863/23236/10718/84978/1843/57561/23122/5728/3146	12
BP	GO:0010463	mesenchymal cell proliferation	4/214	45/17913	0.00201116	0.043339	0.0363213	93986/4781/2254/7422	4
BP	GO:0032570	response to progesterone	4/214	45/17913	0.00201116	0.043339	0.0363213	2354/2560/2353/8648	4
BP	GO:0099172	presynapse organization	4/214	45/17913	0.00201116	0.043339	0.0363213	22871/84631/4038/5728	4
BP	GO:0051090	regulation of DNA-binding transcription factor activity	13/214	429/17913	0.00201695	0.043339	0.0363213	3725/5314/5587/2353/4601/3398/8553/7422/5728/7316/3303/3399/1649	13
BP	GO:0048024	regulation of mRNA splicing, via spliceosome	5/214	75/17913	0.00203466	0.0434444	0.0364097	6428/6432/1655/10521/3181	5
BP	GO:0061614	pri-miRNA transcription by RNA polymerase II	4/214	46/17913	0.00218234	0.0463066	0.0388084	3725/4781/2353/1655	4
BP	GO:0071453	cellular response to oxygen levels	9/214	237/17913	0.00224272	0.0472921	0.0396343	378938/6095/64344/2034/1958/665/7422/5728/7316	9
BP	GO:0061418	regulation of transcription from RNA polymerase II promoter in response to hypoxia	5/214	77/17913	0.00228491	0.0478844	0.0401307	64344/2034/1958/7422/7316	5
BP	GO:0048512	circadian behavior	4/214	47/17913	0.00236332	0.0489236	0.0410016	22871/3398/1958/5728	4
BP	GO:0120163	negative regulation of cold-induced thermogenesis	4/214	47/17913	0.00236332	0.0489236	0.0410016	55366/57561/6009/1649	4
BP	GO:0050890	cognition	10/214	286/17913	0.00237883	0.0489463	0.0410206	93986/23236/3725/85461/2890/2353/5071/7832/5728/9369	10
BP	GO:0010771	negative regulation of cell morphogenesis involved in differentiation	5/214	78/17913	0.0024181	0.0494546	0.0414467	22871/9693/4038/5728/57142	5
CC	GO:0014069	postsynaptic density	18/213	290/18678	6.5156e-09	1.31958e-06	1.01947e-06	57689/1496/2895/22871/9863/23043/6695/9743/85461/9201/2890/26037/4038/1410/10243/57142/1740/6009	18
CC	GO:0032279	asymmetric synapse	18/213	294/18678	8.07081e-09	1.31958e-06	1.01947e-06	57689/1496/2895/22871/9863/23043/6695/9743/85461/9201/2890/26037/4038/1410/10243/57142/1740/6009	18
CC	GO:0098984	neuron to neuron synapse	18/213	315/18678	2.34804e-08	2.0152e-06	1.55689e-06	57689/1496/2895/22871/9863/23043/6695/9743/85461/9201/2890/26037/4038/1410/10243/57142/1740/6009	18
CC	GO:0099572	postsynaptic specialization	18/213	316/18678	2.46508e-08	2.0152e-06	1.55689e-06	57689/1496/2895/22871/9863/23043/6695/9743/85461/9201/2890/26037/4038/1410/10243/57142/1740/6009	18
CC	GO:0097060	synaptic membrane	16/213	395/18678	1.28646e-05	0.000841347	0.000650003	57689/1496/2567/2893/2895/22871/2560/9743/85461/2890/26037/2823/4038/1410/10243/5728	16
CC	GO:0005911	cell-cell junction	16/213	414/18678	2.2881e-05	0.00124701	0.000963411	1496/23254/8647/9863/23284/117583/55691/5101/1739/9693/56288/23418/9223/120/23580/23705	16
CC	GO:0043197	dendritic spine	9/213	142/18678	3.71312e-05	0.00158989	0.00122831	2893/2895/22871/9743/2890/26037/2823/1410/5728	9
CC	GO:0045211	postsynaptic membrane	13/213	299/18678	4.12395e-05	0.00158989	0.00122831	57689/1496/2567/2893/2895/22871/2560/9743/85461/2890/26037/10243/5728	13
CC	GO:0044309	neuron spine	9/213	145/18678	4.37586e-05	0.00158989	0.00122831	2893/2895/22871/9743/2890/26037/2823/1410/5728	9
CC	GO:0098978	glutamatergic synapse	14/213	352/18678	5.50918e-05	0.0018015	0.00139179	57689/2895/22871/23284/23236/23043/10718/1739/1009/2890/2823/84631/8766/1740	14
CC	GO:0090575	RNA polymerase II transcription factor complex	8/213	124/18678	8.8982e-05	0.00264519	0.00204361	902/3725/51741/6925/2353/4601/3726/1649	8
CC	GO:0044798	nuclear transcription factor complex	8/213	140/18678	0.000206638	0.00561766	0.00434006	902/3725/51741/6925/2353/4601/3726/1649	8
CC	GO:0033267	axon part	13/213	354/18678	0.000223332	0.00561766	0.00434006	6695/5101/85461/1739/2890/2823/56288/203228/26053/51199/1740/667/2752	13
CC	GO:0044295	axonal growth cone	4/213	28/18678	0.000271569	0.00634308	0.0049005	2823/56288/203228/51199	4
CC	GO:0005923	bicellular tight junction	7/213	118/18678	0.000411131	0.00896265	0.00692431	9863/117583/55691/1739/9693/56288/9223	7
CC	GO:0070160	tight junction	7/213	123/18678	0.000528001	0.010791	0.00833686	9863/117583/55691/1739/9693/56288/9223	7
CC	GO:0005912	adherens junction	15/213	496/18678	0.000592944	0.0114055	0.00881155	1496/8470/9590/2321/84978/55691/1739/79834/23418/9223/23122/23580/2037/667/3303	15
CC	GO:0043025	neuronal cell body	14/213	454/18678	0.000745712	0.0135471	0.0104661	2893/9590/6507/5126/85461/2890/2823/9693/56288/4038/203228/1410/57142/2752	14
CC	GO:0008328	ionotropic glutamate receptor complex	4/213	37/18678	0.000808503	0.0136782	0.0105674	2893/2895/22871/2890	4
CC	GO:0044304	main axon	5/213	65/18678	0.000872137	0.0136782	0.0105674	6695/1739/56288/203228/1740	5
CC	GO:0043296	apical junction complex	7/213	134/18678	0.000878417	0.0136782	0.0105674	9863/117583/55691/1739/9693/56288/9223	7
CC	GO:0098878	neurotransmitter receptor complex	4/213	39/18678	0.000989148	0.0147023	0.0113586	2893/2895/22871/2890	4
CC	GO:1902495	transmembrane transporter complex	10/213	271/18678	0.00113806	0.0161802	0.0125004	2567/2893/2895/22871/483/2560/2890/80333/1740/783	10
CC	GO:0031941	filamentous actin	3/213	19/18678	0.00123818	0.016414	0.012681	53904/4646/83715	3
CC	GO:0005938	cell cortex	9/213	229/18678	0.00129425	0.016414	0.012681	1496/9590/4289/4646/23122/120/2037/667/444	9
CC	GO:1990351	transporter complex	10/213	276/18678	0.00130509	0.016414	0.012681	2567/2893/2895/22871/483/2560/2890/80333/1740/783	10
CC	GO:0016607	nuclear speck	12/213	386/18678	0.00164846	0.0199647	0.0154242	23254/23236/64344/6428/57018/5071/2034/665/6430/10521/6427/3303	12
CC	GO:0016528	sarcoplasm	5/213	76/18678	0.00176335	0.0201024	0.0155306	6695/10345/178/51655/444	5
CC	GO:0030139	endocytic vesicle	10/213	289/18678	0.00183463	0.0201024	0.0155306	2893/81035/2890/9693/7018/4646/23580/8766/7316/1182	10
CC	GO:0043209	myelin sheath	4/213	46/18678	0.00184425	0.0201024	0.0155306	1739/256987/5728/2752	4
CC	GO:0098858	actin-based cell projection	8/213	200/18678	0.00213634	0.0225349	0.0174099	22871/51741/64072/53904/2823/23418/4646/83715	8
CC	GO:0034702	ion channel complex	9/213	249/18678	0.0022937	0.0234387	0.0181081	2567/2893/2895/22871/2560/2890/80333/1740/783	9
CC	GO:0098685	Schaffer collateral - CA1 synapse	5/213	82/18678	0.00246503	0.0244262	0.0188711	57689/9590/1009/347733/8766	5
CC	GO:0005581	collagen trimer	5/213	86/18678	0.00303328	0.0283395	0.0218944	1301/91522/81035/80781/1298	5
CC	GO:0099634	postsynaptic specialization membrane	5/213	86/18678	0.00303328	0.0283395	0.0218944	57689/2895/22871/2890/10243	5
CC	GO:0045177	apical part of cell	11/213	365/18678	0.00323411	0.0293765	0.0226955	8470/8647/23043/5314/1739/9693/7018/23418/4646/51199/5728	11
CC	GO:0005667	transcription factor complex	9/213	270/18678	0.00392291	0.03467	0.0267852	902/3725/51741/6925/2353/2034/4601/3726/1649	9
CC	GO:0099738	cell cortex region	3/213	31/18678	0.00519471	0.0447019	0.0345355	1496/23122/2037	3
MF	GO:0030165	PDZ domain binding	9/207	79/16969	4.94505e-07	0.000228461	0.000199364	2895/22871/9411/2890/9693/5071/5728/23705/1182	9
MF	GO:0001227	DNA-binding transcription repressor activity, RNA polymerase II-specific	11/207	224/16969	9.87529e-05	0.0187883	0.0163953	1602/93986/4084/26137/9745/3720/5071/4601/3280/7832/8553	11
MF	GO:0003712	transcription coregulator activity	17/207	494/16969	0.000122002	0.0187883	0.0163953	22882/3725/51741/4084/4601/8553/8648/10443/57492/3726/10521/6427/3146/473/3303/3399/1649	17
MF	GO:0003714	transcription corepressor activity	10/207	205/16969	0.000215912	0.0240719	0.021006	22882/4084/4601/8553/10443/3726/6427/3303/3399/1649	10
MF	GO:0035035	histone acetyltransferase binding	4/207	26/16969	0.000260518	0.0240719	0.021006	8013/2034/1958/54828	4
MF	GO:0001228	DNA-binding transcription activator activity, RNA polymerase II-specific	14/207	390/16969	0.000319252	0.0245824	0.0214515	8013/3725/2354/9592/4781/6095/3164/6925/2353/2034/1958/4774/3726/1649	14
MF	GO:0046982	protein heterodimerization activity	16/207	497/16969	0.000406411	0.0268231	0.0234068	93986/22882/5596/3725/64067/3164/6925/2353/2034/665/8553/3021/7422/347733/1182/1649	16

## Sheet: Microglia
ONTOLOGY	ID	Description	GeneRatio	BgRatio	pvalue	p.adjust	qvalue	geneID	Count
BP	GO:1902947	regulation of tau-protein kinase activity	4/49	12/17913	2.40647e-08	4.38459e-05	3.09041e-05	6653/1958/3326/3320	4
BP	GO:0071277	cellular response to calcium ion	5/49	63/17913	7.74782e-07	0.000705827	0.000497492	4205/4208/3725/2353/3727	5
BP	GO:0051592	response to calcium ion	6/49	126/17913	1.17307e-06	0.000712443	0.000502155	4205/4208/3725/2353/1843/3727	6
BP	GO:0007178	transmembrane receptor protein serine/threonine kinase signaling pathway	8/49	323/17913	2.42881e-06	0.000836912	0.000589885	753/1958/3725/1655/2353/3303/3326/7316	8
BP	GO:0046677	response to antibiotic	8/49	328/17913	2.72201e-06	0.000836912	0.000589885	4208/1958/3709/6546/6507/3725/1843/3320	8
BP	GO:0071560	cellular response to transforming growth factor beta stimulus	7/49	233/17913	3.10669e-06	0.000836912	0.000589885	753/4208/3725/2353/3303/3326/7316	7
BP	GO:0043547	positive regulation of GTPase activity	8/49	339/17913	3.47466e-06	0.000836912	0.000589885	5996/23380/81704/9732/83478/26037/23092/3725	8
BP	GO:0071559	response to transforming growth factor beta	7/49	239/17913	3.6747e-06	0.000836912	0.000589885	753/4208/3725/2353/3303/3326/7316	7
BP	GO:0071248	cellular response to metal ion	6/49	167/17913	6.02167e-06	0.00121905	0.000859232	4205/567/4208/3725/2353/3727	6
BP	GO:0007179	transforming growth factor beta receptor signaling pathway	6/49	184/17913	1.04902e-05	0.00174007	0.00122646	753/3725/2353/3303/3326/7316	6
BP	GO:0051131	chaperone-mediated protein complex assembly	3/49	16/17913	1.05053e-05	0.00174007	0.00122646	3303/3326/3320	3
BP	GO:0043087	regulation of GTPase activity	8/49	410/17913	1.39487e-05	0.00185224	0.00130552	5996/23380/81704/9732/83478/26037/23092/3725	8
BP	GO:0071241	cellular response to inorganic substance	6/49	194/17913	1.41773e-05	0.00185224	0.00130552	4205/567/4208/3725/2353/3727	6
BP	GO:0035994	response to muscle stretch	3/49	18/17913	1.52489e-05	0.00185224	0.00130552	6546/3725/2353	3
BP	GO:0042026	protein refolding	3/49	18/17913	1.52489e-05	0.00185224	0.00130552	567/3303/3320	3
BP	GO:1901214	regulation of neuron death	7/49	313/17913	2.12876e-05	0.00242412	0.00170861	6653/4208/1958/3725/2353/3326/55074	7
BP	GO:0035914	skeletal muscle cell differentiation	4/49	63/17913	2.61376e-05	0.00280134	0.00197448	4208/1958/1655/2353	4
BP	GO:0010038	response to metal ion	7/49	335/17913	3.28738e-05	0.00332756	0.00234538	4205/567/4208/3725/2353/1843/3727	7
BP	GO:0070997	neuron death	7/49	347/17913	4.11186e-05	0.00394306	0.00277921	6653/4208/1958/3725/2353/3326/55074	7
BP	GO:0002521	leukocyte differentiation	8/49	485/17913	4.63255e-05	0.00422025	0.00297459	972/1316/567/4208/1958/9734/3725/2353	8
BP	GO:0045637	regulation of myeloid cell differentiation	6/49	250/17913	5.88749e-05	0.0049372	0.00347991	972/567/4208/3725/2353/3303	6
BP	GO:0051098	regulation of binding	7/49	368/17913	5.96149e-05	0.0049372	0.00347991	56155/6653/567/4208/3725/3326/7114	7
BP	GO:0007519	skeletal muscle tissue development	5/49	156/17913	6.57588e-05	0.00518121	0.0036519	4208/1958/9734/1655/2353	5
BP	GO:0014706	striated muscle tissue development	7/49	376/17913	6.82487e-05	0.00518121	0.0036519	4205/4208/1958/6546/9734/1655/2353	7
BP	GO:0051100	negative regulation of binding	5/49	162/17913	7.8637e-05	0.00573107	0.00403946	56155/6653/567/3725/7114	5
BP	GO:0060538	skeletal muscle organ development	5/49	165/17913	8.57637e-05	0.00597885	0.0042141	4208/1958/9734/1655/2353	5
BP	GO:0060537	muscle tissue development	7/49	392/17913	8.85998e-05	0.00597885	0.0042141	4205/4208/1958/6546/9734/1655/2353	7
BP	GO:0045639	positive regulation of myeloid cell differentiation	4/49	90/17913	0.000106208	0.00686855	0.0048412	972/3725/2353/3303	4
BP	GO:0043254	regulation of protein complex assembly	7/49	409/17913	0.000115404	0.00686855	0.0048412	6653/753/9873/3725/3303/7114/3320	7
BP	GO:0030224	monocyte differentiation	3/49	35/17913	0.000118373	0.00686855	0.0048412	972/4208/3725	3
BP	GO:1903131	mononuclear cell differentiation	3/49	35/17913	0.000118373	0.00686855	0.0048412	972/4208/3725	3
BP	GO:0051591	response to cAMP	4/49	93/17913	0.000120633	0.00686855	0.0048412	3709/6546/2353/1843	4
BP	GO:0043618	regulation of transcription from RNA polymerase II promoter in response to stress	4/49	109/17913	0.000222599	0.0122902	0.00866255	1958/3725/3303/7316	4
BP	GO:1901215	negative regulation of neuron death	5/49	207/17913	0.00024767	0.0131047	0.00923666	6653/4208/3725/3326/55074	5
BP	GO:0007264	small GTPase mediated signal transduction	7/49	465/17913	0.000253974	0.0131047	0.00923666	23380/81704/9732/83478/26037/23092/3725	7
BP	GO:0061614	pri-miRNA transcription by RNA polymerase II	3/49	46/17913	0.000268801	0.0131047	0.00923666	3725/1655/2353	3
BP	GO:0017015	regulation of transforming growth factor beta receptor signaling pathway	4/49	115/17913	0.000273314	0.0131047	0.00923666	753/3303/3326/7316	4
BP	GO:0043620	regulation of DNA-templated transcription in response to stress	4/49	115/17913	0.000273314	0.0131047	0.00923666	1958/3725/3303/7316	4
BP	GO:0048641	regulation of skeletal muscle tissue development	3/49	47/17913	0.000286578	0.0132971	0.0093723	4208/9734/1655	3
BP	GO:1903844	regulation of cellular response to transforming growth factor beta stimulus	4/49	117/17913	0.000291924	0.0132971	0.0093723	753/3303/3326/7316	4
BP	GO:0043393	regulation of protein binding	5/49	217/17913	0.000307912	0.0136833	0.00964449	56155/6653/567/4208/3326	5
BP	GO:0045657	positive regulation of monocyte differentiation	2/49	10/17913	0.00032528	0.014111	0.00994592	972/3725	2
BP	GO:0030010	establishment of cell polarity	4/49	126/17913	0.000387082	0.0157195	0.0110797	81704/55691/3326/3320	4
BP	GO:0009636	response to toxic substance	7/49	499/17913	0.000389177	0.0157195	0.0110797	1958/3709/6546/9734/3725/2353/1843	7
BP	GO:0048667	cell morphogenesis involved in neuron differentiation	7/49	500/17913	0.000393888	0.0157195	0.0110797	4205/4208/26037/6507/6696/3326/3320	7
BP	GO:0090084	negative regulation of inclusion body assembly	2/49	11/17913	0.00039687	0.0157195	0.0110797	6653/3303	2
BP	GO:0002763	positive regulation of myeloid leukocyte differentiation	3/49	54/17913	0.000432523	0.0165414	0.0116589	972/3725/2353	3
BP	GO:0046683	response to organophosphorus	4/49	130/17913	0.000435777	0.0165414	0.0116589	3709/6546/2353/1843	4
BP	GO:0097201	negative regulation of transcription from RNA polymerase II promoter in response to stress	2/49	12/17913	0.000475413	0.0176776	0.0124598	3725/3303	2
BP	GO:0046686	response to cadmium ion	3/49	57/17913	0.000507295	0.0184858	0.0130295	567/3725/2353	3
BP	GO:0002792	negative regulation of peptide secretion	4/49	142/17913	0.000608048	0.0217228	0.015311	972/55691/9734/7114	4
BP	GO:0019883	antigen processing and presentation of endogenous antigen	2/49	14/17913	0.000653206	0.0221917	0.0156415	972/567	2
BP	GO:0014074	response to purine-containing compound	4/49	145/17913	0.000657712	0.0221917	0.0156415	3709/6546/2353/1843	4
BP	GO:0055002	striated muscle cell development	4/49	145/17913	0.000657712	0.0221917	0.0156415	4205/4208/6546/9734	4
BP	GO:0043524	negative regulation of neuron apoptotic process	4/49	146/17913	0.000674888	0.0223572	0.0157581	4208/3725/3326/55074	4
BP	GO:0007517	muscle organ development	6/49	403/17913	0.000771159	0.0250902	0.0176845	4205/4208/1958/9734/1655/2353	6
BP	GO:0030099	myeloid cell differentiation	6/49	411/17913	0.000854124	0.0265075	0.0186834	972/567/4208/3725/2353/3303	6
BP	GO:0055012	ventricular cardiac muscle cell differentiation	2/49	16/17913	0.000858366	0.0265075	0.0186834	4205/4208	2
BP	GO:0090083	regulation of inclusion body assembly	2/49	16/17913	0.000858366	0.0265075	0.0186834	6653/3303	2
BP	GO:0055001	muscle cell development	4/49	159/17913	0.00092811	0.0281836	0.0198648	4205/4208/6546/9734	4
BP	GO:0002768	immune response-regulating cell surface receptor signaling pathway	6/49	434/17913	0.00113154	0.0337978	0.0238219	3122/4208/3725/2353/3326/3320	6
BP	GO:1903522	regulation of blood circulation	5/49	292/17913	0.00117961	0.0344914	0.0243108	9732/4205/3709/6546/10659	5
BP	GO:0007163	establishment or maintenance of cell polarity	4/49	172/17913	0.00124193	0.0344914	0.0243108	81704/55691/3326/3320	4
BP	GO:0006979	response to oxidative stress	6/49	442/17913	0.00124274	0.0344914	0.0243108	6546/3725/2353/1843/3303/55074	6
BP	GO:0090066	regulation of anatomical structure size	6/49	442/17913	0.00124274	0.0344914	0.0243108	9732/6546/9873/6696/3326/7114	6
BP	GO:0030512	negative regulation of transforming growth factor beta receptor signaling pathway	3/49	78/17913	0.00126691	0.0344914	0.0243108	753/3303/7316	3
BP	GO:0001667	ameboidal-type cell migration	6/49	446/17913	0.00130139	0.0344914	0.0243108	23380/4208/6546/9734/3725/7114	6
BP	GO:1900034	regulation of cellular response to heat	3/49	79/17913	0.0013144	0.0344914	0.0243108	3303/3326/3320	3
BP	GO:0045655	regulation of monocyte differentiation	2/49	20/17913	0.00134962	0.0344914	0.0243108	972/3725	2
BP	GO:2001014	regulation of skeletal muscle cell differentiation	2/49	20/17913	0.00134962	0.0344914	0.0243108	4208/1655	2
BP	GO:0006457	protein folding	4/49	176/17913	0.0013518	0.0344914	0.0243108	972/567/3303/3320	4
BP	GO:1903845	negative regulation of cellular response to transforming growth factor beta stimulus	3/49	80/17913	0.001363	0.0344914	0.0243108	753/3303/7316	3
BP	GO:2000106	regulation of leukocyte apoptotic process	3/49	82/17913	0.00146356	0.036152	0.0254812	972/81704/4208	3
BP	GO:0032271	regulation of protein polymerization	4/49	180/17913	0.0014683	0.036152	0.0254812	9873/3303/7114/3320	4
BP	GO:1903708	positive regulation of hemopoiesis	4/49	182/17913	0.0015291	0.037147	0.0261826	972/3725/2353/3303	4
BP	GO:0014910	regulation of smooth muscle cell migration	3/49	85/17913	0.00162294	0.0386912	0.0272709	9732/6653/4208	3
BP	GO:0030318	melanocyte differentiation	2/49	22/17913	0.00163514	0.0386912	0.0272709	83938/4208	2
BP	GO:1903706	regulation of hemopoiesis	6/49	468/17913	0.00166295	0.0388447	0.0273791	972/567/4208/3725/2353/3303	6
BP	GO:0070841	inclusion body assembly	2/49	23/17913	0.00178774	0.0412312	0.0290612	6653/3303	2
BP	GO:0071897	DNA biosynthetic process	4/49	192/17913	0.00185969	0.0419521	0.0295693	1843/3326/7316/3320	4
BP	GO:0019058	viral life cycle	5/49	324/17913	0.00186505	0.0419521	0.0295693	972/1655/3303/3326/7316	5
BP	GO:0030098	lymphocyte differentiation	5/49	325/17913	0.00189033	0.0420023	0.0296047	972/1316/567/1958/9734	5
BP	GO:0014909	smooth muscle cell migration	3/49	91/17913	0.00197339	0.0428037	0.0301696	9732/6653/4208	3
BP	GO:0060333	interferon-gamma-mediated signaling pathway	3/49	91/17913	0.00197339	0.0428037	0.0301696	3122/567/3326	3
BP	GO:0032092	positive regulation of protein binding	3/49	93/17913	0.00209985	0.0433463	0.030552	567/4208/3326	3
BP	GO:1901216	positive regulation of neuron death	3/49	93/17913	0.00209985	0.0433463	0.030552	1958/3725/2353	3
BP	GO:0014829	vascular smooth muscle contraction	2/49	25/17913	0.00211247	0.0433463	0.030552	9732/6546	2
BP	GO:0030278	regulation of ossification	4/49	199/17913	0.00211867	0.0433463	0.030552	4208/6546/1655/3727	4
BP	GO:0009612	response to mechanical stimulus	4/49	200/17913	0.0021576	0.0433463	0.030552	6546/6507/3725/2353	4
BP	GO:0045778	positive regulation of ossification	3/49	94/17913	0.00216493	0.0433463	0.030552	4208/6546/3727	3
BP	GO:0060996	dendritic spine development	3/49	94/17913	0.00216493	0.0433463	0.030552	23380/4208/26037	3
BP	GO:0002573	myeloid leukocyte differentiation	4/49	201/17913	0.00219702	0.0435105	0.0306678	972/4208/3725/2353	4
BP	GO:0042136	neurotransmitter biosynthetic process	3/49	98/17913	0.00243777	0.0472375	0.0332947	6507/3326/3320	3
BP	GO:0001782	B cell homeostasis	2/49	27/17913	0.00246299	0.0472375	0.0332947	972/4208	2
BP	GO:0035902	response to immobilization stress	2/49	27/17913	0.00246299	0.0472375	0.0332947	6546/2353	2
BP	GO:0043523	regulation of neuron apoptotic process	4/49	210/17913	0.00257449	0.048358	0.0340844	4208/3725/3326/55074	4
BP	GO:0071456	cellular response to hypoxia	4/49	210/17913	0.00257449	0.048358	0.0340844	1958/6546/378938/7316	4
BP	GO:0070229	negative regulation of lymphocyte apoptotic process	2/49	28/17913	0.00264783	0.0486693	0.0343038	972/81704	2
BP	GO:0001666	response to hypoxia	5/49	354/17913	0.00273889	0.0486693	0.0343038	1958/3709/6546/378938/7316	5
BP	GO:0042113	B cell activation	4/49	215/17913	0.0028024	0.0486693	0.0343038	972/1316/4208/9734	4
BP	GO:0090092	regulation of transmembrane receptor protein serine/threonine kinase signaling pathway	4/49	215/17913	0.0028024	0.0486693	0.0343038	753/3303/3326/7316	4
BP	GO:0014812	muscle cell migration	3/49	103/17913	0.00280757	0.0486693	0.0343038	9732/6653/4208	3
BP	GO:0032091	negative regulation of protein binding	3/49	103/17913	0.00280757	0.0486693	0.0343038	56155/6653/567	3
BP	GO:0071887	leukocyte apoptotic process	3/49	103/17913	0.00280757	0.0486693	0.0343038	972/81704/4208	3
BP	GO:0016358	dendrite development	4/49	216/17913	0.00284959	0.0486693	0.0343038	23380/4205/4208/26037	4
BP	GO:0009266	response to temperature stimulus	4/49	219/17913	0.00299442	0.0486693	0.0343038	2353/3303/3326/3320	4
BP	GO:0035690	cellular response to drug	5/49	362/17913	0.00301506	0.0486693	0.0343038	4208/1958/3709/6546/3326	5
BP	GO:0007094	mitotic spindle assembly checkpoint	2/49	30/17913	0.0030365	0.0486693	0.0343038	56155/1843	2
BP	GO:0031577	spindle checkpoint	2/49	30/17913	0.0030365	0.0486693	0.0343038	56155/1843	2
BP	GO:0071173	spindle assembly checkpoint	2/49	30/17913	0.0030365	0.0486693	0.0343038	56155/1843	2
BP	GO:0071174	mitotic spindle checkpoint	2/49	30/17913	0.0030365	0.0486693	0.0343038	56155/1843	2
BP	GO:1902895	positive regulation of pri-miRNA transcription by RNA polymerase II	2/49	30/17913	0.0030365	0.0486693	0.0343038	3725/2353	2
BP	GO:0036294	cellular response to decreased oxygen levels	4/49	220/17913	0.0030438	0.0486693	0.0343038	1958/6546/378938/7316	4
BP	GO:2000278	regulation of DNA biosynthetic process	3/49	106/17913	0.00304517	0.0486693	0.0343038	1843/3326/3320	3
BP	GO:0036293	response to decreased oxygen levels	5/49	365/17913	0.00312366	0.0494896	0.034882	1958/3709/6546/378938/7316	5
CC	GO:0042611	MHC protein complex	3/48	25/18678	3.52075e-05	0.00457541	0.0032626	972/3122/567	3
CC	GO:0005667	transcription factor complex	6/48	270/18678	6.36425e-05	0.00457541	0.0032626	4205/9734/3725/2353/3326/3727	6
CC	GO:0030139	endocytic vesicle	6/48	289/18678	9.26015e-05	0.00457541	0.0032626	972/3122/23380/567/7316/3320	6
CC	GO:0008180	COP9 signalosome	3/48	35/18678	9.8396e-05	0.00457541	0.0032626	3303/3326/2037	3
CC	GO:0012507	ER to Golgi transport vesicle membrane	3/48	55/18678	0.000380442	0.0130159	0.00928131	972/3122/567	3
CC	GO:0044292	dendrite terminus	2/48	12/18678	0.000419869	0.0130159	0.00928131	3326/3320	2
CC	GO:0030134	COPII-coated ER to Golgi transport vesicle	3/48	69/18678	0.000740871	0.0159187	0.0113512	972/3122/567	3
CC	GO:0042613	MHC class II protein complex	2/48	16/18678	0.000758406	0.0159187	0.0113512	972/3122	2
CC	GO:0030666	endocytic vesicle membrane	4/48	161/18678	0.000770258	0.0159187	0.0113512	972/3122/567/7316	4
CC	GO:0010008	endosome membrane	6/48	464/18678	0.00115377	0.0214601	0.0153026	3122/285195/6653/567/753/7316	6
CC	GO:0005912	adherens junction	6/48	496/18678	0.00162172	0.0274218	0.0195538	83478/55691/567/23092/3303/2037	6
CC	GO:0030660	Golgi-associated vesicle membrane	3/48	102/18678	0.00228812	0.0311473	0.0222103	972/3122/567	3
CC	GO:0044295	axonal growth cone	2/48	28/18678	0.00234248	0.0311473	0.0222103	3326/3320	2
CC	GO:0071556	integral component of lumenal side of endoplasmic reticulum membrane	2/48	29/18678	0.00251188	0.0311473	0.0222103	972/3122	2
CC	GO:0098553	lumenal side of endoplasmic reticulum membrane	2/48	29/18678	0.00251188	0.0311473	0.0222103	972/3122	2
CC	GO:0005925	focal adhesion	5/48	397/18678	0.00341954	0.0359901	0.0256635	83478/567/23092/3303/2037	5
CC	GO:0005924	cell-substrate adherens junction	5/48	399/18678	0.00349363	0.0359901	0.0256635	83478/567/23092/3303/2037	5
CC	GO:0030055	cell-substrate junction	5/48	404/18678	0.00368391	0.0359901	0.0256635	83478/567/23092/3303/2037	5
CC	GO:0090575	RNA polymerase II transcription factor complex	3/48	124/18678	0.00397298	0.0359901	0.0256635	3725/2353/3727	3
CC	GO:1904813	ficolin-1-rich granule lumen	3/48	124/18678	0.00397298	0.0359901	0.0256635	3303/3326/3320	3
CC	GO:0030176	integral component of endoplasmic reticulum membrane	3/48	125/18678	0.00406339	0.0359901	0.0256635	972/3122/567	3
CC	GO:0031227	intrinsic component of endoplasmic reticulum membrane	3/48	131/18678	0.00463224	0.0383305	0.0273324	972/3122/567	3
CC	GO:0030669	clathrin-coated endocytic vesicle membrane	2/48	40/18678	0.00473979	0.0383305	0.0273324	972/3122	2
CC	GO:0044798	nuclear transcription factor complex	3/48	140/18678	0.00557206	0.040788	0.0290848	3725/2353/3727	3
CC	GO:0043197	dendritic spine	3/48	142/18678	0.0057953	0.040788	0.0290848	23380/26037/6546	3
CC	GO:0098862	cluster of actin-based cell projections	3/48	143/18678	0.00590891	0.040788	0.0290848	9732/9873/3326	3
CC	GO:0005798	Golgi-associated vesicle	3/48	145/18678	0.00614013	0.040788	0.0290848	972/3122/567	3
CC	GO:0044309	neuron spine	3/48	145/18678	0.00614013	0.040788	0.0290848	23380/26037/6546	3
CC	GO:0043235	receptor complex	4/48	292/18678	0.00663449	0.0425523	0.0303429	972/567/3709/3326	4
CC	GO:0032420	stereocilium	2/48	51/18678	0.00760992	0.0471815	0.0336439	9732/9873	2
MF	GO:0023026	MHC class II protein complex binding	4/47	16/16969	9.1737e-08	1.84391e-05	1.1781e-05	972/3122/3326/3320	4
MF	GO:0070412	R-SMAD binding	4/47	23/16969	4.40043e-07	4.19478e-05	2.68009e-05	753/3725/1655/2353	4
MF	GO:0023023	MHC protein complex binding	4/47	25/16969	6.26087e-07	4.19478e-05	2.68009e-05	972/3122/3326/3320	4
MF	GO:0005096	GTPase activator activity	7/47	203/16969	1.32572e-06	6.41177e-05	4.09655e-05	5996/23380/9732/83478/26037/23092/3725	7
MF	GO:0046332	SMAD binding	5/47	72/16969	1.59497e-06	6.41177e-05	4.09655e-05	4205/753/3725/1655/2353	5
MF	GO:0030695	GTPase regulator activity	7/47	235/16969	3.50656e-06	0.00011747	7.50527e-05	5996/23380/9732/83478/26037/23092/3725	7
MF	GO:0060589	nucleoside-triphosphatase regulator activity	7/47	267/16969	8.10755e-06	0.000224237	0.000143267	5996/23380/9732/83478/26037/23092/3725	7
MF	GO:0042826	histone deacetylase binding	5/47	102/16969	8.92485e-06	0.000224237	0.000143267	4205/9734/3303/3326/3320	5
MF	GO:0033613	activating transcription factor binding	4/47	64/16969	2.90567e-05	0.000648933	0.00041461	4205/4208/3725/2353	4
MF	GO:0097718	disordered domain specific binding	3/47	31/16969	8.47729e-05	0.00166937	0.00106658	3303/3326/3320	3
MF	GO:0001228	DNA-binding transcription activator activity, RNA polymerase II-specific	7/47	390/16969	9.13584e-05	0.00166937	0.00106658	4205/1316/4208/1958/3725/2353/3727	7
MF	GO:0008047	enzyme activator activity	7/47	419/16969	0.000142642	0.00238926	0.00152652	5996/23380/9732/83478/26037/23092/3725	7
MF	GO:0036002	pre-mRNA binding	3/47	54/16969	0.000447369	0.00691701	0.00441935	6434/1655/10659	3
MF	GO:0044183	protein binding involved in protein folding	2/47	14/16969	0.000668954	0.00960427	0.00613627	972/3303	2
MF	GO:0071837	HMG box domain binding	2/47	16/16969	0.000879027	0.0117582	0.00751244	4208/3725	2
MF	GO:0015491	cation:cation antiporter activity	2/47	17/16969	0.000994474	0.0117582	0.00751244	285195/6546	2
MF	GO:0070182	DNA polymerase binding	2/47	17/16969	0.000994474	0.0117582	0.00751244	3326/3320	2
MF	GO:0003682	chromatin binding	6/47	437/16969	0.00123789	0.0138231	0.00883176	4205/4208/1958/3725/1655/2353	6
MF	GO:0015298	solute:cation antiporter activity	2/47	20/16969	0.001382	0.0146201	0.00934096	285195/6546	2
MF	GO:0003712	transcription coregulator activity	6/47	494/16969	0.00230407	0.0223883	0.0143041	4205/55534/221895/9734/3725/3303	6
MF	GO:0035035	histone acetyltransferase binding	2/47	26/16969	0.00233908	0.0223883	0.0143041	4205/1958	2
MF	GO:0042277	peptide binding	4/47	215/16969	0.00291861	0.0266655	0.0170369	972/3122/6653/3326	4
MF	GO:0042623	ATPase activity, coupled	4/47	218/16969	0.00306758	0.026808	0.0171279	1655/3303/3326/3320	4
MF	GO:0001085	RNA polymerase II transcription factor binding	3/47	113/16969	0.00376763	0.0315539	0.0201601	4205/3725/2353	3
MF	GO:0015081	sodium ion transmembrane transporter activity	3/47	117/16969	0.00415376	0.0333963	0.0213372	285195/6546/6507	3
MF	GO:0001102	RNA polymerase II activating transcription factor binding	2/47	37/16969	0.00470137	0.0349991	0.0223613	3725/2353	2
MF	GO:0099516	ion antiporter activity	2/47	37/16969	0.00470137	0.0349991	0.0223613	285195/6546	2
MF	GO:0008138	protein tyrosine/serine/threonine phosphatase activity	2/47	38/16969	0.00495384	0.0355615	0.0227206	85464/1843	2
MF	GO:0033218	amide binding	4/47	266/16969	0.00620563	0.0420871	0.0268899	972/3122/6653/3326	4
MF	GO:0051020	GTPase binding	5/47	426/16969	0.00628166	0.0420871	0.0268899	23380/81704/9732/6653/3320	5
MF	GO:0031625	ubiquitin protein ligase binding	4/47	270/16969	0.00653694	0.0423847	0.02708	3725/3303/3326/3320	4
MF	GO:0048156	tau protein binding	2/47	45/16969	0.00689096	0.0432838	0.0276545	3326/3320	2
MF	GO:1990841	promoter-specific chromatin binding	2/47	46/16969	0.00719154	0.043803	0.0279862	1958/1655	2
MF	GO:0016887	ATPase activity	4/47	280/16969	0.0074163	0.0438434	0.028012	1655/3303/3326/3320	4
MF	GO:0015297	antiporter activity	2/47	48/16969	0.00781027	0.0445538	0.0284659	285195/6546	2
MF	GO:0044389	ubiquitin-like protein ligase binding	4/47	286/16969	0.00797978	0.0445538	0.0284659	3725/3303/3326/3320	4
MF	GO:0048365	Rac GTPase binding	2/47	51/16969	0.00878175	0.0477063	0.03048	23380/9732	2

## Sheet: RGC
ONTOLOGY	ID	Description	GeneRatio	BgRatio	pvalue	p.adjust	qvalue	geneID	Count
BP	GO:0048667	cell morphogenesis involved in neuron differentiation	48/321	500/17913	1.07397e-21	3.58706e-18	2.95059e-18	1826/6092/9378/5789/11141/2817/57689/57731/1496/2902/1501/577/7070/137970/23043/351/6654/9369/51761/5080/288/4137/22871/7345/5909/23077/1808/3800/5802/4897/5048/152330/26052/1600/23543/473/51199/220164/5530/6709/4747/6812/4038/26053/4684/6711/23499/4131	48
BP	GO:0007409	axonogenesis	38/321	393/17913	2.01133e-17	3.35892e-14	2.76293e-14	1826/6092/9378/2817/57689/57731/1496/2902/7070/137970/351/6654/9369/51761/5080/288/4137/7345/5909/23077/1808/3800/5802/4897/5048/152330/1600/51199/220164/6709/4747/6812/4038/26053/4684/6711/23499/4131	38
BP	GO:0061564	axon development	38/321	438/17913	7.3924e-16	8.2302e-13	6.76988e-13	1826/6092/9378/2817/57689/57731/1496/2902/7070/137970/351/6654/9369/51761/5080/288/4137/7345/5909/23077/1808/3800/5802/4897/5048/152330/1600/51199/220164/6709/4747/6812/4038/26053/4684/6711/23499/4131	38
BP	GO:0010975	regulation of neuron projection development	38/321	458/17913	3.16587e-15	2.6435e-12	2.17445e-12	1826/6092/5789/11141/23426/9448/57689/1496/2902/23108/577/7070/1272/23043/9863/11075/22849/65009/5793/5071/51761/4137/22871/23077/1808/5802/4897/5048/26052/1600/51199/5530/4747/4038/9699/6857/23499/4131	38
BP	GO:0050808	synapse organization	34/321	394/17913	3.20003e-14	2.13762e-11	1.75833e-11	1826/6092/9378/26280/5789/158038/145581/11141/57689/85461/53942/1496/2902/1501/577/351/3084/9863/23284/10243/27445/288/4137/22871/26059/5802/4897/6623/5048/26052/4747/4644/4038/4131	34
BP	GO:0007416	synapse assembly	22/321	172/17913	5.36415e-13	2.98604e-10	2.45622e-10	1826/6092/9378/26280/5789/158038/145581/11141/53942/2902/577/351/3084/9863/23284/27445/22871/5802/4897/26052/4038/4131	22
BP	GO:0007626	locomotory behavior	22/321	194/17913	6.26502e-12	2.98931e-09	2.4589e-09	1826/463/6323/114/774/57731/2902/2257/53616/351/3084/89797/320/23284/4857/5071/7345/55074/6623/5048/1600/4644	22
BP	GO:0007269	neurotransmitter secretion	19/321	149/17913	2.25696e-11	9.42279e-09	7.75086e-09	9378/774/5579/5799/320/27445/5071/22871/114088/10815/26059/6623/22930/8618/4763/9581/6812/9699/6857	19
BP	GO:0099643	signal release from synapse	19/321	150/17913	2.54282e-11	9.4367e-09	7.7623e-09	9378/774/5579/5799/320/27445/5071/22871/114088/10815/26059/6623/22930/8618/4763/9581/6812/9699/6857	19
BP	GO:0016358	dendrite development	22/321	216/17913	5.31445e-11	1.6817e-08	1.38331e-08	1826/5592/5789/11141/23426/1496/2902/1501/577/23043/351/22849/22871/5802/5048/26052/1600/23543/473/5530/57492/4038	22
BP	GO:0010769	regulation of cell morphogenesis involved in differentiation	24/321	260/17913	5.53854e-11	1.6817e-08	1.38331e-08	1826/6092/5789/11141/57689/2902/577/7070/23043/4137/22871/23077/1808/5802/4897/5048/26052/1600/51199/5530/4747/4038/23499/4131	24
BP	GO:0099504	synaptic vesicle cycle	19/321	162/17913	9.90624e-11	2.75724e-08	2.26801e-08	9378/5579/9863/320/27445/1759/22871/114088/10815/26059/134957/22930/26052/8618/6456/9581/6812/9699/6857	19
BP	GO:0007411	axon guidance	21/321	210/17913	2.07724e-10	5.33691e-08	4.38995e-08	1826/6092/9378/2817/57731/137970/351/6654/9369/5080/5909/23077/1808/3800/4897/152330/1600/220164/6709/4684/6711	21
BP	GO:0022604	regulation of cell morphogenesis	30/321	430/17913	2.2754e-10	5.42845e-08	4.46525e-08	1826/6092/5789/11141/23426/57689/2902/577/7070/23136/23043/5071/4137/22871/23077/1808/5802/4897/5048/26052/1600/51199/5530/4747/54014/4038/9699/6857/23499/4131	30
BP	GO:0097485	neuron projection guidance	21/321	212/17913	2.47893e-10	5.51976e-08	4.54036e-08	1826/6092/9378/2817/57731/137970/351/6654/9369/5080/5909/23077/1808/3800/4897/152330/1600/220164/6709/4684/6711	21
BP	GO:0050804	modulation of chemical synaptic transmission	28/321	393/17913	5.81699e-10	1.21062e-07	9.95818e-08	9378/23236/114/774/57689/5579/10718/2902/351/320/22849/5071/4137/1759/22871/10815/5802/6623/152330/22930/440279/4763/5530/9581/6812/9699/6857/4131	28
BP	GO:0099177	regulation of trans-synaptic signaling	28/321	394/17913	6.16186e-10	1.21062e-07	9.95818e-08	9378/23236/114/774/57689/5579/10718/2902/351/320/22849/5071/4137/1759/22871/10815/5802/6623/152330/22930/440279/4763/5530/9581/6812/9699/6857/4131	28
BP	GO:0050905	neuromuscular process	15/321	107/17913	7.77336e-10	1.44239e-07	1.18646e-07	9378/6323/1496/2902/2257/351/5071/51761/7345/8925/23077/5048/23261/23543/4747	15
BP	GO:1990778	protein localization to cell periphery	23/321	276/17913	1.06726e-09	1.87612e-07	1.54323e-07	1804/57628/23426/57731/80333/57512/2902/481/145567/23136/22979/23043/287/288/10815/2181/23122/10098/6812/1173/4644/6711/23499	23
BP	GO:0050770	regulation of axonogenesis	17/321	148/17913	1.35307e-09	2.25963e-07	1.8587e-07	1826/6092/57689/2902/7070/4137/23077/1808/5802/4897/5048/1600/51199/4747/4038/23499/4131	17
BP	GO:0072659	protein localization to plasma membrane	21/321	237/17913	1.92132e-09	3.05581e-07	2.51361e-07	1804/57628/23426/57731/80333/57512/481/145567/23136/22979/23043/287/288/2181/23122/10098/6812/1173/4644/6711/23499	21
BP	GO:0030534	adult behavior	16/321	137/17913	3.26045e-09	4.94996e-07	4.07166e-07	9378/26047/6323/57731/2902/57578/2257/53616/351/9369/5071/7345/55074/6623/5048/1600	16
BP	GO:0045666	positive regulation of neuron differentiation	25/321	355/17913	6.3791e-09	9.26356e-07	7.61989e-07	1826/6092/5789/11141/23426/1272/9863/375567/11075/22849/65009/5071/51761/4137/22871/4897/5048/1600/8648/51199/4747/9699/6857/23499/4131	25
BP	GO:0008344	adult locomotory behavior	12/321	75/17913	8.50169e-09	1.18315e-06	9.7322e-07	6323/57731/2902/2257/53616/351/5071/7345/55074/6623/5048/1600	12
BP	GO:1904062	regulation of cation transmembrane transport	23/321	312/17913	1.11796e-08	1.49359e-06	1.22858e-06	3747/1804/6262/2893/57628/2891/80333/2902/9472/2257/481/7070/351/5142/287/288/22871/5144/781/6546/4747/4644/817	23
BP	GO:0048813	dendrite morphogenesis	15/321	131/17913	1.33649e-08	1.66845e-06	1.37241e-06	1826/5789/11141/1496/2902/1501/577/23043/22871/5048/26052/23543/473/5530/4038	15
BP	GO:0034765	regulation of ion transmembrane transport	28/321	453/17913	1.34875e-08	1.66845e-06	1.37241e-06	3747/1804/6262/2893/57628/6323/774/55799/2891/80333/2902/9472/2257/481/7070/351/5142/3778/287/288/22871/5144/781/6546/4747/348980/4644/817	28
BP	GO:0010976	positive regulation of neuron projection development	21/321	265/17913	1.40694e-08	1.67828e-06	1.38049e-06	1826/6092/5789/11141/23426/1272/9863/11075/22849/65009/5071/51761/4137/22871/5048/51199/4747/9699/6857/23499/4131	21
BP	GO:0050769	positive regulation of neurogenesis	28/321	455/17913	1.48299e-08	1.70799e-06	1.40493e-06	1826/6092/5789/11141/23426/26011/1272/351/9863/375567/11075/22849/65009/5071/51761/5080/4137/22871/4897/5048/1600/8648/51199/4747/9699/6857/23499/4131	28
BP	GO:0099003	vesicle-mediated transport in synapse	17/321	174/17913	1.61357e-08	1.79644e-06	1.47769e-06	23426/5579/320/27445/5071/1759/22871/114088/10815/26059/22930/8618/6456/9581/6812/9699/6857	17
BP	GO:0097479	synaptic vesicle localization	15/321	137/17913	2.46685e-08	2.65783e-06	2.18624e-06	5579/9863/320/27445/5071/22871/114088/10815/26059/22930/8618/9581/6812/9699/6857	15
BP	GO:0016079	synaptic vesicle exocytosis	13/321	100/17913	2.70793e-08	2.8264e-06	2.3249e-06	5579/320/27445/22871/114088/10815/26059/22930/8618/9581/6812/9699/6857	13
BP	GO:0031346	positive regulation of cell projection organization	24/321	362/17913	4.10999e-08	4.15981e-06	3.42172e-06	1826/6092/5789/11141/23426/57451/1272/9863/11075/22849/65009/5071/51761/4137/22871/5048/26052/51199/4747/9699/26053/6857/23499/4131	24
BP	GO:0099054	presynapse assembly	9/321	42/17913	4.51705e-08	4.43734e-06	3.65e-06	9378/26280/5789/145581/11141/53942/351/22871/4038	9
BP	GO:0051963	regulation of synapse assembly	13/321	105/17913	4.90708e-08	4.68276e-06	3.85188e-06	6092/9378/26280/5789/158038/145581/11141/2902/577/351/23284/22871/5802	13
BP	GO:2001257	regulation of cation channel activity	16/321	166/17913	5.19481e-08	4.81963e-06	3.96446e-06	3747/2893/2891/2902/9472/2257/351/5142/287/288/22871/5144/781/4747/4644/817	16
BP	GO:0048489	synaptic vesicle transport	14/321	126/17913	6.01867e-08	5.2901e-06	4.35145e-06	5579/320/27445/5071/22871/114088/10815/26059/22930/8618/9581/6812/9699/6857	14
BP	GO:0097480	establishment of synaptic vesicle localization	14/321	126/17913	6.01867e-08	5.2901e-06	4.35145e-06	5579/320/27445/5071/22871/114088/10815/26059/22930/8618/9581/6812/9699/6857	14
BP	GO:0051961	negative regulation of nervous system development	21/321	290/17913	6.69815e-08	5.73637e-06	4.71854e-06	6092/9448/10718/23108/7070/351/3084/11075/5793/5080/22871/5802/5048/152330/26052/1600/4763/5530/7068/5108/4038	21
BP	GO:0071709	membrane assembly	8/321	32/17913	7.05001e-08	5.88676e-06	4.84224e-06	9378/5789/11141/9863/288/22871/4038/6711	8
BP	GO:0006836	neurotransmitter transport	19/321	241/17913	7.56704e-08	6.03976e-06	4.96809e-06	9378/774/5579/5799/320/27445/5071/22871/114088/10815/26059/6623/22930/8618/4763/9581/6812/9699/6857	19
BP	GO:0042391	regulation of membrane potential	24/321	374/17913	7.5949e-08	6.03976e-06	4.96809e-06	9378/3747/6262/6323/774/2902/9472/2257/481/351/3778/287/5071/288/4137/22871/781/6546/4897/22930/5530/348980/9699/817	24
BP	GO:0023061	signal release	26/321	433/17913	8.08425e-08	6.27939e-06	5.16521e-06	9378/3747/114/774/9448/5579/5799/320/27445/5071/22871/114088/10815/26059/6623/22930/8618/4763/5530/9581/6812/4644/9324/2778/9699/6857	26
BP	GO:0050807	regulation of synapse organization	18/321	218/17913	8.32857e-08	6.32214e-06	5.20037e-06	6092/9378/26280/5789/158038/145581/11141/1496/2902/577/351/23284/22871/5802/4897/5048/26052/4038	18
BP	GO:0099172	presynapse organization	9/321	45/17913	8.56301e-08	6.35566e-06	5.22794e-06	9378/26280/5789/145581/11141/53942/351/22871/4038	9
BP	GO:0051648	vesicle localization	20/321	270/17913	9.56824e-08	6.94737e-06	5.71467e-06	5579/9863/320/27445/5071/22871/114088/10815/26059/22920/3798/5048/22930/8618/23122/9581/6812/4644/9699/6857	20
BP	GO:0050768	negative regulation of neurogenesis	20/321	271/17913	1.01648e-07	7.2235e-06	5.9418e-06	9448/10718/23108/7070/351/3084/11075/5793/5080/22871/5802/5048/152330/26052/1600/4763/5530/7068/5108/4038	20
BP	GO:0050803	regulation of synapse structure or activity	18/321	222/17913	1.09755e-07	7.63709e-06	6.282e-06	6092/9378/26280/5789/158038/145581/11141/1496/2902/577/351/23284/22871/5802/4897/5048/26052/4038	18
BP	GO:0051656	establishment of organelle localization	26/321	448/17913	1.57823e-07	1.07577e-05	8.84894e-06	5579/320/27445/5071/5080/4137/22871/7345/114088/10815/26059/22920/3798/5048/22930/8618/23122/4747/9581/6812/5108/4644/7514/9699/6857/4131	26
BP	GO:0051650	establishment of vesicle localization	19/321	253/17913	1.62546e-07	1.08581e-05	8.93148e-06	5579/320/27445/5071/22871/114088/10815/26059/22920/3798/5048/22930/8618/23122/9581/6812/4644/9699/6857	19
BP	GO:0008038	neuron recognition	8/321	36/17913	1.90555e-07	1.24795e-05	1.02652e-05	1826/6092/4978/26047/351/50863/4897/152330	8
BP	GO:0044091	membrane biogenesis	8/321	37/17913	2.3936e-07	1.52531e-05	1.25467e-05	9378/5789/11141/9863/288/22871/4038/6711	8
BP	GO:0032412	regulation of ion transmembrane transporter activity	18/321	234/17913	2.4204e-07	1.52531e-05	1.25467e-05	3747/6262/2893/2891/2902/9472/2257/481/351/5142/287/288/22871/5144/781/4747/4644/817	18
BP	GO:0060560	developmental growth involved in morphogenesis	17/321	214/17913	3.328e-07	2.05843e-05	1.69319e-05	1826/351/9863/5071/4137/1808/5802/4897/5048/6456/51199/9699/26053/6857/23499/4131/342184	17
BP	GO:0022898	regulation of transmembrane transporter activity	18/321	242/17913	3.98469e-07	2.41979e-05	1.99044e-05	3747/6262/2893/2891/2902/9472/2257/481/351/5142/287/288/22871/5144/781/4747/4644/817	18
BP	GO:0035637	multicellular organismal signaling	16/321	193/17913	4.17074e-07	2.48755e-05	2.04617e-05	6262/26047/6323/55799/57731/80333/2257/481/287/288/5144/781/6546/4897/5048/817	16
BP	GO:0098693	regulation of synaptic vesicle cycle	12/321	106/17913	4.36224e-07	2.55612e-05	2.10258e-05	9378/5579/9863/320/1759/22871/10815/22930/26052/9581/6812/6857	12
BP	GO:0017156	calcium ion regulated exocytosis	13/321	127/17913	4.69756e-07	2.70514e-05	2.22516e-05	5579/320/27445/22871/114088/10815/26059/22930/8618/9581/6812/9699/6857	13
BP	GO:0035418	protein localization to synapse	9/321	57/17913	7.198e-07	4.01186e-05	3.30002e-05	9378/23426/2902/27445/4137/22871/10815/3798/3800	9
BP	GO:0045665	negative regulation of neuron differentiation	16/321	201/17913	7.20694e-07	4.01186e-05	3.30002e-05	9448/23108/7070/351/11075/5793/5080/22871/5802/5048/152330/26052/1600/5530/7068/4038	16
BP	GO:1905606	regulation of presynapse assembly	7/321	30/17913	7.94122e-07	4.34814e-05	3.57663e-05	9378/26280/5789/145581/11141/351/22871	7
BP	GO:0032409	regulation of transporter activity	18/321	257/17913	9.59512e-07	5.16898e-05	4.25183e-05	3747/6262/2893/2891/2902/9472/2257/481/351/5142/287/288/22871/5144/781/4747/4644/817	18
BP	GO:0099173	postsynapse organization	14/321	158/17913	1.0001e-06	5.27134e-05	4.33602e-05	9378/5789/11141/85461/1501/9863/10243/22871/5802/4897/5048/26052/4747/4038	14
BP	GO:0099174	regulation of presynapse organization	7/321	31/17913	1.01008e-06	5.27134e-05	4.33602e-05	9378/26280/5789/145581/11141/351/22871	7
BP	GO:0032535	regulation of cellular component size	20/321	315/17913	1.12005e-06	5.75534e-05	4.73414e-05	1826/57731/1496/23108/2241/10000/3778/4137/9873/1808/5802/4897/5048/6709/4747/1173/6711/23499/4131/342184	20
BP	GO:0046928	regulation of neurotransmitter secretion	11/321	96/17913	1.17292e-06	5.9357e-05	4.8825e-05	5579/320/5071/22871/10815/6623/22930/4763/9581/6812/6857	11
BP	GO:0010721	negative regulation of cell development	20/321	317/17913	1.23561e-06	6.15962e-05	5.06669e-05	9448/10718/23108/7070/351/3084/11075/5793/5080/22871/5802/5048/152330/26052/1600/4763/5530/7068/5108/4038	20
BP	GO:0008088	axo-dendritic transport	9/321	61/17913	1.30298e-06	6.39993e-05	5.26436e-05	351/320/4137/7345/3798/3800/5048/4747/667	9
BP	GO:0017157	regulation of exocytosis	15/321	187/17913	1.45897e-06	7.05862e-05	5.80618e-05	11141/5579/320/27445/5071/22871/114088/10815/134957/22930/23122/9581/6812/9699/6857	15
BP	GO:0001505	regulation of neurotransmitter levels	20/321	321/17913	1.49994e-06	7.05862e-05	5.80618e-05	9378/774/5579/5799/320/27445/5071/22871/114088/10815/6095/26059/6623/22930/8618/4763/9581/6812/9699/6857	20
BP	GO:0035249	synaptic transmission, glutamatergic	9/321	62/17913	1.50049e-06	7.05862e-05	5.80618e-05	9378/2891/2902/5071/22871/22930/4763/6812/6857	9
BP	GO:0048588	developmental cell growth	16/321	216/17913	1.86984e-06	8.67399e-05	7.13492e-05	1826/9472/351/5071/4137/1808/5802/4897/5048/6456/51199/9699/26053/6857/23499/4131	16
BP	GO:0021535	cell migration in hindbrain	5/321	13/17913	2.04886e-06	9.37422e-05	7.71091e-05	1496/146057/1600/23543/473	5
BP	GO:0007611	learning or memory	17/321	247/17913	2.44557e-06	0.000110381	9.07955e-05	9378/23236/26047/114/85461/2902/577/351/9369/22849/65009/5071/4137/5048/25769/4763/6310	17
BP	GO:1990138	neuron projection extension	13/321	148/17913	2.69184e-06	0.000119877	9.86064e-05	1826/5071/4137/1808/5802/4897/5048/6456/9699/26053/6857/23499/4131	13
BP	GO:0010959	regulation of metal ion transport	21/321	365/17913	2.91084e-06	0.000126823	0.00010432	3747/1804/6262/57628/774/57731/80333/2902/9472/2257/481/7070/1272/5142/287/288/5144/781/6546/4644/817	21
BP	GO:0051705	multi-organism behavior	9/321	67/17913	2.92377e-06	0.000126823	0.00010432	9378/26047/2902/351/9369/6310/5108/1602/2744	9
BP	GO:0030902	hindbrain development	13/321	150/17913	3.12725e-06	0.00013391	0.00011015	1496/2902/1272/8925/6095/5802/23017/146057/1600/8648/23543/473/54806	13
BP	GO:0001764	neuron migration	13/321	152/17913	3.62398e-06	0.000153216	0.00012603	5592/10718/1496/137970/3084/23284/5080/4897/5048/1600/5108/26053/4131	13
BP	GO:0030705	cytoskeleton-dependent intracellular transport	13/321	154/17913	4.18937e-06	0.000173142	0.000142421	351/320/4137/7345/22920/3798/3800/5048/4747/5108/4644/667/4131	13
BP	GO:0099068	postsynapse assembly	6/321	25/17913	4.19895e-06	0.000173142	0.000142421	9378/5789/9863/22871/5802/4038	6
BP	GO:0098742	cell-cell adhesion via plasma-membrane adhesion molecules	16/321	233/17913	4.98579e-06	0.00020308	0.000167046	1826/6092/9378/5789/145581/11141/64084/57689/5101/5310/137970/23284/22871/22920/5802/1600	16
BP	GO:0043087	regulation of GTPase activity	22/321	410/17913	5.2086e-06	0.000209599	0.000172409	5592/23236/9628/9448/23108/577/7070/5799/6000/8786/6654/5909/134957/5048/22930/81846/4763/9462/9922/23365/116987/153020	22
BP	GO:0099560	synaptic membrane adhesion	6/321	26/17913	5.37677e-06	0.000213791	0.000175857	9378/5789/145581/57689/22871/5802	6
BP	GO:0010977	negative regulation of neuron projection development	12/321	135/17913	5.76959e-06	0.000226711	0.000186485	9448/23108/7070/11075/5793/22871/5802/5048/26052/1600/5530/4038	12
BP	GO:0055119	relaxation of cardiac muscle	5/321	16/17913	6.65246e-06	0.000258363	0.00021252	481/5142/5144/6546/817	5
BP	GO:0086001	cardiac muscle cell action potential	9/321	74/17913	6.77164e-06	0.000259969	0.000213841	6262/6323/2257/481/287/288/781/6546/817	9
BP	GO:0019932	second-messenger-mediated signaling	20/321	360/17913	8.45277e-06	0.00031746	0.000261132	5592/3747/6262/114/2902/9472/481/51555/3084/287/27445/4137/5144/6546/23261/5530/4644/2778/9699/817	20
BP	GO:1902803	regulation of synaptic vesicle transport	9/321	76/17913	8.45926e-06	0.00031746	0.000261132	5579/320/5071/22871/10815/22930/9581/6812/6857	9
BP	GO:0014047	glutamate secretion	7/321	42/17913	8.75111e-06	0.000324763	0.000267139	320/10815/22930/4763/6812/2744/6857	7
BP	GO:0031345	negative regulation of cell projection organization	13/321	166/17913	9.53221e-06	0.000349864	0.000287786	9448/23108/7070/11075/5793/22871/5909/5802/5048/26052/1600/5530/4038	13
BP	GO:0007612	learning	12/321	142/17913	9.71012e-06	0.00035252	0.000289971	9378/26047/85461/2902/577/351/9369/65009/5071/25769/4763/6310	12
BP	GO:0010970	transport along microtubule	12/321	143/17913	1.0432e-05	0.00037067	0.0003049	351/320/4137/7345/22920/3798/3800/5048/4747/5108/667/4131	12
BP	GO:0099111	microtubule-based transport	12/321	143/17913	1.0432e-05	0.00037067	0.0003049	351/320/4137/7345/22920/3798/3800/5048/4747/5108/667/4131	12
BP	GO:0010644	cell communication by electrical coupling	6/321	29/17913	1.06022e-05	0.00037275	0.000306611	6262/481/288/5144/6546/817	6
BP	GO:0090075	relaxation of muscle	6/321	30/17913	1.30542e-05	0.000452056	0.000371846	5592/481/5142/5144/6546/817	6
BP	GO:0030900	forebrain development	20/321	371/17913	1.31286e-05	0.000452056	0.000371846	6092/5592/3747/23236/26047/10718/2902/351/3084/5080/6546/5802/5048/22930/1600/8648/51199/4763/4747/5108	20
BP	GO:0001508	action potential	11/321	123/17913	1.33494e-05	0.000454968	0.000374241	6262/6323/9472/2257/481/287/288/781/6546/4897/817	11
BP	GO:0048814	regulation of dendrite morphogenesis	9/321	82/17913	1.58393e-05	0.000532555	0.000438061	5789/11141/2902/577/23043/22871/5048/26052/5530	9
BP	GO:0010880	regulation of release of sequestered calcium ion into cytosol by sarcoplasmic reticulum	6/321	31/17913	1.59447e-05	0.000532555	0.000438061	6262/9472/287/5144/6546/817	6
BP	GO:0090066	regulation of anatomical structure size	22/321	442/17913	1.69093e-05	0.000558139	0.000459106	1826/5592/57731/1496/23108/2241/10000/3778/4137/9873/6546/1808/5802/4897/5048/6709/4747/1173/6711/23499/4131/342184	22
BP	GO:0050890	cognition	17/321	286/17913	1.7045e-05	0.000558139	0.000459106	9378/23236/26047/114/85461/2902/577/351/9369/22849/65009/5071/4137/5048/25769/4763/6310	17
BP	GO:1901019	regulation of calcium ion transmembrane transporter activity	9/321	84/17913	1.9284e-05	0.000625326	0.000514372	6262/9472/481/5142/287/5144/781/4644/817	9
BP	GO:0097090	presynaptic membrane organization	4/321	10/17913	1.95188e-05	0.000626854	0.000515629	5789/11141/22871/4038	4
BP	GO:0060627	regulation of vesicle-mediated transport	23/321	480/17913	1.98879e-05	0.000632625	0.000520375	11141/5579/9863/320/65009/27445/5071/1759/22871/114088/10815/134957/2181/22930/23122/6456/9892/5530/9581/6812/9699/6857/54806	23
BP	GO:0051588	regulation of neurotransmitter transport	11/321	129/17913	2.09527e-05	0.000660207	0.000543064	5579/320/5071/22871/10815/6623/22930/4763/9581/6812/6857	11
BP	GO:0022037	metencephalon development	10/321	107/17913	2.24491e-05	0.000700748	0.000576411	2902/1272/8925/6095/5802/23017/146057/1600/8648/473	10
BP	GO:0048638	regulation of developmental growth	18/321	325/17913	2.49257e-05	0.000770852	0.000634076	1826/23236/57731/9472/351/5071/51761/4137/1808/5802/4897/5048/55777/10409/9699/6857/23499/4131	18
BP	GO:0048639	positive regulation of developmental growth	13/321	183/17913	2.70127e-05	0.000827729	0.000680862	1826/23236/57731/9472/5071/51761/4137/5048/10409/9699/6857/23499/4131	13
BP	GO:0086003	cardiac muscle cell contraction	8/321	68/17913	2.83002e-05	0.000859296	0.000706827	6262/6323/2257/5142/287/5144/781/817	8
BP	GO:0098814	spontaneous synaptic transmission	4/321	11/17913	3.02395e-05	0.000909911	0.000748461	351/5071/9699/6857	4
BP	GO:0050885	neuromuscular process controlling balance	7/321	51/17913	3.27136e-05	0.00096115	0.000790608	9378/351/8925/5048/23261/23543/4747	7
BP	GO:0098930	axonal transport	7/321	51/17913	3.27136e-05	0.00096115	0.000790608	4137/7345/3798/3800/5048/4747/667	7
BP	GO:0014808	release of sequestered calcium ion into cytosol by sarcoplasmic reticulum	6/321	35/17913	3.30935e-05	0.00096115	0.000790608	6262/9472/287/5144/6546/817	6
BP	GO:2000310	regulation of NMDA receptor activity	6/321	35/17913	3.30935e-05	0.00096115	0.000790608	2893/2891/2902/351/22871/4747	6
BP	GO:0021987	cerebral cortex development	10/321	112/17913	3.3418e-05	0.000962208	0.000791479	23236/26047/2902/5080/5802/5048/1600/8648/4763/4747	10
BP	GO:0019722	calcium-mediated signaling	13/321	188/17913	3.58288e-05	0.00102281	0.000841324	6262/2902/9472/481/3084/287/4137/5144/6546/23261/5530/4644/817	13
BP	GO:0017158	regulation of calcium ion-dependent exocytosis	9/321	91/17913	3.6796e-05	0.00104152	0.000856714	5579/320/22871/114088/10815/22930/9581/6812/6857	9
BP	GO:2000300	regulation of synaptic vesicle exocytosis	8/321	71/17913	3.88807e-05	0.0010798	0.000888202	5579/320/22871/10815/22930/9581/6812/6857	8
BP	GO:0060047	heart contraction	16/321	275/17913	3.90282e-05	0.0010798	0.000888202	6262/6323/774/55799/57731/80333/2257/481/5142/287/5144/781/6546/7068/817/10659	16
BP	GO:1903514	release of sequestered calcium ion into cytosol by endoplasmic reticulum	6/321	36/17913	3.91183e-05	0.0010798	0.000888202	6262/9472/287/5144/6546/817	6
BP	GO:0021537	telencephalon development	15/321	246/17913	3.98007e-05	0.00108962	0.000896288	6092/23236/26047/10718/2902/3084/5080/6546/5802/5048/1600/8648/51199/4763/4747	15
BP	GO:0050773	regulation of dendrite development	11/321	139/17913	4.19921e-05	0.00114027	0.000937948	5789/11141/2902/577/23043/22849/22871/5802/5048/26052/5530	11
BP	GO:0050772	positive regulation of axonogenesis	8/321	72/17913	4.30682e-05	0.00115834	0.000952814	1826/6092/4137/5048/51199/4747/23499/4131	8
BP	GO:0043547	positive regulation of GTPase activity	18/321	339/17913	4.33512e-05	0.00115834	0.000952814	23236/9628/9448/23108/577/7070/6000/8786/6654/5909/134957/22930/4763/9462/9922/23365/116987/153020	18
BP	GO:0051261	protein depolymerization	9/321	93/17913	4.37654e-05	0.00116013	0.000954283	9645/57731/11075/23122/146057/6456/6709/6711/4131	9
BP	GO:0010649	regulation of cell communication by electrical coupling	4/321	12/17913	4.47195e-05	0.00117609	0.000967409	288/5144/6546/817	4
BP	GO:0019226	transmission of nerve impulse	7/321	54/17913	4.7795e-05	0.00124715	0.00102586	26047/6323/57731/2257/288/4897/5048	7
BP	GO:0048167	regulation of synaptic plasticity	12/321	169/17913	5.51683e-05	0.00142839	0.00117494	114/2902/351/22849/4137/22871/152330/22930/440279/4763/6812/4131	12
BP	GO:0003015	heart process	16/321	284/17913	5.73498e-05	0.00146699	0.0012067	6262/6323/774/55799/57731/80333/2257/481/5142/287/5144/781/6546/7068/817/10659	16
BP	GO:0086064	cell communication by electrical coupling involved in cardiac conduction	5/321	24/17913	5.75377e-05	0.00146699	0.0012067	6262/481/5144/6546/817	5
BP	GO:1903169	regulation of calcium ion transmembrane transport	11/321	144/17913	5.80621e-05	0.00146915	0.00120847	6262/9472/481/7070/5142/287/5144/781/6546/4644/817	11
BP	GO:0086065	cell communication involved in cardiac conduction	7/321	56/17913	6.0702e-05	0.00151302	0.00124456	6262/481/287/5144/781/6546/817	7
BP	GO:1901880	negative regulation of protein depolymerization	7/321	56/17913	6.0702e-05	0.00151302	0.00124456	57731/11075/23122/146057/6709/6711/4131	7
BP	GO:0001967	suckling behavior	4/321	13/17913	6.36843e-05	0.00156619	0.0012883	2902/351/1602/2744	4
BP	GO:0030516	regulation of axon extension	8/321	76/17913	6.37731e-05	0.00156619	0.0012883	1826/4137/1808/5802/4897/5048/23499/4131	8
BP	GO:0010522	regulation of calcium ion transport into cytosol	9/321	98/17913	6.62219e-05	0.00159123	0.00130889	6262/2902/9472/7070/287/5144/6546/4644/817	9
BP	GO:0021549	cerebellum development	9/321	98/17913	6.62219e-05	0.00159123	0.00130889	1272/8925/6095/5802/23017/146057/1600/8648/473	9
BP	GO:0099175	regulation of postsynapse organization	9/321	98/17913	6.62219e-05	0.00159123	0.00130889	9378/5789/11141/22871/5802/4897/5048/26052/4038	9
BP	GO:0035235	ionotropic glutamate receptor signaling pathway	5/321	25/17913	7.08723e-05	0.00169081	0.0013908	2893/2891/2902/351/80315	5
BP	GO:0051279	regulation of release of sequestered calcium ion into cytosol	8/321	78/17913	7.68828e-05	0.0018212	0.00149805	6262/9472/7070/287/5144/6546/4644/817	8
BP	GO:0051258	protein polymerization	14/321	232/17913	8.02145e-05	0.00188674	0.00155196	57731/1496/2241/11075/5071/4137/9873/23122/51199/6709/4747/6711/4131/342184	14
BP	GO:0070588	calcium ion transmembrane transport	16/321	293/17913	8.28587e-05	0.00193158	0.00158885	6262/11141/774/55799/5310/2902/9472/481/7070/5142/287/5144/781/6546/4644/817	16
BP	GO:0070296	sarcoplasmic reticulum calcium ion transport	6/321	41/17913	8.37558e-05	0.00193158	0.00158885	6262/9472/287/5144/6546/817	6
BP	GO:0048675	axon extension	9/321	101/17913	8.3856e-05	0.00193158	0.00158885	1826/4137/1808/5802/4897/5048/26053/23499/4131	9
BP	GO:0021953	central nervous system neuron differentiation	12/321	177/17913	8.6204e-05	0.00197206	0.00162215	6092/57731/161357/137970/5080/4137/8925/6095/23077/5048/23017/51199	12
BP	GO:0051668	localization within membrane	10/321	126/17913	9.12628e-05	0.00205958	0.00169414	9378/23426/56899/481/7070/9863/10243/22871/10815/4038	10
BP	GO:0097553	calcium ion transmembrane import into cytosol	10/321	126/17913	9.12628e-05	0.00205958	0.00169414	6262/2902/9472/7070/287/5144/781/6546/4644/817	10
BP	GO:0043270	positive regulation of ion transport	15/321	266/17913	9.64331e-05	0.00216166	0.0017781	3747/6262/2902/9472/2257/481/22925/7070/1272/287/51761/288/781/22930/6812	15
BP	GO:0051494	negative regulation of cytoskeleton organization	10/321	128/17913	0.000104131	0.00231866	0.00190725	57731/1496/11075/100505385/5071/23122/146057/6709/6711/4131	10
BP	GO:0008361	regulation of cell size	11/321	154/17913	0.000106472	0.00235508	0.00193721	1826/23108/10000/3778/4137/1808/5802/4897/5048/23499/4131	11
BP	GO:0015800	acidic amino acid transport	7/321	62/17913	0.00011744	0.00257984	0.00212209	320/10815/22930/4763/6812/2744/6857	7
BP	GO:0007158	neuron cell-cell adhesion	4/321	15/17913	0.000118178	0.00257984	0.00212209	9378/9369/22871/152330	4
BP	GO:0007628	adult walking behavior	5/321	28/17913	0.000125447	0.00270319	0.00222355	6323/57731/7345/55074/1600	5
BP	GO:0010882	regulation of cardiac muscle contraction by calcium ion signaling	5/321	28/17913	0.000125447	0.00270319	0.00222355	6262/481/287/6546/817	5
BP	GO:0043242	negative regulation of protein complex disassembly	7/321	63/17913	0.000130117	0.00275805	0.00226868	57731/11075/23122/146057/6709/6711/4131	7
BP	GO:1901379	regulation of potassium ion transmembrane transport	8/321	84/17913	0.000130279	0.00275805	0.00226868	3747/1804/57628/80333/9472/481/287/288	8
BP	GO:0051493	regulation of cytoskeleton organization	21/321	472/17913	0.000130471	0.00275805	0.00226868	5066/57731/5310/1496/2241/11075/100505385/5071/4137/23077/9873/5048/23122/146057/51199/6709/7514/22998/6711/4131/342184	21
BP	GO:0060048	cardiac muscle contraction	10/321	132/17913	0.000134519	0.00282574	0.00232435	6262/6323/2257/481/5142/287/5144/781/6546/817	10
BP	GO:0008090	retrograde axonal transport	4/321	16/17913	0.000155354	0.003243	0.00266758	3798/5048/4747/667	4
BP	GO:1990089	response to nerve growth factor	6/321	46/17913	0.000161848	0.00335759	0.00276184	3747/351/9863/11075/4137/6456	6
BP	GO:0007215	glutamate receptor signaling pathway	8/321	87/17913	0.000166711	0.00343712	0.00282726	23236/2893/2891/2902/351/22871/4747/80315	8
BP	GO:0008016	regulation of heart contraction	14/321	249/17913	0.00016914	0.00346581	0.00285085	6262/774/55799/57731/80333/481/5142/287/5144/781/6546/7068/817/10659	14
BP	GO:0051965	positive regulation of synapse assembly	7/321	66/17913	0.000174954	0.00356308	0.00293087	9378/5789/158038/11141/577/23284/22871	7
BP	GO:0090659	walking behavior	5/321	30/17913	0.000176637	0.00357309	0.0029391	6323/57731/7345/55074/1600	5
BP	GO:1902903	regulation of supramolecular fiber organization	16/321	313/17913	0.000177585	0.00357309	0.0029391	57731/1496/351/2241/11075/5071/4137/9873/23122/146057/51199/6709/22998/6711/4131/342184	16
BP	GO:0060042	retina morphogenesis in camera-type eye	6/321	47/17913	0.000182768	0.00365536	0.00300678	1826/7070/51761/7068/348980/54806	6
BP	GO:1903391	regulation of adherens junction organization	7/321	67/17913	0.000192406	0.00382522	0.00314649	9448/7070/23122/9922/22998/23499/342184	7
BP	GO:0010770	positive regulation of cell morphogenesis involved in differentiation	10/321	138/17913	0.000193937	0.00383283	0.00315276	1826/6092/5789/11141/4137/5048/51199/4747/23499/4131	10
BP	GO:0048854	brain morphogenesis	5/321	31/17913	0.00020754	0.00407754	0.00335405	1496/10000/6654/5048/4763	5
BP	GO:0007018	microtubule-based movement	13/321	224/17913	0.000211001	0.0041	0.00337252	351/320/4137/7345/22920/3798/3800/5048/4747/3895/5108/667/4131	13
BP	GO:0061387	regulation of extent of cell growth	8/321	90/17913	0.000211138	0.0041	0.00337252	1826/4137/1808/5802/4897/5048/23499/4131	8
BP	GO:0051235	maintenance of location	15/321	286/17913	0.000213658	0.00412496	0.00339305	6262/57731/5310/9472/7070/23136/287/288/23345/5144/6546/5048/11124/4644/817	15
BP	GO:0071804	cellular potassium ion transport	10/321	140/17913	0.000218089	0.00416239	0.00342384	3747/1804/57628/80333/9472/481/3778/287/288/348980	10
BP	GO:0071805	potassium ion transmembrane transport	10/321	140/17913	0.000218089	0.00416239	0.00342384	3747/1804/57628/80333/9472/481/3778/287/288/348980	10
BP	GO:0043113	receptor clustering	6/321	49/17913	0.000230985	0.00438347	0.00360569	9378/7070/9863/10243/22871/4038	6
BP	GO:0032011	ARF protein signal transduction	4/321	18/17913	0.000253905	0.00466249	0.0038352	9448/440073/23362/9922	4
BP	GO:0032012	regulation of ARF protein signal transduction	4/321	18/17913	0.000253905	0.00466249	0.0038352	9448/440073/23362/9922	4
BP	GO:0032288	myelin assembly	4/321	18/17913	0.000253905	0.00466249	0.0038352	2817/26011/23136/287	4
BP	GO:0060219	camera-type eye photoreceptor cell differentiation	4/321	18/17913	0.000253905	0.00466249	0.0038352	1826/7070/7068/348980	4
BP	GO:0098698	postsynaptic specialization assembly	4/321	18/17913	0.000253905	0.00466249	0.0038352	9378/5789/22871/5802	4
BP	GO:0006941	striated muscle contraction	11/321	170/17913	0.000254064	0.00466249	0.0038352	6262/6323/2257/481/5142/287/51761/5144/781/6546/817	11
BP	GO:0035176	social behavior	6/321	50/17913	0.000258575	0.0046937	0.00386088	9378/26047/2902/9369/6310/5108	6
BP	GO:0051703	intraspecies interaction between organisms	6/321	50/17913	0.000258575	0.0046937	0.00386088	9378/26047/2902/9369/6310/5108	6
BP	GO:0061337	cardiac conduction	10/321	144/17913	0.000274017	0.00494712	0.00406933	6262/55799/57731/80333/481/287/5144/781/6546/817	10
BP	GO:1901879	regulation of protein depolymerization	7/321	71/17913	0.00027682	0.00497086	0.00408885	57731/11075/23122/146057/6709/6711/4131	7
BP	GO:0050806	positive regulation of synaptic transmission	10/321	145/17913	0.000289734	0.0051474	0.00423408	9378/114/2902/351/22871/22930/4763/6812/9699/6857	10
BP	GO:0060402	calcium ion transport into cytosol	10/321	145/17913	0.000289734	0.0051474	0.00423408	6262/2902/9472/7070/287/5144/781/6546/4644/817	10
BP	GO:0016049	cell growth	20/321	466/17913	0.000301064	0.00530873	0.00436678	1826/10718/9472/23136/351/5071/4137/1808/5802/4897/5048/6456/51199/9699/26053/84162/817/6857/23499/4131	20
BP	GO:0002028	regulation of sodium ion transport	7/321	72/17913	0.000301993	0.00530873	0.00436678	57731/2257/481/1272/288/6546/817	7
BP	GO:0034643	establishment of mitochondrion localization, microtubule-mediated	4/321	19/17913	0.000317095	0.00551613	0.00453738	4137/7345/4747/4131	4
BP	GO:0047497	mitochondrion transport along microtubule	4/321	19/17913	0.000317095	0.00551613	0.00453738	4137/7345/4747/4131	4
BP	GO:0071868	cellular response to monoamine stimulus	5/321	34/17913	0.000325261	0.00557113	0.00458262	6262/351/5142/5071/5144	5
BP	GO:0071870	cellular response to catecholamine stimulus	5/321	34/17913	0.000325261	0.00557113	0.00458262	6262/351/5142/5071/5144	5
BP	GO:0097484	dendrite extension	5/321	34/17913	0.000325261	0.00557113	0.00458262	5071/6456/9699/26053/6857	5
BP	GO:0072384	organelle transport along microtubule	7/321	73/17913	0.000328972	0.00560595	0.00461126	4137/7345/22920/3798/5048/4747/4131	7
BP	GO:0042552	myelination	9/321	122/17913	0.000353011	0.00595482	0.00489823	2817/26011/53616/23136/3084/287/81846/4763/4644	9
BP	GO:1902904	negative regulation of supramolecular fiber organization	9/321	122/17913	0.000353011	0.00595482	0.00489823	57731/1496/11075/5071/23122/146057/6709/6711/4131	9
BP	GO:0043266	regulation of potassium ion transport	8/321	98/17913	0.000378866	0.00635885	0.00523057	3747/1804/57628/80333/9472/481/287/288	8
BP	GO:0032271	regulation of protein polymerization	11/321	180/17913	0.000414604	0.00692389	0.00569535	57731/1496/2241/11075/4137/9873/51199/6709/6711/4131/342184	11
BP	GO:0098900	regulation of action potential	6/321	55/17913	0.000437668	0.0072727	0.00598227	6262/2257/287/288/781/817	6
BP	GO:0007272	ensheathment of neurons	9/321	126/17913	0.000447838	0.00736837	0.00606097	2817/26011/53616/23136/3084/287/81846/4763/4644	9
BP	GO:0008366	axon ensheathment	9/321	126/17913	0.000447838	0.00736837	0.00606097	2817/26011/53616/23136/3084/287/81846/4763/4644	9
BP	GO:0032970	regulation of actin filament-based process	16/321	341/17913	0.000461085	0.00754914	0.00620966	6262/5066/57731/1496/5142/2241/287/5071/5144/9873/23122/6709/22998/817/6711/342184	16
BP	GO:0001956	positive regulation of neurotransmitter secretion	4/321	21/17913	0.000475983	0.0077174	0.00634807	22871/22930/6812/6857	4
BP	GO:0007026	negative regulation of microtubule depolymerization	4/321	21/17913	0.000475983	0.0077174	0.00634807	11075/23122/146057/4131	4
BP	GO:0051924	regulation of calcium ion transport	13/321	244/17913	0.000480602	0.00771911	0.00634947	6262/774/2902/9472/481/7070/5142/287/5144/781/6546/4644/817	13
BP	GO:1900449	regulation of glutamate receptor signaling pathway	6/321	56/17913	0.000482904	0.00771911	0.00634947	2893/2891/2902/351/22871/4747	6
BP	GO:0001941	postsynaptic membrane organization	5/321	37/17913	0.000487644	0.00771911	0.00634947	9378/9863/10243/22871/4038	5
BP	GO:0051590	positive regulation of neurotransmitter transport	5/321	37/17913	0.000487644	0.00771911	0.00634947	5071/22871/22930/6812/6857	5
BP	GO:1901021	positive regulation of calcium ion transmembrane transporter activity	5/321	37/17913	0.000487644	0.00771911	0.00634947	6262/9472/481/287/781	5
BP	GO:0010771	negative regulation of cell morphogenesis involved in differentiation	7/321	78/17913	0.000494309	0.00778395	0.00640281	7070/22871/5802/26052/1600/5530/4038	7
BP	GO:0021510	spinal cord development	8/321	102/17913	0.000496402	0.00778395	0.00640281	6092/5310/161357/5080/5802/1600/4763/4747	8
BP	GO:0006816	calcium ion transport	18/321	415/17913	0.000529153	0.00825874	0.00679335	6262/11141/774/55799/5310/5579/2902/9472/481/7070/5142/287/5144/781/6546/5530/4644/817	18
BP	GO:0060401	cytosolic calcium ion transport	10/321	157/17913	0.000544997	0.00846647	0.00696422	6262/2902/9472/7070/287/5144/781/6546/4644/817	10
BP	GO:0071867	response to monoamine	5/321	38/17913	0.000553378	0.00847836	0.00697401	6262/351/5142/5071/5144	5
BP	GO:0071869	response to catecholamine	5/321	38/17913	0.000553378	0.00847836	0.00697401	6262/351/5142/5071/5144	5
BP	GO:0072583	clathrin-dependent endocytosis	5/321	38/17913	0.000553378	0.00847836	0.00697401	1759/9873/6456/9892/1173	5
BP	GO:0051654	establishment of mitochondrion localization	4/321	22/17913	0.000573599	0.00874804	0.00719584	4137/7345/4747/4131	4
BP	GO:0051899	membrane depolarization	7/321	81/17913	0.000621579	0.00923299	0.00759474	774/2257/287/288/781/6546/817	7
BP	GO:0055117	regulation of cardiac muscle contraction	7/321	81/17913	0.000621579	0.00923299	0.00759474	6262/481/5142/287/5144/6546/817	7
BP	GO:0007016	cytoskeletal anchoring at plasma membrane	3/321	10/17913	0.000623082	0.00923299	0.00759474	57731/23136/288	3
BP	GO:0031629	synaptic vesicle fusion to presynaptic active zone membrane	3/321	10/17913	0.000623082	0.00923299	0.00759474	10815/6812/6857	3
BP	GO:0042670	retinal cone cell differentiation	3/321	10/17913	0.000623082	0.00923299	0.00759474	7070/7068/348980	3
BP	GO:0046549	retinal cone cell development	3/321	10/17913	0.000623082	0.00923299	0.00759474	7070/7068/348980	3
BP	GO:0006814	sodium ion transport	11/321	189/17913	0.000624747	0.00923299	0.00759474	8671/6323/57731/2257/481/1272/288/6546/25769/348980/817	11
BP	GO:0030048	actin filament-based movement	9/321	132/17913	0.00062856	0.00924841	0.00760742	6262/6323/2257/5142/287/5144/781/4644/817	9
BP	GO:0046530	photoreceptor cell differentiation	6/321	59/17913	0.000640727	0.00936205	0.0077009	1826/7070/5080/7068/348980/54806	6
BP	GO:0021761	limbic system development	8/321	106/17913	0.000641889	0.00936205	0.0077009	26047/5802/5048/22930/1600/8648/4763/4747	8
BP	GO:0007617	mating behavior	4/321	23/17913	0.000684625	0.009772	0.00803811	2902/351/8648/7068	4
BP	GO:0031114	regulation of microtubule depolymerization	4/321	23/17913	0.000684625	0.009772	0.00803811	11075/23122/146057/4131	4
BP	GO:0051968	positive regulation of synaptic transmission, glutamatergic	4/321	23/17913	0.000684625	0.009772	0.00803811	9378/22871/22930/6812	4
BP	GO:0086012	membrane depolarization during cardiac muscle cell action potential	4/321	23/17913	0.000684625	0.009772	0.00803811	287/288/781/6546	4
BP	GO:1904861	excitatory synapse assembly	4/321	23/17913	0.000684625	0.009772	0.00803811	9378/5789/22871/5802	4
BP	GO:0034332	adherens junction organization	9/321	134/17913	0.000700614	0.00995766	0.00819083	1016/9448/7070/23122/9922/253559/22998/23499/342184	9
BP	GO:0003407	neural retina development	6/321	61/17913	0.000766325	0.0107543	0.00884612	1826/7070/51761/7068/348980/54806	6
BP	GO:0051893	regulation of focal adhesion assembly	6/321	61/17913	0.000766325	0.0107543	0.00884612	9448/7070/23122/22998/23499/342184	6
BP	GO:0090109	regulation of cell-substrate junction assembly	6/321	61/17913	0.000766325	0.0107543	0.00884612	9448/7070/23122/22998/23499/342184	6
BP	GO:0048593	camera-type eye morphogenesis	8/321	109/17913	0.000772134	0.0107905	0.00887588	1826/7070/51761/5080/4763/7068/348980/54806	8
BP	GO:0006813	potassium ion transport	11/321	194/17913	0.000775609	0.0107939	0.00887868	3747/1804/57628/80333/9472/481/3778/287/288/25769/348980	11
BP	GO:1903305	regulation of regulated secretory pathway	9/321	136/17913	0.000779273	0.0107999	0.00888361	5579/320/22871/114088/10815/22930/9581/6812/6857	9
BP	GO:0045773	positive regulation of axon extension	5/321	41/17913	0.000790762	0.0108689	0.00894039	1826/4137/5048/23499/4131	5
BP	GO:0098815	modulation of excitatory postsynaptic potential	5/321	41/17913	0.000790762	0.0108689	0.00894039	9378/2902/351/22871/9699	5
BP	GO:0010881	regulation of cardiac muscle contraction by regulation of the release of sequestered calcium ion	4/321	24/17913	0.000810043	0.0109981	0.00904669	6262/287/6546/817	4
BP	GO:0021680	cerebellar Purkinje cell layer development	4/321	24/17913	0.000810043	0.0109981	0.00904669	8925/6095/23017/473	4
BP	GO:0021952	central nervous system projection neuron axonogenesis	4/321	24/17913	0.000810043	0.0109981	0.00904669	57731/23077/5048/51199	4
BP	GO:1903522	regulation of blood circulation	14/321	292/17913	0.000837592	0.0112495	0.00925347	6262/774/55799/57731/80333/481/5142/287/5144/781/6546/7068/817/10659	14
BP	GO:0021543	pallium development	10/321	166/17913	0.000840116	0.0112495	0.00925347	23236/26047/2902/5080/5802/5048/1600/8648/4763/4747	10
BP	GO:0099151	regulation of postsynaptic density assembly	3/321	11/17913	0.000845398	0.0112495	0.00925347	9378/5789/5802	3
BP	GO:0099500	vesicle fusion to plasma membrane	3/321	11/17913	0.000845398	0.0112495	0.00925347	10815/6812/6857	3
BP	GO:1901077	regulation of relaxation of muscle	3/321	11/17913	0.000845398	0.0112495	0.00925347	5142/5144/817	3
BP	GO:0086004	regulation of cardiac muscle cell contraction	5/321	42/17913	0.000884614	0.0117247	0.00964429	6262/5142/287/5144/817	5
BP	GO:0140029	exocytic process	6/321	63/17913	0.000910136	0.0120152	0.00988331	22871/10815/26059/23233/6812/6857	6
BP	GO:0051209	release of sequestered calcium ion into cytosol	8/321	112/17913	0.000922834	0.0120873	0.00994261	6262/9472/7070/287/5144/6546/4644/817	8
BP	GO:0051283	negative regulation of sequestering of calcium ion	8/321	112/17913	0.000922834	0.0120873	0.00994261	6262/9472/7070/287/5144/6546/4644/817	8
BP	GO:0031338	regulation of vesicle fusion	4/321	25/17913	0.000950837	0.0124054	0.0102043	114088/10815/6812/6857	4
BP	GO:0046717	acid secretion	8/321	113/17913	0.000977999	0.0127102	0.010455	22925/320/10815/22930/4763/6812/2744/6857	8
BP	GO:1990090	cellular response to nerve growth factor stimulus	5/321	43/17913	0.000986511	0.0127711	0.0105051	351/9863/11075/4137/6456	5
BP	GO:0030073	insulin secretion	11/321	200/17913	0.000995393	0.0128363	0.0105587	3747/114/9448/5799/27445/5071/10815/5530/4644/9324/9699	11
BP	GO:0051282	regulation of sequestering of calcium ion	8/321	114/17913	0.00103577	0.0132801	0.0109238	6262/9472/7070/287/5144/6546/4644/817	8
BP	GO:0015672	monovalent inorganic cation transport	19/321	477/17913	0.00103776	0.0132801	0.0109238	3747/1804/57628/8671/6323/57731/80333/9472/2257/481/1272/3778/287/288/6546/25769/348980/535/817	19
BP	GO:0045927	positive regulation of growth	13/321	266/17913	0.00106984	0.0136384	0.0112184	1826/23236/57731/9472/5071/51761/4137/5048/10409/9699/6857/23499/4131	13
BP	GO:0070252	actin-mediated cell contraction	8/321	115/17913	0.00109624	0.0137595	0.0113181	6262/6323/2257/5142/287/5144/781/817	8
BP	GO:0001754	eye photoreceptor cell differentiation	5/321	44/17913	0.00109687	0.0137595	0.0113181	1826/7070/5080/7068/348980	5
BP	GO:0042461	photoreceptor cell development	5/321	44/17913	0.00109687	0.0137595	0.0113181	7070/5080/7068/348980/54806	5
BP	GO:0086010	membrane depolarization during action potential	4/321	26/17913	0.001108	0.0137595	0.0113181	287/288/781/6546	4
BP	GO:1901018	positive regulation of potassium ion transmembrane transporter activity	4/321	26/17913	0.001108	0.0137595	0.0113181	3747/9472/481/287	4
BP	GO:0045161	neuronal ion channel clustering	3/321	12/17913	0.00111229	0.0137595	0.0113181	26047/57731/4897	3
BP	GO:0099150	regulation of postsynaptic specialization assembly	3/321	12/17913	0.00111229	0.0137595	0.0113181	9378/5789/5802	3
BP	GO:0150052	regulation of postsynapse assembly	3/321	12/17913	0.00111229	0.0137595	0.0113181	9378/5789/5802	3
BP	GO:1901888	regulation of cell junction assembly	7/321	90/17913	0.00116495	0.0143577	0.0118102	9448/7070/23122/7082/22998/23499/342184	7
BP	GO:0051208	sequestering of calcium ion	8/321	117/17913	0.00122564	0.0150501	0.0123797	6262/9472/7070/287/5144/6546/4644/817	8
BP	GO:0010927	cellular component assembly involved in morphogenesis	7/321	91/17913	0.00124304	0.0152079	0.0125095	2817/10529/26011/23136/287/5048/23122	7
BP	GO:0099601	regulation of neurotransmitter receptor activity	6/321	67/17913	0.00125931	0.0153507	0.0126269	2893/2891/2902/351/22871/4747	6
BP	GO:2000171	negative regulation of dendrite development	4/321	27/17913	0.0012825	0.0155202	0.0127663	22871/5802/26052/5530	4
BP	GO:2000463	positive regulation of excitatory postsynaptic potential	4/321	27/17913	0.0012825	0.0155202	0.0127663	9378/2902/22871/9699	4
BP	GO:0072507	divalent inorganic cation homeostasis	17/321	412/17913	0.00129403	0.0156032	0.0128346	6262/114/5310/5579/2902/9472/481/7070/351/287/5071/288/5144/781/6546/4644/817	17
BP	GO:0021695	cerebellar cortex development	5/321	46/17913	0.00134469	0.0161557	0.0132891	8925/6095/23017/146057/473	5
BP	GO:0006835	dicarboxylic acid transport	7/321	93/17913	0.00141147	0.0168971	0.013899	320/10815/22930/4763/6812/2744/6857	7
BP	GO:0021692	cerebellar Purkinje cell layer morphogenesis	3/321	13/17913	0.00142687	0.0168998	0.0139012	8925/6095/23017	3
BP	GO:0061000	negative regulation of dendritic spine development	3/321	13/17913	0.00142687	0.0168998	0.0139012	22871/5802/26052	3
BP	GO:0071872	cellular response to epinephrine stimulus	3/321	13/17913	0.00142687	0.0168998	0.0139012	6262/5142/5144	3
BP	GO:0031110	regulation of microtubule polymerization or depolymerization	6/321	69/17913	0.00146827	0.0172094	0.0141559	11075/4137/23122/146057/51199/4131	6
BP	GO:0070838	divalent metal ion transport	18/321	454/17913	0.00147096	0.0172094	0.0141559	6262/11141/774/55799/5310/5579/2902/9472/481/7070/5142/287/5144/781/6546/5530/4644/817	18
BP	GO:0001964	startle response	4/321	28/17913	0.00147535	0.0172094	0.0141559	9378/1496/2902/5071	4
BP	GO:0008542	visual learning	5/321	47/17913	0.00148302	0.0172094	0.0141559	85461/2902/351/65009/4763	5
BP	GO:1903115	regulation of actin filament-based movement	5/321	47/17913	0.00148302	0.0172094	0.0141559	6262/5142/287/5144/817	5
BP	GO:0035264	multicellular organism growth	9/321	149/17913	0.00148393	0.0172094	0.0141559	57731/57578/351/320/6654/51761/5144/55777/2778	9
BP	GO:0060996	dendritic spine development	7/321	94/17913	0.0015021	0.0173599	0.0142796	1501/22849/22871/5802/5048/26052/57492	7
BP	GO:0034330	cell junction organization	13/321	277/17913	0.00154015	0.0177382	0.0145909	1016/9448/10207/7070/23136/287/23122/7082/9922/253559/22998/23499/342184	13
BP	GO:0098876	vesicle-mediated transport to the plasma membrane	6/321	70/17913	0.00158217	0.0180975	0.0148863	23426/288/10815/2181/6711/23499	6
BP	GO:1904427	positive regulation of calcium ion transmembrane transport	6/321	70/17913	0.00158217	0.0180975	0.0148863	6262/9472/481/7070/287/781	6
BP	GO:0060079	excitatory postsynaptic potential	7/321	95/17913	0.0015972	0.018207	0.0149765	9378/2902/351/22871/22930/5530/9699	7
BP	GO:0072511	divalent inorganic cation transport	18/321	458/17913	0.00162029	0.0184073	0.0151412	6262/11141/774/55799/5310/5579/2902/9472/481/7070/5142/287/5144/781/6546/5530/4644/817	18
BP	GO:0061951	establishment of protein localization to plasma membrane	5/321	48/17913	0.00163154	0.0184723	0.0151947	23426/288/2181/6711/23499	5
BP	GO:0097106	postsynaptic density organization	4/321	29/17913	0.0016875	0.0190414	0.0156628	9378/5789/22871/5802	4
BP	GO:0006942	regulation of striated muscle contraction	7/321	96/17913	0.00169693	0.0190833	0.0156973	6262/481/5142/287/5144/6546/817	7
BP	GO:0099558	maintenance of synapse structure	3/321	14/17913	0.00179205	0.0200182	0.0164663	577/27445/26059	3
BP	GO:1904889	regulation of excitatory synapse assembly	3/321	14/17913	0.00179205	0.0200182	0.0164663	9378/5789/5802	3
BP	GO:1902905	positive regulation of supramolecular fiber organization	10/321	185/17913	0.00189964	0.0210636	0.0173262	1496/351/2241/11075/4137/9873/51199/22998/4131/342184	10
BP	GO:0002027	regulation of heart rate	7/321	98/17913	0.00191086	0.0210636	0.0173262	6262/57731/287/5144/781/6546/817	7
BP	GO:0043244	regulation of protein complex disassembly	7/321	98/17913	0.00191086	0.0210636	0.0173262	57731/11075/23122/146057/6709/6711/4131	7
BP	GO:0050848	regulation of calcium-mediated signaling	7/321	98/17913	0.00191086	0.0210636	0.0173262	9472/3084/4137/5144/23261/4644/817	7
BP	GO:0019098	reproductive behavior	4/321	30/17913	0.00191994	0.0210941	0.0173513	2902/351/8648/7068	4
BP	GO:0051966	regulation of synaptic transmission, glutamatergic	5/321	50/17913	0.00196092	0.0214417	0.0176372	9378/22871/22930/6812/6857	5
BP	GO:1903779	regulation of cardiac conduction	6/321	73/17913	0.00196442	0.0214417	0.0176372	6262/481/287/5144/6546/817	6
BP	GO:0060078	regulation of postsynaptic membrane potential	8/321	127/17913	0.00206651	0.0224826	0.0184934	9378/2902/351/22871/6546/22930/5530/9699	8
BP	GO:0032414	positive regulation of ion transmembrane transporter activity	7/321	100/17913	0.00214512	0.0232174	0.0190978	3747/6262/9472/481/287/288/781	7
BP	GO:0010765	positive regulation of sodium ion transport	4/321	31/17913	0.00217363	0.0232174	0.0190978	2257/481/1272/288	4
BP	GO:0099084	postsynaptic specialization organization	4/321	31/17913	0.00217363	0.0232174	0.0190978	9378/5789/22871/5802	4
BP	GO:1903393	positive regulation of adherens junction organization	4/321	31/17913	0.00217363	0.0232174	0.0190978	9448/7070/9922/342184	4
BP	GO:0042692	muscle cell differentiation	15/321	359/17913	0.00217531	0.0232174	0.0190978	137868/10529/85461/1496/9472/577/9734/3084/64754/287/23345/7345/6095/6546/5530	15
BP	GO:0001558	regulation of cell growth	16/321	396/17913	0.00219965	0.0232174	0.0190978	1826/10718/9472/23136/5071/4137/1808/5802/4897/5048/9699/84162/817/6857/23499/4131	16
BP	GO:0007638	mechanosensory behavior	3/321	15/17913	0.00221051	0.0232174	0.0190978	9378/26047/55342	3
BP	GO:0060134	prepulse inhibition	3/321	15/17913	0.00221051	0.0232174	0.0190978	9378/1496/2902	3
BP	GO:0070571	negative regulation of neuron projection regeneration	3/321	15/17913	0.00221051	0.0232174	0.0190978	9448/7070/5802	3
BP	GO:0097107	postsynaptic density assembly	3/321	15/17913	0.00221051	0.0232174	0.0190978	9378/5789/5802	3
BP	GO:1905874	regulation of postsynaptic density organization	3/321	15/17913	0.00221051	0.0232174	0.0190978	9378/5789/5802	3
BP	GO:0007204	positive regulation of cytosolic calcium ion concentration	12/321	255/17913	0.00225739	0.0236354	0.0194417	6262/114/5310/2902/9472/7070/287/5144/781/6546/4644/817	12
BP	GO:0008037	cell recognition	8/321	129/17913	0.00227913	0.0237884	0.0195675	1826/6092/4978/26047/351/50863/4897/152330	8
BP	GO:0007015	actin filament organization	14/321	325/17913	0.00229201	0.0238484	0.0196169	9645/57731/10529/1496/221692/2241/5071/9873/23122/6709/9168/22998/6711/342184	14
BP	GO:0055001	muscle cell development	9/321	159/17913	0.00231718	0.0240354	0.0197707	137868/10529/9472/9734/64754/287/7345/6546/5530	9
BP	GO:0007632	visual behavior	5/321	52/17913	0.00233643	0.02416	0.0198732	85461/2902/351/65009/4763	5
BP	GO:0021954	central nervous system neuron development	6/321	76/17913	0.00241271	0.0248717	0.0204586	6092/57731/4137/23077/5048/51199	6
BP	GO:0031111	negative regulation of microtubule polymerization or depolymerization	4/321	32/17913	0.00244952	0.0250196	0.0205803	11075/23122/146057/4131	4
BP	GO:0031112	positive regulation of microtubule polymerization or depolymerization	4/321	32/17913	0.00244952	0.0250196	0.0205803	11075/4137/51199/4131	4
BP	GO:0043001	Golgi to plasma membrane protein transport	4/321	32/17913	0.00244952	0.0250196	0.0205803	288/2181/6711/23499	4
BP	GO:0099565	chemical synaptic transmission, postsynaptic	7/321	103/17913	0.0025374	0.0258381	0.0212535	9378/2902/351/22871/22930/5530/9699	7
BP	GO:0022038	corpus callosum development	3/321	16/17913	0.00268478	0.0268478	0.0220841	5802/5048/51199	3
BP	GO:0050774	negative regulation of dendrite morphogenesis	3/321	16/17913	0.00268478	0.0268478	0.0220841	22871/26052/5530	3
BP	GO:0070886	positive regulation of calcineurin-NFAT signaling cascade	3/321	16/17913	0.00268478	0.0268478	0.0220841	9472/3084/23261	3
BP	GO:0071871	response to epinephrine	3/321	16/17913	0.00268478	0.0268478	0.0220841	6262/5142/5144	3
BP	GO:0097091	synaptic vesicle clustering	3/321	16/17913	0.00268478	0.0268478	0.0220841	9863/27445/22871	3
BP	GO:0106058	positive regulation of calcineurin-mediated signaling	3/321	16/17913	0.00268478	0.0268478	0.0220841	9472/3084/23261	3
BP	GO:0042462	eye photoreceptor cell development	4/321	33/17913	0.00274856	0.0274035	0.0225412	7070/5080/7068/348980	4
BP	GO:0043624	cellular protein complex disassembly	10/321	195/17913	0.0027877	0.0277111	0.0227942	9645/57731/11075/23122/146057/6456/6709/6711/128308/4131	10
BP	GO:0021700	developmental maturation	12/321	262/17913	0.00281803	0.0279295	0.0229738	9378/26047/57731/2902/351/4897/473/4763/4747/6812/4644/4131	12
BP	GO:0031102	neuron projection regeneration	5/321	55/17913	0.00299407	0.0295864	0.0243367	9448/7070/5802/4747/4131	5
BP	GO:0010038	response to metal ion	14/321	335/17913	0.00301479	0.0297032	0.0244328	3747/6262/114/5066/351/3778/10243/5071/288/4137/22871/5530/817/6857	14
BP	GO:0007019	microtubule depolymerization	4/321	34/17913	0.00307166	0.0299981	0.0246754	11075/23122/146057/4131	4
BP	GO:0021955	central nervous system neuron axonogenesis	4/321	34/17913	0.00307166	0.0299981	0.0246754	57731/23077/5048/51199	4
BP	GO:0098901	regulation of cardiac muscle cell action potential	4/321	34/17913	0.00307166	0.0299981	0.0246754	6262/287/288/817	4
BP	GO:0019935	cyclic-nucleotide-mediated signaling	9/321	166/17913	0.00309522	0.0300524	0.0247201	5592/3747/114/9472/51555/27445/5144/2778/9699	9
BP	GO:0030307	positive regulation of cell growth	9/321	166/17913	0.00309522	0.0300524	0.0247201	1826/9472/5071/4137/5048/9699/6857/23499/4131	9
BP	GO:0032886	regulation of microtubule-based process	10/321	199/17913	0.00322463	0.0312182	0.025679	5310/11075/4137/5048/23122/146057/51199/7514/23499/4131	10
BP	GO:0086002	cardiac muscle cell action potential involved in contraction	5/321	56/17913	0.00324026	0.0312789	0.0257289	6262/6323/2257/287/781	5
BP	GO:0006874	cellular calcium ion homeostasis	15/321	375/17913	0.00328456	0.0316151	0.0260055	6262/114/5310/5579/2902/9472/481/7070/351/287/5144/781/6546/4644/817	15
BP	GO:0032411	positive regulation of transporter activity	7/321	108/17913	0.00331113	0.0317329	0.0261023	3747/6262/9472/481/287/288/781	7
BP	GO:0007045	cell-substrate adherens junction assembly	6/321	81/17913	0.0033253	0.0317329	0.0261023	9448/7070/23122/22998/23499/342184	6
BP	GO:0048041	focal adhesion assembly	6/321	81/17913	0.0033253	0.0317329	0.0261023	9448/7070/23122/22998/23499/342184	6
BP	GO:0021587	cerebellum morphogenesis	4/321	35/17913	0.00341976	0.0325413	0.0267673	8925/6095/23017/1600	4
BP	GO:0040013	negative regulation of locomotion	15/321	377/17913	0.00345119	0.032747	0.0269366	6092/5592/23236/50859/10718/7070/3084/9863/84978/65009/5793/23122/4763/1602/22998	15
BP	GO:0010810	regulation of cell-substrate adhesion	10/321	201/17913	0.00346266	0.0327629	0.0269496	9448/285613/7070/375567/10085/23122/4763/22998/23499/342184	10
BP	GO:0070507	regulation of microtubule cytoskeleton organization	9/321	170/17913	0.00362447	0.034197	0.0281293	5310/11075/4137/5048/23122/146057/51199/7514/4131	9
BP	GO:0035725	sodium ion transmembrane transport	7/321	110/17913	0.00366652	0.0344962	0.0283754	2257/481/288/6546/25769/348980/817	7
BP	GO:1904064	positive regulation of cation transmembrane transport	8/321	140/17913	0.00377328	0.035401	0.0291196	3747/6262/9472/481/7070/287/288/781	8
BP	GO:0021533	cell differentiation in hindbrain	3/321	18/17913	0.00380983	0.0355442	0.0292374	8925/6095/23017	3
BP	GO:0071625	vocalization behavior	3/321	18/17913	0.00380983	0.0355442	0.0292374	9378/26047/9369	3
BP	GO:0051402	neuron apoptotic process	11/321	238/17913	0.0038894	0.0361855	0.0297649	2902/351/5071/6733/55074/23017/4763/4747/7068/6812/80315	11
BP	GO:0140056	organelle localization by membrane tethering	8/321	141/17913	0.00393963	0.036551	0.0300656	65009/23233/5048/146057/6812/5108/6857/54806	8
BP	GO:0016055	Wnt signaling pathway	18/321	498/17913	0.00395787	0.0366186	0.0301212	23236/6262/5310/1501/27327/23043/351/9863/9209/5071/8658/51741/5530/1173/4038/23002/23112/23499	18
BP	GO:0007613	memory	7/321	112/17913	0.00405019	0.0373692	0.0307386	23236/114/2902/22849/4137/25769/6310	7
BP	GO:2000146	negative regulation of cell motility	14/321	347/17913	0.00411885	0.0378504	0.0311344	5592/23236/50859/10718/7070/3084/9863/84978/65009/5793/23122/4763/1602/22998	14
BP	GO:0198738	cell-cell signaling by wnt	18/321	500/17913	0.00412502	0.0378504	0.0311344	23236/6262/5310/1501/27327/23043/351/9863/9209/5071/8658/51741/5530/1173/4038/23002/23112/23499	18
BP	GO:0014037	Schwann cell differentiation	4/321	37/17913	0.00419447	0.0380694	0.0313145	2817/53616/3084/4763	4
BP	GO:0048278	vesicle docking	4/321	37/17913	0.00419447	0.0380694	0.0313145	65009/23233/6812/6857	4
BP	GO:0097120	receptor localization to synapse	4/321	37/17913	0.00419447	0.0380694	0.0313145	23426/56899/22871/10815	4
BP	GO:1901381	positive regulation of potassium ion transmembrane transport	4/321	37/17913	0.00419447	0.0380694	0.0313145	3747/9472/481/287	4
BP	GO:0045185	maintenance of protein location	6/321	85/17913	0.00422311	0.0381222	0.031358	57731/5310/23136/288/23345/11124	6
BP	GO:0106027	neuron projection organization	6/321	85/17913	0.00422311	0.0381222	0.031358	85461/1501/351/22871/5048/26052	6
BP	GO:0030072	peptide hormone secretion	11/321	241/17913	0.00427204	0.0384599	0.0316358	3747/114/9448/5799/27445/5071/10815/5530/4644/9324/9699	11
BP	GO:0055074	calcium ion homeostasis	15/321	388/17913	0.00449635	0.0403705	0.0332074	6262/114/5310/5579/2902/9472/481/7070/351/287/5144/781/6546/4644/817	15
BP	GO:0007223	Wnt signaling pathway, calcium modulating pathway	4/321	38/17913	0.00462283	0.0412841	0.0339589	23236/27327/5530/23112	4
BP	GO:2001222	regulation of neuron migration	4/321	38/17913	0.00462283	0.0412841	0.0339589	10718/1496/137970/3084	4
BP	GO:0048592	eye morphogenesis	8/321	145/17913	0.00466232	0.0415257	0.0341576	1826/7070/51761/5080/4763/7068/348980/54806	8
BP	GO:0031646	positive regulation of neurological system process	5/321	61/17913	0.00469396	0.0416963	0.0342979	9378/26011/2902/22871/9699	5
BP	GO:0032273	positive regulation of protein polymerization	7/321	116/17913	0.004908	0.043482	0.0357668	1496/2241/4137/9873/51199/4131/342184	7
BP	GO:0072503	cellular divalent inorganic cation homeostasis	15/321	392/17913	0.00493507	0.0436062	0.035869	6262/114/5310/5579/2902/9472/481/7070/351/287/5144/781/6546/4644/817	15
BP	GO:1901016	regulation of potassium ion transmembrane transporter activity	5/321	62/17913	0.00503239	0.0443487	0.0364797	3747/9472/481/287/288	5
BP	GO:0021575	hindbrain morphogenesis	4/321	39/17913	0.00507966	0.0446476	0.0367255	8925/6095/23017/1600	4
BP	GO:0001952	regulation of cell-matrix adhesion	7/321	117/17913	0.00514234	0.0450798	0.0370811	9448/7070/23122/4763/22998/23499/342184	7
BP	GO:0021697	cerebellar cortex formation	3/321	20/17913	0.00518364	0.0453229	0.0372811	8925/6095/23017	3
BP	GO:0034329	cell junction assembly	10/321	214/17913	0.00537012	0.0468308	0.0385214	9448/10207/7070/23136/287/23122/7082/22998/23499/342184	10
BP	GO:0046578	regulation of Ras protein signal transduction	10/321	215/17913	0.00554537	0.0481599	0.0396147	9448/3084/6654/440073/7204/4763/23362/9922/23365/26053	10
BP	GO:0007618	mating	4/321	40/17913	0.00556579	0.0481599	0.0396147	2902/351/8648/7068	4
BP	GO:0040019	positive regulation of embryonic development	4/321	40/17913	0.00556579	0.0481599	0.0396147	23236/26011/5048/23122	4
BP	GO:0034333	adherens junction assembly	6/321	90/17913	0.00558303	0.0481843	0.0396348	9448/7070/23122/22998/23499/342184	6
BP	GO:0051928	positive regulation of calcium ion transport	7/321	119/17913	0.0056361	0.048517	0.0399084	6262/2902/9472/481/7070/287/781	7
BP	GO:0022406	membrane docking	8/321	150/17913	0.00570402	0.0489754	0.0402855	65009/23233/5048/146057/6812/5108/6857/54806	8
CC	GO:0097060	synaptic membrane	42/328	395/18678	4.94082e-21	1.99609e-18	1.31582e-18	9378/3747/9229/2893/145581/11141/114/64084/23426/57451/57689/2891/8745/56899/85461/53942/1496/2902/53616/1272/320/440073/22849/287/10243/386617/288/1759/22871/23345/26059/134957/6546/5802/4897/23085/23017/23362/6812/4038/80315/6857	42
CC	GO:0033267	axon part	38/328	354/18678	3.01568e-19	6.09168e-17	4.01562e-17	1826/6092/3747/26047/6323/57451/57731/5101/5579/85461/2902/7070/23022/5799/23136/351/11075/100505385/288/4137/1759/7345/10815/26059/3798/3800/4897/5048/440279/51199/10409/4747/4644/80315/26053/667/6711/4131	38
CC	GO:0098984	neuron to neuron synapse	34/328	315/18678	2.15725e-17	2.9051e-15	1.91503e-15	9229/145581/114/64084/57689/2891/56899/85461/1496/2902/53616/23136/23043/26115/5142/54477/9863/6654/440073/22849/10243/27445/22871/5802/4897/26052/6456/1600/23362/4038/80315/6711/6857/4131	34
CC	GO:0014069	postsynaptic density	32/328	290/18678	1.03978e-16	1.05018e-14	6.92273e-15	9229/145581/114/64084/57689/2891/56899/85461/1496/2902/53616/23136/23043/26115/5142/54477/9863/6654/440073/22849/10243/27445/22871/5802/4897/26052/1600/23362/4038/80315/6711/4131	32
CC	GO:0032279	asymmetric synapse	32/328	294/18678	1.55244e-16	1.25437e-14	8.26877e-15	9229/145581/114/64084/57689/2891/56899/85461/1496/2902/53616/23136/23043/26115/5142/54477/9863/6654/440073/22849/10243/27445/22871/5802/4897/26052/1600/23362/4038/80315/6711/4131	32
CC	GO:0099572	postsynaptic specialization	32/328	316/18678	1.25612e-15	8.45787e-14	5.57541e-14	9229/145581/114/64084/57689/2891/56899/85461/1496/2902/53616/23136/23043/26115/5142/54477/9863/6654/440073/22849/10243/27445/22871/5802/4897/26052/1600/23362/4038/80315/6711/4131	32
CC	GO:0045211	postsynaptic membrane	31/328	299/18678	1.85619e-15	1.07129e-13	7.06191e-14	3747/9229/2893/145581/11141/114/64084/23426/57451/57689/2891/56899/85461/1496/2902/53616/1272/440073/22849/287/10243/386617/288/22871/23345/6546/5802/4897/23017/23362/80315	31
CC	GO:0098793	presynapse	37/328	438/18678	2.36684e-15	1.19525e-13	7.87908e-14	9378/3747/114/774/8745/5579/85461/53942/1496/2902/1272/5799/23043/351/5142/320/27445/5071/386617/1759/22871/114088/10815/26059/134957/5802/23085/26052/8618/6456/440279/4763/4747/6812/9699/84162/6857	37
CC	GO:0098978	glutamatergic synapse	33/328	352/18678	4.23378e-15	1.90049e-13	1.2528e-13	9378/23236/26280/5789/145581/11141/114/64084/23426/57689/8745/10718/2902/53616/23043/26115/54477/3084/320/23284/1759/22871/10815/26059/5802/4897/26052/6456/5530/6812/4644/6711/6857	33
CC	GO:0044304	main axon	15/328	65/18678	3.17845e-13	1.2841e-11	8.46473e-12	6092/3747/26047/6323/57731/7070/23136/351/100505385/288/4137/1759/4897/6711/4131	15
CC	GO:0150034	distal axon	25/328	262/18678	6.93603e-12	2.54742e-10	1.67925e-10	1826/3747/57451/5101/5579/85461/2902/7070/23022/5799/351/11075/4137/10815/26059/3800/5048/440279/51199/10409/4747/4644/80315/26053/4131	25
CC	GO:0043025	neuronal cell body	30/328	454/18678	5.30657e-10	1.66867e-08	1.09998e-08	1826/9378/3747/26047/2893/23245/6323/114/5066/774/57731/85461/1501/7070/351/11075/6654/4137/7345/10815/3798/3800/5802/6623/6456/1600/4644/4038/5816/4131	30
CC	GO:0034703	cation channel complex	19/328	182/18678	5.36947e-10	1.66867e-08	1.09998e-08	3747/1804/6262/26047/2893/57628/774/2891/5310/80333/2902/9472/5142/375567/3778/22871/5144/781/348980	19
CC	GO:0030426	growth cone	18/328	166/18678	8.31113e-10	2.39835e-08	1.58099e-08	1826/57451/5101/7070/23022/351/11075/4137/26059/3800/5048/51199/10409/4747/4644/80315/26053/4131	18
CC	GO:0030427	site of polarized growth	18/328	169/18678	1.11339e-09	2.99873e-08	1.97676e-08	1826/57451/5101/7070/23022/351/11075/4137/26059/3800/5048/51199/10409/4747/4644/80315/26053/4131	18
CC	GO:0030673	axolemma	7/328	15/18678	2.75565e-09	6.95801e-08	4.5867e-08	6092/3747/26047/7070/23136/4137/6711	7
CC	GO:0042734	presynaptic membrane	16/328	141/18678	3.77114e-09	8.962e-08	5.90773e-08	9378/3747/114/8745/53942/1496/1272/320/386617/1759/26059/134957/5802/23085/6812/6857	16
CC	GO:1902495	transmembrane transporter complex	21/328	271/18678	1.48949e-08	3.34307e-07	2.20374e-07	3747/1804/6262/26047/2893/57628/774/2891/5310/80333/2902/9472/481/5142/375567/3778/22871/5144/781/134957/348980	21
CC	GO:0034702	ion channel complex	20/328	249/18678	1.81219e-08	3.85329e-07	2.54008e-07	3747/1804/6262/26047/2893/57628/774/2891/5310/80333/2902/9472/5142/375567/3778/22871/5144/781/134957/348980	20
CC	GO:1990351	transporter complex	21/328	276/18678	2.04982e-08	4.14064e-07	2.7295e-07	3747/1804/6262/26047/2893/57628/774/2891/5310/80333/2902/9472/481/5142/375567/3778/22871/5144/781/134957/348980	21
CC	GO:0048786	presynaptic active zone	10/328	60/18678	8.42323e-08	1.62047e-06	1.06821e-06	9378/114/1496/351/320/27445/26059/440279/6812/9699	10
CC	GO:0043197	dendritic spine	14/328	142/18678	2.13466e-07	3.92002e-06	2.58407e-06	2893/57451/2891/56899/2902/351/5142/4137/22871/6546/26052/5530/80315/4131	14
CC	GO:0044309	neuron spine	14/328	145/18678	2.76729e-07	4.8608e-06	3.20423e-06	2893/57451/2891/56899/2902/351/5142/4137/22871/6546/26052/5530/80315/4131	14
CC	GO:0060076	excitatory synapse	8/328	46/18678	1.21204e-06	2.00772e-05	1.32349e-05	114/2891/1496/2902/5142/22871/440279/6857	8
CC	GO:0099240	intrinsic component of synaptic membrane	14/328	164/18678	1.2424e-06	2.00772e-05	1.32349e-05	9378/145581/114/64084/57689/8745/53942/2902/53616/1272/22871/6546/5802/4897	14
CC	GO:0098685	Schaffer collateral - CA1 synapse	10/328	82/18678	1.69875e-06	2.6396e-05	1.74002e-05	9378/114/57689/320/10815/134957/5802/6456/5530/4747	10
CC	GO:0043194	axon initial segment	5/328	15/18678	4.20972e-06	6.29898e-05	4.15227e-05	6323/57731/100505385/288/4897	5
CC	GO:0005911	cell-cell junction	22/328	414/18678	4.45945e-06	6.43435e-05	4.24151e-05	23254/26047/6323/57731/9223/5101/1496/9472/481/10207/55691/23136/351/8476/9863/23284/287/288/6546/7082/5530/54806	22
CC	GO:0031252	cell leading edge	21/328	384/18678	4.7426e-06	6.60693e-05	4.35527e-05	6092/3747/26047/1496/7070/23022/23136/351/2241/8476/11075/54212/4137/5048/23122/3983/23362/4644/667/6711/23499	21
CC	GO:0032589	neuron projection membrane	7/328	43/18678	9.04371e-06	0.000121789	8.02827e-05	6092/3747/26047/7070/23136/4137/6711	7
CC	GO:0099699	integral component of synaptic membrane	12/328	152/18678	1.59205e-05	0.00020748	0.00013677	9378/145581/114/64084/57689/8745/2902/53616/22871/6546/5802/4897	12
CC	GO:0098797	plasma membrane protein complex	22/328	451/18678	1.70837e-05	0.000213565	0.000140782	137868/3747/1804/26047/2893/57628/774/2891/80333/2902/481/5142/375567/3778/54212/22871/5144/781/134957/11124/1173/348980	22
CC	GO:0030018	Z disc	10/328	106/18678	1.74447e-05	0.000213565	0.000140782	6262/6323/10529/23022/5142/287/288/6546/5530/667	10
CC	GO:0099061	integral component of postsynaptic density membrane	7/328	48/18678	1.91674e-05	0.000227754	0.000150135	145581/64084/57689/2902/53616/5802/4897	7
CC	GO:0099634	postsynaptic specialization membrane	9/328	86/18678	1.99703e-05	0.000230514	0.000151954	145581/64084/57689/2902/53616/10243/22871/5802/4897	9
CC	GO:0014704	intercalated disc	7/328	50/18678	2.52325e-05	0.000283165	0.000186662	6323/57731/9472/481/287/288/6546	7
CC	GO:0099146	intrinsic component of postsynaptic density membrane	7/328	51/18678	2.88108e-05	0.000314583	0.000207372	145581/64084/57689/2902/53616/5802/4897	7
CC	GO:0044291	cell-cell contact zone	8/328	70/18678	3.04244e-05	0.00032346	0.000213224	6323/57731/5101/9472/481/287/288/6546	8
CC	GO:0099060	integral component of postsynaptic specialization membrane	8/328	71/18678	3.37707e-05	0.00034983	0.000230607	145581/64084/57689/2902/53616/22871/5802/4897	8
CC	GO:0031674	I band	10/328	116/18678	3.82782e-05	0.00038661	0.000254852	6262/6323/10529/23022/5142/287/288/6546/5530/667	10
CC	GO:1904115	axon cytoplasm	7/328	54/18678	4.21308e-05	0.000415143	0.000273661	4137/7345/3798/3800/5048/4747/667	7
CC	GO:0098948	intrinsic component of postsynaptic specialization membrane	8/328	74/18678	4.57086e-05	0.000439673	0.000289831	145581/64084/57689/2902/53616/22871/5802/4897	8
CC	GO:0098936	intrinsic component of postsynaptic membrane	10/328	120/18678	5.1204e-05	0.00048108	0.000317127	145581/64084/57689/2902/53616/1272/22871/6546/5802/4897	10
CC	GO:0099523	presynaptic cytosol	4/328	13/18678	5.89025e-05	0.000540832	0.000356515	5579/114088/134957/6456	4
CC	GO:0030017	sarcomere	12/328	174/18678	6.05893e-05	0.000543957	0.000358575	6262/6323/10529/23022/5142/287/288/23345/6546/5530/667/6711	12
CC	GO:0034704	calcium channel complex	7/328	59/18678	7.52931e-05	0.0006472	0.000426633	6262/774/5310/9472/5142/5144/781	7
CC	GO:0098839	postsynaptic density membrane	7/328	59/18678	7.52931e-05	0.0006472	0.000426633	145581/64084/57689/2902/53616/5802/4897	7
CC	GO:0031256	leading edge membrane	11/328	153/18678	8.43009e-05	0.000709533	0.000467722	6092/3747/26047/7070/23136/54212/4137/23122/23362/6711/23499	11
CC	GO:0008021	synaptic vesicle	11/328	156/18678	0.000100356	0.000827423	0.000545435	2902/5799/351/5142/320/1759/114088/134957/5802/6456/6857	11
CC	GO:0044449	contractile fiber part	12/328	192/18678	0.000154809	0.00125086	0.000824563	6262/6323/10529/23022/5142/287/288/23345/6546/5530/667/6711	12
CC	GO:0070382	exocytic vesicle	11/328	166/18678	0.000174068	0.00137889	0.000908963	2902/5799/351/5142/320/1759/114088/134957/5802/6456/6857	11
CC	GO:0099055	integral component of postsynaptic membrane	9/328	115/18678	0.00019587	0.00149984	0.00098869	145581/64084/57689/2902/53616/22871/6546/5802/4897	9
CC	GO:0030016	myofibril	12/328	197/18678	0.000196761	0.00149984	0.00098869	6262/6323/10529/23022/5142/287/288/23345/6546/5530/667/6711	12
CC	GO:0015629	actin cytoskeleton	19/328	432/18678	0.000245396	0.00183592	0.00121024	114/57731/10529/9644/1496/23164/23022/2241/8476/7082/6709/3983/4644/26053/23002/22998/6711/5816/342184	19
CC	GO:0030315	T-tubule	6/328	51/18678	0.000259362	0.00190513	0.00125586	6323/9472/287/288/781/6546	6
CC	GO:0044306	neuron projection terminus	9/328	120/18678	0.000269841	0.00194671	0.00128326	3747/5579/85461/2902/5799/7345/10815/440279/6857	9
CC	GO:0099568	cytoplasmic region	18/328	402/18678	0.000287097	0.00203486	0.00134137	23245/57731/1496/2241/27445/4137/7345/26059/22920/3798/3800/5048/23122/6709/4747/667/6711/5816	18
CC	GO:0098982	GABA-ergic synapse	7/328	74/18678	0.000317327	0.00221035	0.00145706	9378/23236/145581/53942/3084/440073/26059	7
CC	GO:0043292	contractile fiber	12/328	209/18678	0.000338666	0.002319	0.00152868	6262/6323/10529/23022/5142/287/288/23345/6546/5530/667/6711	12
CC	GO:0042383	sarcolemma	9/328	125/18678	0.000365589	0.00246163	0.0016227	6323/9472/481/287/288/781/6546/5530/817	9
CC	GO:0008076	voltage-gated potassium channel complex	7/328	76/18678	0.000374158	0.00247803	0.00163351	3747/1804/26047/57628/80333/3778/348980	7
CC	GO:0008328	ionotropic glutamate receptor complex	5/328	37/18678	0.000445103	0.00290035	0.0019119	2893/2891/2902/375567/22871	5
CC	GO:0034705	potassium channel complex	7/328	80/18678	0.000512185	0.00323317	0.0021313	3747/1804/26047/57628/80333/3778/348980	7
CC	GO:0120111	neuron projection cytoplasm	7/328	80/18678	0.000512185	0.00323317	0.0021313	4137/7345/3798/3800/5048/4747/667	7
CC	GO:0098878	neurotransmitter receptor complex	5/328	39/18678	0.000571304	0.00355087	0.00234073	2893/2891/2902/375567/22871	5
CC	GO:0035253	ciliary rootlet	3/328	10/18678	0.000587571	0.00359664	0.0023709	351/3798/3800	3
CC	GO:0031594	neuromuscular junction	6/328	60/18678	0.000631765	0.00380945	0.00251118	351/3084/288/134957/4747/4038	6
CC	GO:0099522	region of cytosol	4/328	24/18678	0.00075153	0.00446497	0.0029433	5579/114088/134957/6456	4
CC	GO:0005938	cell cortex	12/328	229/18678	0.000764984	0.00447904	0.00295257	23245/57731/1496/2241/27445/26059/5048/23122/6709/667/6711/5816	12
CC	GO:0016323	basolateral plasma membrane	11/328	201/18678	0.000882788	0.00509495	0.00335858	3747/8671/114/5310/1496/481/65009/287/288/7082/667	11
CC	GO:0042641	actomyosin	6/328	67/18678	0.00113667	0.00646781	0.00426356	10529/8476/3983/4644/23002/22998	6
CC	GO:0005874	microtubule	15/328	357/18678	0.00170324	0.00943454	0.00621923	341019/23281/4137/1759/161436/6546/22920/1808/5048/26052/23122/4644/667/23499/4131	15
CC	GO:0098589	membrane region	14/328	321/18678	0.00170476	0.00943454	0.00621923	2817/114/23426/9472/481/7070/1272/351/3778/287/4137/23017/7514/4038	14
CC	GO:0031225	anchored component of membrane	9/328	156/18678	0.00177837	0.00970894	0.00640011	4978/2817/4045/53942/161357/1272/50863/152330/4684	9
CC	GO:0043204	perikaryon	8/328	127/18678	0.00182522	0.00983185	0.00648113	3747/26047/23245/5066/1501/351/5802/4131	8
CC	GO:0044448	cell cortex part	8/328	128/18678	0.00191787	0.010195	0.00672053	57731/1496/27445/26059/23122/6709/6711/5816	8
CC	GO:0099738	cell cortex region	4/328	31/18678	0.00202053	0.0105105	0.00692849	1496/27445/26059/23122	4
CC	GO:0043679	axon terminus	7/328	101/18678	0.00202925	0.0105105	0.00692849	3747/5579/85461/2902/5799/10815/440279	7
CC	GO:0033268	node of Ranvier	3/328	15/18678	0.00208728	0.010654	0.00702306	6323/57731/288	3
CC	GO:0045177	apical part of cell	15/328	365/18678	0.00210969	0.010654	0.00702306	3747/114/481/10207/7070/23043/351/3778/287/5144/7082/1600/51199/5108/2778	15
CC	GO:0098686	hippocampal mossy fiber to CA3 synapse	4/328	33/18678	0.00255637	0.0127503	0.00840497	114/1496/6456/6857	4
CC	GO:0044441	ciliary part	16/328	415/18678	0.00287556	0.0141674	0.00933912	5310/351/25989/51761/22920/3798/3800/23085/146057/84871/51199/5108/4644/23002/4131/54806	16
CC	GO:0045121	membrane raft	13/328	309/18678	0.00335332	0.0163222	0.0107595	2817/114/23426/9472/481/7070/1272/351/3778/287/4137/23017/4038	13
CC	GO:0098889	intrinsic component of presynaptic membrane	6/328	83/18678	0.00340439	0.0163735	0.0107934	9378/114/8745/53942/1272/5802	6
CC	GO:0098857	membrane microdomain	13/328	310/18678	0.00344629	0.01638	0.0107977	2817/114/23426/9472/481/7070/1272/351/3778/287/4137/23017/4038	13
CC	GO:0099092	postsynaptic density, intracellular component	3/328	18/18678	0.00360026	0.0169128	0.0111489	1496/23043/26115	3
CC	GO:0005891	voltage-gated calcium channel complex	4/328	37/18678	0.00390546	0.0181357	0.011955	774/5142/5144/781	4
CC	GO:0031253	cell projection membrane	13/328	317/18678	0.0041574	0.0190862	0.0125816	6092/3747/26047/5310/7070/23136/65009/54212/4137/23122/23362/6711/23499	13
CC	GO:0000242	pericentriolar material	3/328	20/18678	0.00490106	0.0222475	0.0146655	8658/51199/5108	3
CC	GO:0099091	postsynaptic specialization, intracellular component	3/328	21/18678	0.00564436	0.0252785	0.0166635	1496/23043/26115	3
CC	GO:0043235	receptor complex	12/328	292/18678	0.00569391	0.0252785	0.0166635	53353/2893/2891/2902/22925/5799/51555/351/375567/386617/22871/134957	12
CC	GO:0016529	sarcoplasmic reticulum	5/328	67/18678	0.00643216	0.0282456	0.0186194	6262/9472/288/781/817	5
CC	GO:0032281	AMPA glutamate receptor complex	3/328	23/18678	0.00732409	0.0311466	0.0205318	2893/2891/375567	3
CC	GO:0044305	calyx of Held	3/328	23/18678	0.00732409	0.0311466	0.0205318	5579/10815/440279	3
CC	GO:0048787	presynaptic active zone membrane	3/328	23/18678	0.00732409	0.0311466	0.0205318	9378/320/6812	3
CC	GO:0032809	neuronal cell body membrane	3/328	24/18678	0.00826303	0.0347736	0.0229226	3747/114/7070	3
CC	GO:0044298	cell body membrane	3/328	25/18678	0.00926947	0.0386069	0.0254496	3747/114/7070	3
CC	GO:0016528	sarcoplasm	5/328	76/18678	0.0108365	0.0446728	0.0294482	6262/9472/288/781/817	5
MF	GO:0044325	ion channel binding	14/319	116/16969	3.73907e-08	1.86579e-05	1.6137e-05	3747/6262/57628/5310/9472/2257/5142/287/288/5144/6546/1173/9699/817	14
MF	GO:0003779	actin binding	23/319	361/16969	3.72352e-07	9.29019e-05	8.03497e-05	114/9645/57731/10529/1496/23164/221692/23022/23136/3778/5071/54212/4137/23345/6709/3983/4644/667/23002/22998/6711/23499/342184	23
MF	GO:0008017	microtubule binding	14/319	166/16969	3.13072e-06	0.000494416	0.000427614	341019/9448/9832/55342/23281/4137/1808/5048/23122/146057/667/23499/4131/342184	14
MF	GO:0043274	phospholipase binding	5/319	14/16969	3.96325e-06	0.000494416	0.000427614	22925/5071/5048/4747/6812	5
MF	GO:0015631	tubulin binding	17/319	252/16969	5.99533e-06	0.000598334	0.000517492	341019/9448/9832/55342/5142/23281/5071/4137/1808/5048/23122/146057/84871/667/23499/4131/342184	17
MF	GO:0005096	GTPase activator activity	14/319	203/16969	3.12159e-05	0.00259612	0.00224535	23236/9628/23108/577/7070/6000/8786/6654/5909/22930/4763/9462/23365/116987	14
MF	GO:0050839	cell adhesion molecule binding	22/319	444/16969	3.7011e-05	0.00263835	0.00228188	9378/5789/57689/8745/1496/23164/53616/7070/3084/9369/84978/288/22871/10085/23085/7082/55082/6709/3895/667/6711/23499	22
MF	GO:0005516	calmodulin binding	12/319	168/16969	8.17766e-05	0.00510082	0.00441163	23236/6262/114/2902/6546/7082/5530/6709/4644/817/6711/6857	12
MF	GO:0005200	structural constituent of cytoskeleton	8/319	77/16969	9.74673e-05	0.00540402	0.00467387	57731/1496/23136/287/288/6709/4747/6711	8
MF	GO:0098918	structural constituent of synapse	4/319	15/16969	0.000142018	0.00684566	0.00592073	27445/26059/26052/4747	4
MF	GO:0030695	GTPase regulator activity	14/319	235/16969	0.000150906	0.00684566	0.00592073	23236/9628/23108/577/7070/6000/8786/6654/5909/22930/4763/9462/23365/116987	14
MF	GO:0060589	nucleoside-triphosphatase regulator activity	15/319	267/16969	0.000168731	0.0070164	0.0060684	23236/9628/23108/481/577/7070/6000/8786/6654/5909/22930/4763/9462/23365/116987	15
MF	GO:0008022	protein C-terminus binding	12/319	186/16969	0.000213847	0.00820842	0.00709936	54715/774/23426/9223/481/54212/1759/6456/6310/4747/667/6857	12
MF	GO:0017075	syntaxin-1 binding	4/319	19/16969	0.000380005	0.0128272	0.0110941	10815/134957/6812/6857	4
MF	GO:0008047	enzyme activator activity	19/319	419/16969	0.000385587	0.0128272	0.0110941	23236/9628/10718/23108/481/577/7070/6000/8786/351/3084/6654/5909/22930/4763/9462/2778/23365/116987	19
MF	GO:0030506	ankyrin binding	4/319	20/16969	0.000468014	0.0145962	0.0126241	57731/6546/4897/6711	4
MF	GO:0015085	calcium ion transmembrane transporter activity	8/319	105/16969	0.000820864	0.0240948	0.0208393	6262/11141/774/5310/2902/781/6546/25769	8
MF	GO:0030546	receptor activator activity	3/319	11/16969	0.000970843	0.0269139	0.0232775	10718/351/3084	3
MF	GO:0005261	cation channel activity	13/319	254/16969	0.00107931	0.028346	0.0245161	3747/6262/2893/11141/6323/774/2891/5310/80333/2902/3778/781/348980	13
MF	GO:0051020	GTPase binding	18/319	426/16969	0.00122627	0.029394	0.0254225	1795/51555/6654/440073/7204/5909/8925/23077/23085/22930/81846/9922/4644/7514/23365/23002/153020/6711	18
MF	GO:0005085	guanyl-nucleotide exchange factor activity	11/319	196/16969	0.00123702	0.029394	0.0254225	1795/6654/440073/7204/8925/23077/22930/81846/9922/23365/153020	11
MF	GO:0051010	microtubule plus-end binding	3/319	13/16969	0.00163647	0.037118	0.0321029	23122/146057/667	3
MF	GO:0046873	metal ion transmembrane transporter activity	15/319	337/16969	0.00186526	0.040468	0.0350003	3747/6262/11141/8671/6323/774/5310/80333/2902/481/3778/781/6546/25769/348980	15

## Sheet: Rod
ONTOLOGY	ID	Description	GeneRatio	BgRatio	pvalue	p.adjust	qvalue	geneID	Count
BP	GO:0006614	SRP-dependent cotranslational protein targeting to membrane	46/134	103/17913	8.67394e-73	1.60381e-69	1.35861e-69	25873/6164/6217/6201/6169/6171/6207/6223/6158/6234/6159/6176/6165/6135/6208/6181/6152/6209/6138/6235/6137/6230/6193/6157/6203/6134/6168/6194/6202/6188/6233/6132/6161/6229/6156/6147/6228/6143/6141/9045/6155/6160/6191/7311/6187/6727	46
BP	GO:0006613	cotranslational protein targeting to membrane	46/134	106/17913	4.81946e-72	4.45559e-69	3.7744e-69	25873/6164/6217/6201/6169/6171/6207/6223/6158/6234/6159/6176/6165/6135/6208/6181/6152/6209/6138/6235/6137/6230/6193/6157/6203/6134/6168/6194/6202/6188/6233/6132/6161/6229/6156/6147/6228/6143/6141/9045/6155/6160/6191/7311/6187/6727	46
BP	GO:0045047	protein targeting to ER	46/134	108/17913	1.45839e-71	8.98856e-69	7.61434e-69	25873/6164/6217/6201/6169/6171/6207/6223/6158/6234/6159/6176/6165/6135/6208/6181/6152/6209/6138/6235/6137/6230/6193/6157/6203/6134/6168/6194/6202/6188/6233/6132/6161/6229/6156/6147/6228/6143/6141/9045/6155/6160/6191/7311/6187/6727	46
BP	GO:0072599	establishment of protein localization to endoplasmic reticulum	46/134	112/17913	1.23263e-70	5.69785e-68	4.82673e-68	25873/6164/6217/6201/6169/6171/6207/6223/6158/6234/6159/6176/6165/6135/6208/6181/6152/6209/6138/6235/6137/6230/6193/6157/6203/6134/6168/6194/6202/6188/6233/6132/6161/6229/6156/6147/6228/6143/6141/9045/6155/6160/6191/7311/6187/6727	46
BP	GO:0070972	protein localization to endoplasmic reticulum	46/134	128/17913	2.55079e-67	9.43284e-65	7.9907e-65	25873/6164/6217/6201/6169/6171/6207/6223/6158/6234/6159/6176/6165/6135/6208/6181/6152/6209/6138/6235/6137/6230/6193/6157/6203/6134/6168/6194/6202/6188/6233/6132/6161/6229/6156/6147/6228/6143/6141/9045/6155/6160/6191/7311/6187/6727	46
BP	GO:0000184	nuclear-transcribed mRNA catabolic process, nonsense-mediated decay	45/134	118/17913	3.16688e-67	9.75926e-65	8.26722e-65	25873/6164/6217/6201/6169/6171/6207/6223/6158/6234/6159/6176/6165/6135/6208/6181/6152/6209/6138/6235/6137/6230/6193/6157/6203/6134/6168/6194/6202/6188/6233/6132/6161/6229/6156/6147/6228/6143/6141/9045/6155/6160/6191/7311/6187	45
BP	GO:0006612	protein targeting to membrane	46/134	167/17913	4.83301e-61	1.2766e-58	1.08143e-58	25873/6164/6217/6201/6169/6171/6207/6223/6158/6234/6159/6176/6165/6135/6208/6181/6152/6209/6138/6235/6137/6230/6193/6157/6203/6134/6168/6194/6202/6188/6233/6132/6161/6229/6156/6147/6228/6143/6141/9045/6155/6160/6191/7311/6187/6727	46
BP	GO:0019083	viral transcription	46/134	177/17913	1.0247e-59	2.36833e-57	2.00625e-57	25873/6164/6217/6201/6169/6171/6207/6223/6158/6234/6159/6176/6165/6135/6208/6181/6152/6209/6138/6235/6137/6230/6193/6157/6203/6134/6168/6194/6202/6188/6233/6132/6161/6229/6156/6147/6228/6143/6141/9045/6155/6160/6191/5441/7311/6187	46
BP	GO:0006413	translational initiation	46/134	183/17913	5.81484e-59	1.19463e-56	1.01199e-56	25873/6164/6217/6201/6169/6171/6207/6223/6158/6234/6159/6176/6165/6135/6208/6181/6152/6209/6138/6235/6137/6230/6193/6157/6203/6134/6168/6194/6202/6188/6233/6132/6161/6229/6156/6147/6228/6143/6141/9045/6155/6160/6191/7311/6187/10209	46
BP	GO:0019080	viral gene expression	46/134	191/17913	5.31837e-58	9.83367e-56	8.33025e-56	25873/6164/6217/6201/6169/6171/6207/6223/6158/6234/6159/6176/6165/6135/6208/6181/6152/6209/6138/6235/6137/6230/6193/6157/6203/6134/6168/6194/6202/6188/6233/6132/6161/6229/6156/6147/6228/6143/6141/9045/6155/6160/6191/5441/7311/6187	46
BP	GO:0000956	nuclear-transcribed mRNA catabolic process	45/134	197/17913	1.56434e-55	2.62952e-53	2.2275e-53	25873/6164/6217/6201/6169/6171/6207/6223/6158/6234/6159/6176/6165/6135/6208/6181/6152/6209/6138/6235/6137/6230/6193/6157/6203/6134/6168/6194/6202/6188/6233/6132/6161/6229/6156/6147/6228/6143/6141/9045/6155/6160/6191/7311/6187	45
BP	GO:0090150	establishment of protein localization to membrane	48/134	287/17913	2.35192e-52	3.62392e-50	3.06988e-50	25873/6164/6217/6201/6169/6171/6207/6223/6158/6234/6159/6176/6165/6135/6208/6181/6152/6209/6138/6235/6137/6230/6193/6157/6203/6134/6168/6194/6202/6188/6233/6132/6161/6229/6156/6147/6228/6143/6141/9045/6155/6160/6191/7311/10399/6187/6727/3320	48
BP	GO:0006605	protein targeting	50/134	364/17913	3.58291e-50	5.096e-48	4.3169e-48	25873/6164/6217/6201/6169/6171/6207/6223/6158/6234/6159/6176/6165/6135/54543/6208/6181/6152/6209/6138/6235/6137/6230/6193/6157/6203/6134/6168/6194/6202/6188/6233/6132/6161/6229/6156/6147/6228/6143/6141/9045/6155/6160/6191/1191/7311/6187/6727/7314/3320	50
BP	GO:0006402	mRNA catabolic process	47/134	338/17913	3.04267e-47	4.0185e-45	3.40414e-45	25873/6164/6217/6201/6169/6171/6207/6223/6158/6234/6159/6176/6165/6135/6208/6181/6152/6209/6138/6235/6137/6230/6193/6157/6203/6134/6168/6194/6202/6188/6233/6132/6161/6229/6156/6147/6228/6143/6141/9045/6155/6160/6191/7311/6187/7314/4904	47
BP	GO:0006401	RNA catabolic process	47/134	368/17913	1.90556e-45	2.34892e-43	1.98981e-43	25873/6164/6217/6201/6169/6171/6207/6223/6158/6234/6159/6176/6165/6135/6208/6181/6152/6209/6138/6235/6137/6230/6193/6157/6203/6134/6168/6194/6202/6188/6233/6132/6161/6229/6156/6147/6228/6143/6141/9045/6155/6160/6191/7311/6187/7314/4904	47
BP	GO:0072594	establishment of protein localization to organelle	50/134	452/17913	2.43385e-45	2.81262e-43	2.38261e-43	25873/6164/6217/6201/6169/6171/6207/6223/6158/6234/6159/6176/6165/6135/54543/6208/6181/6152/6209/6138/6235/6137/6230/6193/6157/6203/6134/6168/6194/6202/6188/6233/6132/6161/6229/6156/6147/6228/6143/6141/9045/6155/6160/6191/1191/7311/6187/6727/7314/3320	50
BP	GO:0007602	phototransduction	15/134	50/17913	1.03647e-20	1.12732e-18	9.54966e-19	5148/6010/5957/2779/1259/23746/2978/6295/2792/5145/2782/5132/1258/6101/58473	15
BP	GO:0009583	detection of light stimulus	16/134	74/17913	1.78596e-19	1.83457e-17	1.5541e-17	5148/6010/5957/2779/1259/23746/2978/6295/2792/5145/2782/5132/1258/6101/7287/58473	16
BP	GO:0007603	phototransduction, visible light	12/134	35/17913	1.33934e-17	1.30339e-15	1.10412e-15	5148/6010/2779/1259/23746/2978/6295/2792/5145/2782/1258/6101	12
BP	GO:0002181	cytoplasmic translation	14/134	69/17913	9.35705e-17	8.65059e-15	7.32805e-15	25873/6169/6171/6234/6135/6152/6235/6132/6161/6156/6228/6143/6141/6160	14
BP	GO:0006119	oxidative phosphorylation	17/134	131/17913	1.15978e-16	1.02116e-14	8.65041e-15	514/400916/7388/1350/29796/4697/1329/1345/1340/4708/4694/1327/517/4707/27089/521/7381	17
BP	GO:0016056	rhodopsin mediated signaling pathway	11/134	30/17913	1.30859e-16	1.09981e-14	9.31669e-15	5148/6010/2779/1259/23746/2978/6295/2792/5145/2782/1258	11
BP	GO:0046034	ATP metabolic process	22/134	287/17913	2.56392e-16	2.06117e-14	1.74604e-14	514/400916/7388/1350/29796/4697/2597/1329/1345/1340/4708/4694/1327/7167/517/4707/2026/27089/521/5315/7381/2987	22
BP	GO:0009584	detection of visible light	13/134	62/17913	7.7174e-16	5.94561e-14	5.03662e-14	5148/6010/2779/1259/23746/2978/6295/2792/5145/2782/1258/6101/7287	13
BP	GO:0009581	detection of external stimulus	16/134	125/17913	1.20371e-15	8.90262e-14	7.54154e-14	5148/6010/5957/2779/1259/23746/2978/6295/2792/5145/2782/5132/1258/6101/7287/58473	16
BP	GO:0009205	purine ribonucleoside triphosphate metabolic process	22/134	314/17913	1.69156e-15	1.20296e-13	1.01904e-13	514/400916/7388/1350/29796/4697/2597/1329/1345/1340/4708/4694/1327/7167/517/4707/2026/27089/521/5315/7381/2987	22
BP	GO:0009582	detection of abiotic stimulus	16/134	128/17913	1.76943e-15	1.21173e-13	1.02648e-13	5148/6010/5957/2779/1259/23746/2978/6295/2792/5145/2782/5132/1258/6101/7287/58473	16
BP	GO:0009167	purine ribonucleoside monophosphate metabolic process	22/134	317/17913	2.06246e-15	1.36196e-13	1.15374e-13	514/400916/7388/1350/29796/4697/2597/1329/1345/1340/4708/4694/1327/7167/517/4707/2026/27089/521/5315/7381/2987	22
BP	GO:0009126	purine nucleoside monophosphate metabolic process	22/134	318/17913	2.20232e-15	1.40417e-13	1.18949e-13	514/400916/7388/1350/29796/4697/2597/1329/1345/1340/4708/4694/1327/7167/517/4707/2026/27089/521/5315/7381/2987	22
BP	GO:0009199	ribonucleoside triphosphate metabolic process	22/134	319/17913	2.35112e-15	1.44907e-13	1.22753e-13	514/400916/7388/1350/29796/4697/2597/1329/1345/1340/4708/4694/1327/7167/517/4707/2026/27089/521/5315/7381/2987	22
BP	GO:0009144	purine nucleoside triphosphate metabolic process	22/134	321/17913	2.67769e-15	1.59712e-13	1.35294e-13	514/400916/7388/1350/29796/4697/2597/1329/1345/1340/4708/4694/1327/7167/517/4707/2026/27089/521/5315/7381/2987	22
BP	GO:0009161	ribonucleoside monophosphate metabolic process	22/134	331/17913	5.06211e-15	2.92495e-13	2.47777e-13	514/400916/7388/1350/29796/4697/2597/1329/1345/1340/4708/4694/1327/7167/517/4707/2026/27089/521/5315/7381/2987	22
BP	GO:0009141	nucleoside triphosphate metabolic process	22/134	337/17913	7.34108e-15	4.11323e-13	3.48438e-13	514/400916/7388/1350/29796/4697/2597/1329/1345/1340/4708/4694/1327/7167/517/4707/2026/27089/521/5315/7381/2987	22
BP	GO:0009123	nucleoside monophosphate metabolic process	22/134	349/17913	1.51018e-14	8.2127e-13	6.9571e-13	514/400916/7388/1350/29796/4697/2597/1329/1345/1340/4708/4694/1327/7167/517/4707/2026/27089/521/5315/7381/2987	22
BP	GO:0007601	visual perception	18/134	209/17913	2.14775e-14	1.13462e-12	9.61157e-13	5148/5949/6094/6010/4901/5957/2779/1259/23746/2978/5145/768206/5149/5132/1258/6101/7287/3617	18
BP	GO:0050953	sensory perception of light stimulus	18/134	213/17913	2.99042e-14	1.53591e-12	1.3011e-12	5148/5949/6094/6010/4901/5957/2779/1259/23746/2978/5145/768206/5149/5132/1258/6101/7287/3617	18
BP	GO:0042274	ribosomal small subunit biogenesis	9/134	24/17913	6.64448e-14	3.32045e-12	2.8128e-12	6217/6201/6169/6223/6234/6208/6209/6194/6229	9
BP	GO:0042775	mitochondrial ATP synthesis coupled electron transport	13/134	89/17913	1.10161e-13	5.36018e-12	4.54069e-12	7388/1350/29796/4697/1329/1345/1340/4708/4694/1327/4707/27089/7381	13
BP	GO:0042773	ATP synthesis coupled electron transport	13/134	90/17913	1.2795e-13	6.06613e-12	5.13871e-12	7388/1350/29796/4697/1329/1345/1340/4708/4694/1327/4707/27089/7381	13
BP	GO:0022400	regulation of rhodopsin mediated signaling pathway	9/134	26/17913	1.56795e-13	7.24784e-12	6.13976e-12	5148/6010/2779/1259/23746/2978/6295/5145/1258	9
BP	GO:0022904	respiratory electron transport chain	13/134	106/17913	1.12006e-12	5.05118e-11	4.27893e-11	7388/1350/29796/4697/1329/1345/1340/4708/4694/1327/4707/27089/7381	13
BP	GO:0042254	ribosome biogenesis	16/134	202/17913	2.38205e-12	1.04867e-10	8.88345e-11	6217/6201/6169/6223/6234/6165/6135/6208/6209/6203/6194/6229/9045/6155/6187/2752	16
BP	GO:0006364	rRNA processing	14/134	154/17913	9.33455e-12	4.01386e-10	3.4002e-10	6217/6201/6223/6234/6165/6135/6208/6209/6203/6194/6229/9045/6155/6187	14
BP	GO:0009150	purine ribonucleotide metabolic process	22/134	500/17913	2.01256e-11	8.45732e-10	7.16433e-10	514/400916/7388/1350/29796/4697/2597/1329/1345/1340/4708/4694/1327/7167/517/4707/2026/27089/521/5315/7381/2987	22
BP	GO:0071482	cellular response to light stimulus	12/134	113/17913	4.84632e-11	1.9913e-09	1.68686e-09	5148/6010/2779/1259/23746/2978/6295/2792/5145/2782/1258/6101	12
BP	GO:0022900	electron transport chain	14/134	175/17913	5.2783e-11	2.12165e-09	1.79728e-09	1347/7388/1350/29796/4697/1329/1345/1340/4708/4694/1327/4707/27089/7381	14
BP	GO:0022613	ribonucleoprotein complex biogenesis	19/134	381/17913	6.4925e-11	2.55418e-09	2.16368e-09	6217/6201/6169/6223/6234/6165/6135/6208/6209/6203/6194/6229/6228/9045/6155/6187/10713/2752/3320	19
BP	GO:0009416	response to light stimulus	17/134	307/17913	1.41501e-10	5.45072e-09	4.61739e-09	5148/6010/5957/2779/1259/23746/2978/6295/3150/2792/5145/2782/5132/1258/6101/7287/58473	17
BP	GO:0016072	rRNA metabolic process	14/134	191/17913	1.70041e-10	6.41643e-09	5.43546e-09	6217/6201/6223/6234/6165/6135/6208/6209/6203/6194/6229/9045/6155/6187	14
BP	GO:0045333	cellular respiration	13/134	176/17913	7.17471e-10	2.65321e-08	2.24757e-08	7388/1350/29796/4697/1329/1345/1340/4708/4694/1327/4707/27089/7381	13
BP	GO:0006123	mitochondrial electron transport, cytochrome c to oxygen	6/134	18/17913	2.69989e-09	9.60017e-08	8.13245e-08	1350/4697/1329/1345/1340/1327	6
BP	GO:0019646	aerobic electron transport chain	6/134	18/17913	2.69989e-09	9.60017e-08	8.13245e-08	1350/4697/1329/1345/1340/1327	6
BP	GO:0071478	cellular response to radiation	12/134	173/17913	6.81665e-09	2.37811e-07	2.01453e-07	5148/6010/2779/1259/23746/2978/6295/2792/5145/2782/1258/6101	12
BP	GO:0008277	regulation of G protein-coupled receptor signaling pathway	11/134	148/17913	1.45163e-08	4.9705e-07	4.21058e-07	5148/6010/2779/1259/23746/2978/6295/5145/5149/1258/3925	11
BP	GO:0009314	response to radiation	17/134	435/17913	2.71647e-08	9.13227e-07	7.73608e-07	5148/6010/5957/2779/1259/23746/2978/6295/3150/2792/5145/2782/5132/1258/6101/7287/58473	17
BP	GO:0034470	ncRNA processing	14/134	293/17913	4.24406e-08	1.4013e-06	1.18706e-06	6217/6201/6223/6234/6165/6135/6208/6209/6203/6194/6229/9045/6155/6187	14
BP	GO:0015980	energy derivation by oxidation of organic compounds	13/134	264/17913	9.33955e-08	3.02962e-06	2.56644e-06	7388/1350/29796/4697/1329/1345/1340/4708/4694/1327/4707/27089/7381	13
BP	GO:1902600	proton transmembrane transport	10/134	148/17913	1.66139e-07	5.2964e-06	4.48666e-06	514/400916/1347/1350/4697/1345/1340/1327/517/521	10
BP	GO:0046530	photoreceptor cell differentiation	7/134	59/17913	2.76323e-07	8.65968e-06	7.33575e-06	6094/4901/2779/2792/1258/6101/7287	7
BP	GO:0042461	photoreceptor cell development	6/134	44/17913	8.75315e-07	2.69743e-05	2.28503e-05	4901/2779/2792/1258/6101/7287	6
BP	GO:0006122	mitochondrial electron transport, ubiquinol to cytochrome c	4/134	12/17913	1.41468e-06	4.2881e-05	3.63252e-05	7388/29796/27089/7381	4
BP	GO:0034660	ncRNA metabolic process	15/134	470/17913	2.4137e-06	7.19829e-05	6.09778e-05	6217/6201/6223/6234/6165/6135/6208/6209/6203/6194/6229/9045/6155/5441/6187	15
BP	GO:0071214	cellular response to abiotic stimulus	12/134	310/17913	3.74022e-06	0.000108057	9.1537e-05	5148/6010/2779/1259/23746/2978/6295/2792/5145/2782/1258/6101	12
BP	GO:0104004	cellular response to environmental stimulus	12/134	310/17913	3.74022e-06	0.000108057	9.1537e-05	5148/6010/2779/1259/23746/2978/6295/2792/5145/2782/1258/6101	12
BP	GO:0060041	retina development in camera-type eye	8/134	136/17913	8.38058e-06	0.000238395	0.000201948	6094/6010/6152/2779/2782/5204/6101/7287	8
BP	GO:0009060	aerobic respiration	6/134	68/17913	1.17181e-05	0.000328284	0.000278094	1350/4697/1329/1345/1340/1327	6
BP	GO:0001895	retina homeostasis	6/134	73/17913	1.76764e-05	0.000487815	0.000413235	6010/23746/1258/6101/7287/60	6
BP	GO:0001754	eye photoreceptor cell differentiation	5/134	44/17913	1.86744e-05	0.000507779	0.000430147	6094/2779/2792/6101/7287	5
BP	GO:0042255	ribosome assembly	4/134	26/17913	3.939e-05	0.00105554	0.000894162	6169/6223/6135/6208	4
BP	GO:0006735	NADH regeneration	4/134	27/17913	4.59731e-05	0.00116444	0.000986416	2597/7167/2026/5315	4
BP	GO:0042273	ribosomal large subunit biogenesis	4/134	27/17913	4.59731e-05	0.00116444	0.000986416	6169/6165/6135/9045	4
BP	GO:0061621	canonical glycolysis	4/134	27/17913	4.59731e-05	0.00116444	0.000986416	2597/7167/2026/5315	4
BP	GO:0061718	glucose catabolic process to pyruvate	4/134	27/17913	4.59731e-05	0.00116444	0.000986416	2597/7167/2026/5315	4
BP	GO:0006164	purine nucleotide biosynthetic process	10/134	280/17913	4.9238e-05	0.00123029	0.00104219	514/5957/2978/2597/7167/517/2026/521/5315/2987	10
BP	GO:0061615	glycolytic process through fructose-6-phosphate	4/134	28/17913	5.33252e-05	0.00129735	0.001099	2597/7167/2026/5315	4
BP	GO:0061620	glycolytic process through glucose-6-phosphate	4/134	28/17913	5.33252e-05	0.00129735	0.001099	2597/7167/2026/5315	4
BP	GO:0072522	purine-containing compound biosynthetic process	10/134	291/17913	6.7961e-05	0.00163195	0.00138245	514/5957/2978/2597/7167/517/2026/521/5315/2987	10
BP	GO:0042407	cristae formation	4/134	30/17913	7.05513e-05	0.00167243	0.00141674	514/400916/517/521	4
BP	GO:2001244	positive regulation of intrinsic apoptotic signaling pathway	5/134	62/17913	9.99103e-05	0.00233841	0.0019809	6201/6135/6188/10399/7314	5
BP	GO:0042462	eye photoreceptor cell development	4/134	33/17913	0.00010353	0.00239283	0.002027	2779/2792/6101/7287	4
BP	GO:0006754	ATP biosynthetic process	7/134	150/17913	0.000135613	0.00309566	0.00262238	514/2597/7167/517/2026/521/5315	7
BP	GO:0006007	glucose catabolic process	4/134	36/17913	0.000146467	0.00326285	0.00276401	2597/7167/2026/5315	4
BP	GO:0006734	NADH metabolic process	4/134	36/17913	0.000146467	0.00326285	0.00276401	2597/7167/2026/5315	4
BP	GO:0034248	regulation of cellular amide metabolic process	12/134	452/17913	0.000150579	0.00331453	0.00280778	6169/6208/6134/6188/1915/2597/6156/6191/1191/10399/10209/348	12
BP	GO:0007007	inner mitochondrial membrane organization	4/134	37/17913	0.000163273	0.00351036	0.00297368	514/400916/517/521	4
BP	GO:0045494	photoreceptor cell maintenance	4/134	37/17913	0.000163273	0.00351036	0.00297368	6010/1258/6101/7287	4
BP	GO:0019068	virion assembly	4/134	38/17913	0.000181429	0.00381206	0.00322926	6233/7311/7314/348	4
BP	GO:0042769	DNA damage response, detection of DNA damage	4/134	38/17913	0.000181429	0.00381206	0.00322926	6188/6233/7311/7314	4
BP	GO:0009206	purine ribonucleoside triphosphate biosynthetic process	7/134	159/17913	0.000194476	0.00404028	0.00342259	514/2597/7167/517/2026/521/5315	7
BP	GO:0009145	purine nucleoside triphosphate biosynthetic process	7/134	160/17913	0.000202122	0.00415249	0.00351764	514/2597/7167/517/2026/521/5315	7
BP	GO:0061684	chaperone-mediated autophagy	3/134	16/17913	0.000213447	0.00433696	0.0036739	1915/1191/3320	3
BP	GO:0006283	transcription-coupled nucleotide-excision repair	5/134	73/17913	0.000217166	0.00436456	0.00369729	6233/3150/5441/7311/7314	5
BP	GO:2001242	regulation of intrinsic apoptotic signaling pathway	7/134	163/17913	0.000226532	0.00450385	0.00381528	6201/6135/6188/1191/7178/10399/7314	7
BP	GO:0009201	ribonucleoside triphosphate biosynthetic process	7/134	164/17913	0.000235178	0.004626	0.00391875	514/2597/7167/517/2026/521/5315	7
BP	GO:0001654	eye development	10/134	342/17913	0.000253748	0.00491357	0.00416236	6094/6010/6152/2779/3150/2792/2782/5204/6101/7287	10
BP	GO:0050908	detection of light stimulus involved in visual perception	3/134	17/17913	0.00025777	0.00491357	0.00416236	2779/1258/7287	3
BP	GO:0050962	detection of light stimulus involved in sensory perception	3/134	17/17913	0.00025777	0.00491357	0.00416236	2779/1258/7287	3
BP	GO:0150063	visual system development	10/134	346/17913	0.000278387	0.00525243	0.00444941	6094/6010/6152/2779/3150/2792/2782/5204/6101/7287	10
BP	GO:0042276	error-prone translesion synthesis	3/134	18/17913	0.000307635	0.00574562	0.0048672	6233/7311/7314	3
BP	GO:0048880	sensory system development	10/134	351/17913	0.000311977	0.00576845	0.00488654	6094/6010/6152/2779/3150/2792/2782/5204/6101/7287	10
BP	GO:0009127	purine nucleoside monophosphate biosynthetic process	7/134	174/17913	0.000337166	0.00611196	0.00517753	514/2597/7167/517/2026/521/5315	7
BP	GO:0009168	purine ribonucleoside monophosphate biosynthetic process	7/134	174/17913	0.000337166	0.00611196	0.00517753	514/2597/7167/517/2026/521/5315	7
BP	GO:0009142	nucleoside triphosphate biosynthetic process	7/134	175/17913	0.000349057	0.00626608	0.00530809	514/2597/7167/517/2026/521/5315	7
BP	GO:0070987	error-free translesion synthesis	3/134	19/17913	0.000363322	0.00643034	0.00544723	6233/7311/7314	3
BP	GO:0016055	Wnt signaling pathway	12/134	498/17913	0.000365162	0.00643034	0.00544723	5148/6233/5145/2782/7311/10399/5204/6500/2487/1363/7314/348	12
BP	GO:0198738	cell-cell signaling by wnt	12/134	500/17913	0.000378544	0.00653284	0.00553407	5148/6233/5145/2782/7311/10399/5204/6500/2487/1363/7314/348	12
BP	GO:0009165	nucleotide biosynthetic process	10/134	360/17913	0.000380991	0.00653284	0.00553407	514/5957/2978/2597/7167/517/2026/521/5315/2987	10
BP	GO:0043010	camera-type eye development	9/134	295/17913	0.000381583	0.00653284	0.00553407	6094/6010/6152/2779/3150/2782/5204/6101/7287	9
BP	GO:1901293	nucleoside phosphate biosynthetic process	10/134	365/17913	0.000424545	0.00720169	0.00610066	514/5957/2978/2597/7167/517/2026/521/5315/2987	10
BP	GO:0097237	cellular response to toxic substance	8/134	241/17913	0.000464557	0.00780877	0.00661493	6188/2878/2879/2950/6415/10399/348/60	8
BP	GO:0032462	regulation of protein homooligomerization	3/134	21/17913	0.00049325	0.00807097	0.00683704	1191/10399/348	3
BP	GO:0042776	mitochondrial ATP synthesis coupled proton transport	3/134	21/17913	0.00049325	0.00807097	0.00683704	514/517/521	3
BP	GO:1901798	positive regulation of signal transduction by p53 class mediator	3/134	21/17913	0.00049325	0.00807097	0.00683704	6201/6135/7314	3
BP	GO:0009156	ribonucleoside monophosphate biosynthetic process	7/134	188/17913	0.000536608	0.0087034	0.00737278	514/2597/7167/517/2026/521/5315	7
BP	GO:0000715	nucleotide-excision repair, DNA damage recognition	3/134	22/17913	0.000568017	0.009054	0.00766978	6233/7311/7314	3
BP	GO:0000717	nucleotide-excision repair, DNA duplex unwinding	3/134	22/17913	0.000568017	0.009054	0.00766978	6233/7311/7314	3
BP	GO:0090596	sensory organ morphogenesis	8/134	250/17913	0.000591547	0.00934847	0.00791923	6169/6094/2779/3150/2792/6101/7287/2487	8
BP	GO:0006297	nucleotide-excision repair, DNA gap filling	3/134	23/17913	0.000649659	0.0100102	0.00847976	6233/7311/7314	3
BP	GO:0015985	energy coupled proton transport, down electrochemical gradient	3/134	23/17913	0.000649659	0.0100102	0.00847976	514/517/521	3
BP	GO:0015986	ATP synthesis coupled proton transport	3/134	23/17913	0.000649659	0.0100102	0.00847976	514/517/521	3
BP	GO:0009124	nucleoside monophosphate biosynthetic process	7/134	196/17913	0.000687054	0.0104128	0.00882085	514/2597/7167/517/2026/521/5315	7
BP	GO:0031396	regulation of protein ubiquitination	7/134	196/17913	0.000687054	0.0104128	0.00882085	6201/6135/6188/6187/80762/7314/3320	7
BP	GO:0006120	mitochondrial electron transport, NADH to ubiquinone	4/134	55/17913	0.000759901	0.0111512	0.00944639	4697/4708/4694/4707	4
BP	GO:0009435	NAD biosynthetic process	4/134	55/17913	0.000759901	0.0111512	0.00944639	2597/7167/2026/5315	4
BP	GO:0019320	hexose catabolic process	4/134	55/17913	0.000759901	0.0111512	0.00944639	2597/7167/2026/5315	4
BP	GO:0061844	antimicrobial humoral immune response mediated by antimicrobial peptide	4/134	55/17913	0.000759901	0.0111512	0.00944639	6223/2597/6156/3151	4
BP	GO:0048592	eye morphogenesis	6/134	145/17913	0.000778606	0.0113358	0.0096027	6094/2779/3150/2792/6101/7287	6
BP	GO:0006879	cellular iron ion homeostasis	4/134	57/17913	0.000870033	0.0125679	0.0106465	2512/2495/80762/6500	4
BP	GO:0098869	cellular oxidant detoxification	5/134	99/17913	0.000885753	0.0125995	0.0106732	2878/2879/2950/6415/348	5
BP	GO:0009152	purine ribonucleotide biosynthetic process	8/134	266/17913	0.000885849	0.0125995	0.0106732	514/2597/7167/517/2026/521/5315/2987	8
BP	GO:0070911	global genome nucleotide-excision repair	3/134	26/17913	0.000938259	0.0132431	0.0112184	6233/7311/7314	3
BP	GO:0022618	ribonucleoprotein complex assembly	7/134	209/17913	0.00100107	0.0140226	0.0118788	6169/6223/6135/6208/6228/10713/3320	7
BP	GO:0006289	nucleotide-excision repair	5/134	102/17913	0.00101327	0.0140867	0.0119331	6233/3150/5441/7311/7314	5
BP	GO:0031640	killing of cells of other organism	4/134	60/17913	0.00105565	0.0144585	0.012248	6223/2597/6156/3151	4
BP	GO:0044364	disruption of cells of other organism	4/134	60/17913	0.00105565	0.0144585	0.012248	6223/2597/6156/3151	4
BP	GO:0046365	monosaccharide catabolic process	4/134	62/17913	0.00119382	0.0161305	0.0136644	2597/7167/2026/5315	4
BP	GO:0009260	ribonucleotide biosynthetic process	8/134	279/17913	0.00120305	0.0161305	0.0136644	514/2597/7167/517/2026/521/5315/2987	8
BP	GO:0019730	antimicrobial humoral response	5/134	106/17913	0.0012039	0.0161305	0.0136644	6223/2597/6156/1191/3151	5
BP	GO:1990748	cellular detoxification	5/134	107/17913	0.00125544	0.0167001	0.0141469	2878/2879/2950/6415/348	5
BP	GO:0006294	nucleotide-excision repair, preincision complex assembly	3/134	29/17913	0.0012972	0.0170108	0.0144101	6233/7311/7314	3
BP	GO:0035666	TRIF-dependent toll-like receptor signaling pathway	3/134	29/17913	0.0012972	0.0170108	0.0144101	6233/7311/7314	3
BP	GO:0046390	ribose phosphate biosynthetic process	8/134	284/17913	0.00134683	0.0175373	0.0148561	514/2597/7167/517/2026/521/5315/2987	8
BP	GO:0071826	ribonucleoprotein complex subunit organization	7/134	221/17913	0.00138228	0.017873	0.0151404	6169/6223/6135/6208/6228/10713/3320	7
BP	GO:1903320	regulation of protein modification by small protein conjugation or removal	7/134	223/17913	0.00145556	0.0186897	0.0158324	6201/6135/6188/6187/80762/7314/3320	7
BP	GO:1990542	mitochondrial transmembrane transport	4/134	66/17913	0.0015073	0.0192207	0.0162821	54543/514/517/521	4
BP	GO:1902253	regulation of intrinsic apoptotic signaling pathway by p53 class mediator	3/134	31/17913	0.00157846	0.0199902	0.016934	6201/6135/7314	3
BP	GO:0098754	detoxification	5/134	113/17913	0.00159964	0.0201207	0.0170445	2878/2879/2950/6415/348	5
BP	GO:1903362	regulation of cellular protein catabolic process	7/134	230/17913	0.00173621	0.0216909	0.0183747	6201/6135/1191/10399/7314/348/3320	7
BP	GO:0002756	MyD88-independent toll-like receptor signaling pathway	3/134	33/17913	0.00189515	0.0235177	0.0199222	6233/7311/7314	3
BP	GO:0019674	NAD metabolic process	4/134	71/17913	0.00197451	0.0243391	0.020618	2597/7167/2026/5315	4
BP	GO:2001235	positive regulation of apoptotic signaling pathway	6/134	178/17913	0.00222518	0.0271766	0.0230217	6201/6135/400916/6188/10399/7314	6
BP	GO:0007006	mitochondrial membrane organization	5/134	122/17913	0.00223961	0.0271766	0.0230217	514/400916/517/521/3320	5
BP	GO:0070423	nucleotide-binding oligomerization domain containing signaling pathway	3/134	35/17913	0.0022488	0.0271766	0.0230217	6233/7311/7314	3
BP	GO:0055072	iron ion homeostasis	4/134	74/17913	0.00229832	0.0275947	0.0233759	2512/2495/80762/6500	4
BP	GO:0031282	regulation of guanylate cyclase activity	2/134	10/17913	0.00240314	0.0283116	0.0239832	5957/2978	2
BP	GO:0032464	positive regulation of protein homooligomerization	2/134	10/17913	0.00240314	0.0283116	0.0239832	1191/10399	2
BP	GO:0006414	translational elongation	5/134	124/17913	0.00240396	0.0283116	0.0239832	6176/6181/1915/6156/10399	5
BP	GO:0002755	MyD88-dependent toll-like receptor signaling pathway	3/134	36/17913	0.00243992	0.0283736	0.0240357	6233/7311/7314	3
BP	GO:0035872	nucleotide-binding domain, leucine rich repeat containing receptor signaling pathway	3/134	36/17913	0.00243992	0.0283736	0.0240357	6233/7311/7314	3
BP	GO:0006296	nucleotide-excision repair, DNA incision, 5-to lesion 3/134 37/17913 0.0026407979855432 0.0305177217204336 0.0258520223847913 6233/7311/7314 3 GO:0007005 BP GO:0007005 mitochondrion organization 10/134 466/17913 0.00266265246400095 0.0305791578008556 0.0259040658151907 54543/514/400916/4708/4694/1191/517/4707/521/3320 10 GO:0007223 BP GO:0007223 Wnt signaling pathway, calcium modulating pathway 3…	4/129	23/16969	2.52346e-05	0.000857976	0.000737116	6201/6171/6207/6208	4
MF	GO:0030553	cGMP binding	3/129	12/16969	8.98113e-05	0.00244287	0.00209875	5148/5149/1258	3
MF	GO:0047555	3,5-cyclic-GMP phosphodiesterase activity	3/129	12/16969	8.98113e-05	0.00244287	0.00209875	5148/5145/5149	3
MF	GO:0016209	antioxidant activity	5/129	65/16969	0.000134658	0.00332973	0.00286068	2878/2879/2950/6415/348	5
MF	GO:0004602	glutathione peroxidase activity	3/129	16/16969	0.000223577	0.00467792	0.00401895	2878/2879/2950	3
MF	GO:0016918	retinal binding	3/129	16/16969	0.000223577	0.00467792	0.00401895	5949/6010/1381	3
MF	GO:0003954	NADH dehydrogenase activity	4/129	45/16969	0.000373108	0.00596973	0.00512879	4697/4708/4694/4707	4
MF	GO:0008137	NADH dehydrogenase (ubiquinone) activity	4/129	45/16969	0.000373108	0.00596973	0.00512879	4697/4708/4694/4707	4
MF	GO:0048156	tau protein binding	4/129	45/16969	0.000373108	0.00596973	0.00512879	1191/348/3320/60	4
MF	GO:0050136	NADH dehydrogenase (quinone) activity	4/129	45/16969	0.000373108	0.00596973	0.00512879	4697/4708/4694/4707	4
MF	GO:0045296	cadherin binding	9/129	297/16969	0.000447129	0.00675661	0.00580483	6164/6159/6152/6138/6147/9045/10399/6187/5315	9
MF	GO:0050839	cell adhesion molecule binding	11/129	444/16969	0.000579803	0.00770246	0.00661744	6164/6159/6152/6138/6147/9045/10399/6187/5315/1363/6696	11
MF	GO:0004112	cyclic-nucleotide phosphodiesterase activity	3/129	22/16969	0.000594675	0.00770246	0.00661744	5148/5145/5149	3
MF	GO:0004114	3,5-cyclic-nucleotide phosphodiesterase activity	3/129	22/16969	0.000594675	0.00770246	0.00661744	5148/5145/5149	3
MF	GO:0009055	electron transfer activity	5/129	97/16969	0.00086578	0.0107042	0.00919632	1347/29796/4697/1345/1340	5
MF	GO:0016655	oxidoreductase activity, acting on NAD(P)H, quinone or similar compound as acceptor	4/129	57/16969	0.000922056	0.0109043	0.00936826	4697/4708/4694/4707	4
MF	GO:0004857	enzyme inhibitor activity	9/129	332/16969	0.000988869	0.0112072	0.00962846	5148/6201/6135/6295/2597/5149/10399/5132/334	9
MF	GO:0031492	nucleosomal DNA binding	3/129	30/16969	0.00149977	0.0163175	0.0140189	3150/3151/60	3
MF	GO:0030551	cyclic nucleotide binding	3/129	32/16969	0.00181206	0.018957	0.0162865	5148/5149/1258	3
MF	GO:0005501	retinoid binding	3/129	35/16969	0.00235178	0.023692	0.0203546	5949/6010/1381	3
MF	GO:0019840	isoprenoid binding	3/129	36/16969	0.00255144	0.0247854	0.021294	5949/6010/1381	3
MF	GO:0004601	peroxidase activity	3/129	37/16969	0.00276128	0.0258989	0.0222506	2878/2879/2950	3
MF	GO:0008081	phosphoric diester hydrolase activity	4/129	78/16969	0.00294575	0.0267081	0.0229458	5148/5145/2782/5149	4
MF	GO:0016684	oxidoreductase activity, acting on peroxide as acceptor	3/129	40/16969	0.00345346	0.0303013	0.0260329	2878/2879/2950	3
MF	GO:0045182	translation regulator activity	3/129	48/16969	0.00578499	0.0484909	0.0416601	6208/6203/6134	3
MF	GO:0031491	nucleosome binding	3/129	49/16969	0.00612847	0.0484909	0.0416601	3150/3151/60	3
MF	GO:0016651	oxidoreductase activity, acting on NAD(P)H	4/129	96/16969	0.00617934	0.0484909	0.0416601	4697/4708/4694/4707	4
MF	GO:0023026	MHC class II protein complex binding	2/129	16/16969	0.00641791	0.0484909	0.0416601	5315/3320	2
MF	GO:0055106	ubiquitin-protein transferase regulator activity	2/129	16/16969	0.00641791	0.0484909	0.0416601	6201/6135	2
