# Supplementary material for: Single-Cell RNA-Seq Reveals the Cellular Diversity and Developmental Characteristics of the Retinas of an Infant and a Young Child
Source: Front Cell Dev Biol. 2022 Mar 21;10:803466. doi: 10.3389/fcell.2022.803466 (PMC8979067; doi:10.3389/fcell.2022.803466)
Supplement: Supplementary file 3 [file Table3.XLSX]

## Sheet: Cone_Subcluster_DEGs
p_val	avg_logFC	pct.1	pct.2	p_val_adj	cluster	gene
3.14556e-29	1.24404	0.512	0.131	1.84711e-24	L-Cone	ASIC2
2.8697e-19	0.832035	0.525	0.209	1.68512e-14	L-Cone	AC011586.2
2.38449e-16	0.773638	0.49	0.205	1.4002e-11	L-Cone	OPN1LW
4.87478e-15	0.927123	0.413	0.18	2.86252e-10	L-Cone	TENM2
6.44567e-15	0.583672	0.493	0.209	3.78496e-10	L-Cone	MSR1
9.9774e-15	0.475065	0.819	0.693	5.85883e-10	L-Cone	GUK1
5.61678e-11	0.782841	0.301	0.107	3.29823e-06	L-Cone	ADGRL2
1.35828e-10	0.742222	0.381	0.184	7.97599e-06	L-Cone	FRY
5.69741e-09	0.65614	0.319	0.143	0.000334558	L-Cone	PLXDC2
5.93021e-08	0.53946	0.444	0.303	0.00348228	L-Cone	MAML3
4.44489e-07	0.319083	0.764	0.705	0.0261009	L-Cone	TMEM108
0	2.3977	0.712	0.012	0	S-Cone	OPN1SW
6.50017e-223	2.14111	0.641	0.025	3.81697e-218	S-Cone	CCDC136
2.12186e-175	3.08864	0.941	0.142	1.24598e-170	S-Cone	NRXN3
7.40586e-166	1.76765	0.536	0.026	4.3488e-161	S-Cone	VWC2
1.6924e-150	1.57939	0.353	0.007	9.93795e-146	S-Cone	LINC00491
5.4285e-139	1.70456	0.497	0.029	3.18767e-134	S-Cone	ADGRL3
3.73832e-113	1.91912	0.667	0.086	2.19518e-108	S-Cone	KIAA1217
4.65973e-105	1.46517	0.353	0.018	2.73624e-100	S-Cone	UPB1
1.07994e-98	1.33456	0.346	0.019	6.34149e-94	S-Cone	SPHKAP
3.17392e-94	1.56827	0.523	0.058	1.86376e-89	S-Cone	ZPBP
2.5722e-92	1.17186	0.275	0.011	1.51042e-87	S-Cone	SAMD5
1.5878e-80	1.21321	0.261	0.012	9.3237e-76	S-Cone	AL033504.1
4.10562e-78	1.28466	0.333	0.025	2.41086e-73	S-Cone	CACNA2D3
8.5555e-78	1.28537	0.392	0.037	5.02387e-73	S-Cone	GRIP1
2.2014e-60	1.15076	0.255	0.019	1.29269e-55	S-Cone	AC091576.1
4.0904e-49	1.15263	0.359	0.053	2.40192e-44	S-Cone	ALK
1.07848e-42	0.915977	0.255	0.029	6.33292e-38	S-Cone	TBC1D4
1.73704e-37	0.987975	0.359	0.068	1.02001e-32	S-Cone	PLCL1
3.55185e-34	1.0358	0.268	0.042	2.08568e-29	S-Cone	EDIL3
3.8517e-31	1.02478	0.732	0.373	2.26175e-26	S-Cone	AUTS2
8.12309e-30	1.03874	0.503	0.151	4.76996e-25	S-Cone	TTR
1.25916e-25	0.69247	0.307	0.067	7.39392e-21	S-Cone	KCNH6
1.20615e-21	0.802854	0.431	0.148	7.08264e-17	S-Cone	ACBD6
2.56778e-20	0.805971	0.327	0.092	1.50783e-15	S-Cone	HYDIN2
1.19969e-19	0.702229	0.255	0.061	7.04471e-15	S-Cone	DYNC1I1
1.5678e-16	0.828097	0.523	0.26	9.2063e-12	S-Cone	PCDH9
8.94753e-15	0.767358	0.333	0.121	5.25408e-10	S-Cone	AC012404.1
1.01849e-14	0.650687	0.327	0.113	5.98068e-10	S-Cone	GMDS
3.55541e-13	0.661349	0.634	0.402	2.08777e-08	S-Cone	SGCD
3.73668e-13	0.305123	0.987	0.959	2.19422e-08	S-Cone	DLG2
4.70659e-13	0.533106	0.843	0.711	2.76375e-08	S-Cone	RORA
9.63658e-12	0.691649	0.307	0.121	5.6587e-07	S-Cone	KCNAB1
1.59553e-11	0.788074	0.353	0.154	9.36912e-07	S-Cone	HS3ST5
7.56225e-11	0.612573	0.32	0.131	4.44063e-06	S-Cone	AC116903.2
7.90672e-11	0.726617	0.294	0.122	4.6429e-06	S-Cone	BICD1
9.91692e-11	0.588952	0.497	0.257	5.82331e-06	S-Cone	PCP4
1.13034e-10	0.517674	0.288	0.11	6.63747e-06	S-Cone	FAM214A
4.44115e-10	0.634946	0.333	0.146	2.60789e-05	S-Cone	RYR2
7.65517e-10	0.557501	0.32	0.138	4.49519e-05	S-Cone	ANK1
7.94316e-10	0.532429	0.497	0.259	4.6643e-05	S-Cone	ROBO2
2.36945e-09	0.647588	0.255	0.102	0.000139136	S-Cone	EFNA5
2.87286e-09	0.445117	0.725	0.503	0.000168697	S-Cone	GPC5
1.01935e-08	0.405242	0.771	0.631	0.000598575	S-Cone	SPAG16
1.43125e-08	0.367232	0.908	0.814	0.000840445	S-Cone	NRG1
2.96786e-08	0.367204	0.797	0.619	0.00174276	S-Cone	AGAP1
4.38689e-08	0.485546	0.556	0.381	0.00257603	S-Cone	UBE2E2
6.03981e-08	0.534637	0.399	0.22	0.00354664	S-Cone	CLTB
1.05496e-07	0.573925	0.268	0.123	0.00619484	S-Cone	SGK3
1.12126e-07	0.331744	0.81	0.753	0.00658415	S-Cone	DST
1.26e-07	0.496183	0.353	0.181	0.00739886	S-Cone	KCNMA1
1.29882e-07	0.401166	0.843	0.685	0.0076268	S-Cone	SAG
1.78569e-07	0.315682	0.922	0.851	0.0104857	S-Cone	DMD
2.29076e-07	0.288045	0.895	0.834	0.0134516	S-Cone	NTM
4.25866e-07	0.501266	0.379	0.21	0.0250073	S-Cone	RIN2
6.48911e-95	1.73653	0.56	0.044	3.81047e-90	M-Cone	NPSR1-AS1
3.30276e-80	1.25297	0.352	0.017	1.93941e-75	M-Cone	RND3
8.44015e-67	1.85863	0.67	0.099	4.95614e-62	M-Cone	KIAA1217
1.30469e-52	1.55692	0.549	0.081	7.66125e-48	M-Cone	PCAT4
6.06106e-25	1.05021	0.527	0.137	3.55912e-20	M-Cone	GYG2P1
7.25046e-25	1.18529	0.297	0.048	4.25754e-20	M-Cone	SLC9C2
2.92537e-24	0.674456	0.264	0.037	1.71781e-19	M-Cone	ZNF787
4.92399e-24	0.878554	0.89	0.429	2.89142e-19	M-Cone	PTPRD
1.82146e-23	1.03264	0.451	0.111	1.06958e-18	M-Cone	ARHGAP32
8.24898e-22	0.772442	0.934	0.71	4.84389e-17	M-Cone	PEX5L
1.72397e-20	0.837037	0.264	0.044	1.01233e-15	M-Cone	PFKFB3
6.05969e-20	0.870885	0.286	0.053	3.55831e-15	M-Cone	ABLIM1
9.60159e-20	0.758612	0.956	0.654	5.63815e-15	M-Cone	CC2D2A
1.62174e-19	0.837758	0.802	0.367	9.52303e-15	M-Cone	DPF3
2.65388e-18	0.998475	0.527	0.179	1.55839e-13	M-Cone	DDX10
4.24927e-17	0.685694	0.297	0.063	2.49522e-12	M-Cone	AP000820.2
6.44765e-17	0.738326	0.791	0.402	3.78612e-12	M-Cone	SGCD
7.4813e-17	1.29864	0.264	0.055	4.39309e-12	M-Cone	LRRTM4
9.62052e-16	0.76606	0.505	0.174	5.64927e-11	M-Cone	AC092506.1
5.16736e-15	0.744811	0.374	0.104	3.03433e-10	M-Cone	WDR47
1.40208e-14	0.860256	0.451	0.151	8.23316e-10	M-Cone	AP002453.1
5.79149e-14	0.887443	0.341	0.098	3.40082e-09	M-Cone	ECT2
3.67169e-13	0.456131	0.989	0.887	2.15605e-08	M-Cone	KCNB2
3.86926e-13	0.706904	0.275	0.07	2.27207e-08	M-Cone	AC022075.1
4.40014e-13	0.77667	0.253	0.061	2.58381e-08	M-Cone	PTH2R
7.08546e-13	0.662805	0.615	0.263	4.16065e-08	M-Cone	TAOK3
1.05267e-12	0.642808	0.385	0.119	6.18137e-08	M-Cone	THEM4
1.28866e-12	0.711886	0.703	0.357	7.56717e-08	M-Cone	OXR1
1.61199e-12	0.647	0.824	0.504	9.4658e-08	M-Cone	SFMBT2
2.3527e-12	0.878238	0.407	0.147	1.38153e-07	M-Cone	AC025810.1
4.39358e-12	0.49496	0.978	0.788	2.57996e-07	M-Cone	MAP2
1.26608e-11	0.692882	0.648	0.335	7.43456e-07	M-Cone	EPB41
8.41589e-11	0.502566	0.582	0.251	4.94189e-06	M-Cone	AC069228.1
1.24866e-10	0.61261	0.253	0.07	7.33227e-06	M-Cone	EXOC2
1.98598e-10	0.617272	0.505	0.218	1.16619e-05	M-Cone	PPEF2
2.30751e-10	0.578881	0.462	0.184	1.35499e-05	M-Cone	DLGAP2
4.15094e-10	0.49072	0.67	0.334	2.43747e-05	M-Cone	DOCK8
6.38513e-10	0.489241	0.934	0.747	3.74941e-05	M-Cone	FMN1
7.05885e-10	0.633799	0.495	0.22	4.14503e-05	M-Cone	SLC24A4
8.30361e-10	0.531758	0.824	0.553	4.87596e-05	M-Cone	MYO3B
2.9938e-09	0.493024	0.879	0.615	0.000175799	M-Cone	DPYSL3
7.22052e-09	0.592695	0.758	0.487	0.000423996	M-Cone	RP1
1.03155e-08	0.756343	0.363	0.144	0.000605739	M-Cone	PDLIM5
1.58066e-08	0.656478	0.319	0.118	0.00092818	M-Cone	TRPM3
2.4777e-08	0.611825	0.484	0.227	0.00145493	M-Cone	LCORL
3.6976e-08	0.554644	0.505	0.234	0.00217127	M-Cone	RAB28
6.11119e-08	0.443107	0.253	0.083	0.00358855	M-Cone	LINGO2
6.69459e-08	0.664733	0.308	0.116	0.00393113	M-Cone	LIPG
8.22792e-08	0.600068	0.429	0.195	0.00483151	M-Cone	AKAP6
8.67024e-08	0.524169	0.615	0.323	0.00509125	M-Cone	PSD3
9.6537e-08	0.656071	0.264	0.093	0.00566875	M-Cone	JAG1
1.18904e-07	0.312053	0.967	0.923	0.00698217	M-Cone	ARR3
1.19479e-07	0.389947	0.297	0.108	0.00701596	M-Cone	C11orf80
1.48404e-07	0.531963	0.495	0.239	0.00871442	M-Cone	CSRNP3
1.67773e-07	0.36934	0.473	0.208	0.0098518	M-Cone	RGS20
1.74104e-07	0.595287	0.297	0.111	0.0102235	M-Cone	CCDC6
2.02217e-07	0.608552	0.308	0.121	0.0118744	M-Cone	SLC16A1-AS1
2.12271e-07	0.344368	0.89	0.829	0.0124648	M-Cone	CCSER1
2.63378e-07	0.530438	0.374	0.168	0.0154658	M-Cone	C15orf41
2.77415e-07	0.627403	0.297	0.116	0.0162901	M-Cone	THSD7B
2.87761e-07	0.793408	0.341	0.143	0.0168976	M-Cone	AGPAT3
3.00581e-07	0.572958	0.495	0.259	0.0176504	M-Cone	ATP6V0D2
3.13996e-07	0.550113	0.538	0.295	0.0184381	M-Cone	ZMYND19
3.85341e-07	0.521631	0.286	0.11	0.0226276	M-Cone	ZNF780B

## Sheet: BC_Subclusters_DEGs
p_val	avg_logFC	pct.1	pct.2	p_val_adj	cluster	gene
0	2.2236	0.826	0.124	0	0	SDK1
0	2.05125	0.87	0.232	0	0	CDH12
0	1.92806	0.703	0.096	0	0	SAMD5
0	1.88556	0.612	0.067	0	0	AL033504.1
0	1.71484	0.78	0.207	0	0	RGS7
0	1.7137	0.681	0.132	0	0	PRKCA
0	1.64752	0.884	0.258	0	0	LRRTM4
0	1.59749	0.53	0.084	0	0	CNTN5
0	1.5157	0.575	0.086	0	0	PDZRN4
0	1.51077	0.615	0.116	0	0	PTPRM
0	1.455	0.735	0.219	0	0	DGKI
0	1.44082	0.578	0.109	0	0	LINGO2
0	1.40595	0.523	0.075	0	0	NTNG1
0	1.39097	0.691	0.193	0	0	NLGN1
2.50889e-293	1.32651	0.533	0.108	1.47324e-288	0	PDE3A
5.6964e-272	1.48587	0.275	0.006	3.34498e-267	0	C2orf83
1.07301e-268	1.19443	0.668	0.23	6.30082e-264	0	MTUS2
6.89141e-266	1.26762	0.497	0.098	4.0467e-261	0	PRELID2
1.48399e-265	1.2563	0.58	0.155	8.71416e-261	0	ASIC2
9.43895e-263	1.14953	0.643	0.202	5.54265e-258	0	GRM5
6.62406e-256	1.19005	0.578	0.159	3.88972e-251	0	TTC28
6.02678e-248	1.3489	0.39	0.056	3.53898e-243	0	SASH1
1.40762e-247	1.04209	0.72	0.297	8.26566e-243	0	DAB1
2.47063e-245	1.37125	0.351	0.04	1.45078e-240	0	PRKCA-AS1
8.25771e-242	0.634081	0.977	0.762	4.84901e-237	0	DLG2
1.05556e-239	1.17615	0.546	0.146	6.19837e-235	0	ST6GALNAC5
1.03629e-238	1.40413	0.352	0.043	6.08519e-234	0	PDE10A
1.42044e-238	1.22705	0.454	0.09	8.34099e-234	0	TMEM196
3.2349e-230	1.33384	0.251	0.01	1.89957e-225	0	MCTP2
3.47394e-230	1.30243	0.344	0.043	2.03993e-225	0	KALRN
9.69129e-229	0.947358	0.792	0.367	5.69082e-224	0	PCP2
4.93845e-227	0.961468	0.655	0.229	2.89991e-222	0	GRID2
1.99182e-225	1.33056	0.273	0.018	1.16961e-220	0	CDHR3
2.97142e-225	1.09608	0.551	0.154	1.74485e-220	0	KCNH5
5.48658e-224	0.977665	0.734	0.337	3.22177e-219	0	ZBTB20
2.78373e-219	1.28394	0.341	0.046	1.63463e-214	0	SORL1
3.90151e-216	1.18015	0.362	0.054	2.29101e-211	0	RALYL
2.31576e-215	1.15615	0.487	0.124	1.35984e-210	0	CEP112
1.03193e-213	0.883545	0.788	0.412	6.0596e-209	0	SNAP25
5.94823e-198	0.919943	0.677	0.286	3.49286e-193	0	FGF12
1.10387e-197	1.13444	0.396	0.082	6.48202e-193	0	AP3S1
7.08711e-192	1.018	0.516	0.158	4.16162e-187	0	KIF21A
4.39591e-187	1.14637	0.305	0.043	2.58132e-182	0	RAP1GAP
4.06199e-185	1.02398	0.409	0.092	2.38524e-180	0	COL4A3
7.36976e-179	0.686914	0.879	0.606	4.32759e-174	0	MACROD2
3.18656e-175	1.10872	0.327	0.058	1.87118e-170	0	B4GALT6
1.2795e-169	0.938037	0.461	0.133	7.51335e-165	0	PRKCE
1.42193e-166	1.14367	0.289	0.045	8.3497e-162	0	LINC02055
1.64374e-161	1.04158	0.337	0.07	9.65221e-157	0	ISL1
2.81293e-160	0.994643	0.463	0.145	1.65178e-155	0	PHACTR1
3.1927e-157	0.757765	0.7	0.325	1.87479e-152	0	AP001825.1
1.4249e-148	1.00293	0.36	0.089	8.36716e-144	0	PROX1-AS1
2.06116e-145	0.939348	0.384	0.104	1.21034e-140	0	TSPAN5
7.83882e-145	0.967106	0.346	0.084	4.60303e-140	0	PLCD4
6.98439e-144	0.808906	0.626	0.293	4.10131e-139	0	RYR2
1.71982e-138	0.633725	0.826	0.561	1.00989e-133	0	MDGA2
2.95973e-138	0.763728	0.623	0.282	1.73798e-133	0	SYNE1
4.06455e-138	0.976565	0.33	0.079	2.38675e-133	0	RAPGEF5
3.38241e-137	0.936889	0.356	0.094	1.98619e-132	0	C16orf74
3.77648e-136	0.952746	0.378	0.109	2.21759e-131	0	SLC35F1
9.26515e-134	0.80958	0.535	0.217	5.44059e-129	0	ATRNL1
1.90024e-133	0.502947	0.869	0.486	1.11584e-128	0	ROBO2
7.13503e-132	0.606867	0.693	0.328	4.18976e-127	0	PTPRG
3.75706e-128	0.717085	0.645	0.32	2.20618e-123	0	EDIL3
3.38035e-127	0.90644	0.376	0.116	1.98497e-122	0	OSBPL9
9.26796e-127	0.521431	0.776	0.42	5.44224e-122	0	ADGRL2
4.43722e-126	0.787933	0.53	0.22	2.60558e-121	0	SNAP25-AS1
2.50492e-124	0.888887	0.32	0.082	1.47092e-119	0	DPY19L2
2.67255e-122	0.794927	0.357	0.101	1.56935e-117	0	SEMA3E
5.14576e-121	0.867557	0.373	0.117	3.02164e-116	0	LIN7A
1.03527e-120	0.691238	0.596	0.272	6.07918e-116	0	NETO1
4.82261e-119	0.870802	0.419	0.148	2.83189e-114	0	BCAS3
2.42373e-118	0.865395	0.286	0.068	1.42324e-113	0	TMEM132D
1.90001e-117	0.835092	0.337	0.095	1.1157e-112	0	TOX
2.18461e-115	0.639037	0.716	0.417	1.28282e-110	0	AUTS2
5.03455e-114	0.892402	0.31	0.084	2.95634e-109	0	PGM5
2.8678e-113	0.617308	0.596	0.275	1.684e-108	0	GRM6
4.23587e-108	0.635279	0.631	0.329	2.48735e-103	0	PPP3CA
1.13409e-105	0.705963	0.419	0.154	6.65951e-101	0	FRY
5.04778e-105	0.736406	0.437	0.171	2.96411e-100	0	NYAP2
7.98236e-101	0.669297	0.408	0.153	4.68732e-96	0	RASGEF1B
3.46705e-100	0.850391	0.436	0.184	2.03589e-95	0	HSPA1A
4.19511e-100	0.757772	0.251	0.06	2.46341e-95	0	MGAT4C
4.92262e-100	0.552157	0.746	0.476	2.89061e-95	0	DOK6
2.46273e-99	0.758199	0.363	0.127	1.44614e-94	0	LINC00632
1.96971e-98	0.784641	0.279	0.077	1.15663e-93	0	ABCD2
1.53252e-97	0.482724	0.65	0.324	8.99911e-93	0	TRPM1
2.55563e-96	0.738956	0.299	0.088	1.50069e-91	0	NPAS3
5.24448e-95	0.72913	0.264	0.07	3.07961e-90	0	GREB1L
9.25924e-87	0.732454	0.262	0.075	5.43712e-82	0	ABLIM1
1.99712e-86	0.642787	0.337	0.118	1.17273e-81	0	CCDC136
1.43421e-85	0.63761	0.342	0.121	8.42183e-81	0	NRXN1
1.46938e-84	0.743959	0.336	0.123	8.62837e-80	0	APC
9.0337e-84	0.668387	0.299	0.098	5.30468e-79	0	FMNL2
3.40619e-83	0.475326	0.61	0.32	2.00015e-78	0	CTNNA2
1.33982e-79	0.63037	0.446	0.204	7.86755e-75	0	DOCK3
1.84162e-79	0.631437	0.312	0.11	1.08142e-74	0	LPGAT1
7.16613e-78	0.757413	0.259	0.082	4.20802e-73	0	SERPINI1
6.91548e-77	0.486447	0.658	0.391	4.06084e-72	0	FMN1
4.55433e-76	0.61613	0.339	0.132	2.67435e-71	0	GNAO1
1.75737e-73	0.580198	0.417	0.189	1.03194e-68	0	UNC79
2.14779e-73	0.384698	0.815	0.595	1.26121e-68	0	FSTL5
4.7847e-73	0.650503	0.302	0.111	2.80962e-68	0	GALNT7
7.14124e-69	0.624354	0.28	0.101	4.19341e-64	0	UNC13B
8.66947e-69	0.694186	0.26	0.09	5.0908e-64	0	PROX1
1.84297e-68	0.569089	0.394	0.179	1.08221e-63	0	PPM1E
5.35263e-68	0.627547	0.265	0.092	3.14312e-63	0	THRB
7.22214e-68	0.42695	0.396	0.173	4.24091e-63	0	FGF14
1.29029e-67	0.559154	0.326	0.13	7.57672e-63	0	ARHGAP21
8.91813e-67	0.365274	0.608	0.325	5.23682e-62	0	GPC6
2.63113e-65	0.380099	0.437	0.199	1.54503e-60	0	UNC5D
1.67474e-64	0.584703	0.326	0.135	9.83421e-60	0	BTBD9
3.73251e-64	0.601679	0.297	0.117	2.19177e-59	0	AANAT
1.44799e-62	0.547628	0.353	0.155	8.50275e-58	0	ABCA5
4.47e-61	0.586548	0.318	0.133	2.62483e-56	0	CCSER2
2.84088e-59	0.544569	0.299	0.122	1.6682e-54	0	AC119868.2
8.87518e-58	0.282828	0.63	0.354	5.21159e-53	0	CNTN4
2.79451e-57	0.530875	0.305	0.129	1.64096e-52	0	ERC2
1.20903e-55	0.498186	0.321	0.141	7.09954e-51	0	NPTN
7.82795e-55	0.368314	0.687	0.451	4.59665e-50	0	IQCJ-SCHIP1
2.22004e-53	0.47021	0.456	0.246	1.30363e-48	0	TCF4
2.06798e-51	0.477738	0.39	0.197	1.21434e-46	0	LHFPL3
3.82583e-50	0.38123	0.573	0.348	2.24656e-45	0	SLC4A10
3.8771e-49	0.405579	0.3	0.131	2.27667e-44	0	PTPRT
4.24787e-49	0.419084	0.377	0.188	2.49439e-44	0	GRIA1
1.58877e-47	0.286882	0.821	0.616	9.32942e-43	0	CA10
2.8237e-47	0.4546	0.332	0.16	1.65811e-42	0	RNF150
3.97947e-47	0.27791	0.887	0.769	2.33678e-42	0	CADM1
1.70793e-46	0.465189	0.303	0.141	1.00291e-41	0	PIAS1
1.7241e-46	0.478541	0.347	0.174	1.01241e-41	0	TAX1BP1
7.46901e-46	0.511038	0.354	0.181	4.38588e-41	0	SNHG9
1.58278e-44	0.431417	0.323	0.155	9.29422e-40	0	AC104117.3
1.50181e-42	0.370559	0.431	0.241	8.81876e-38	0	CAMK2D
1.76115e-40	0.380766	0.32	0.159	1.03416e-35	0	PPM1L
6.99916e-38	0.389836	0.326	0.169	4.10998e-33	0	MAPK8
2.58898e-37	0.459505	0.257	0.123	1.52027e-32	0	RGS16
3.4632e-37	0.355866	0.396	0.225	2.03363e-32	0	RAB11A
4.11858e-37	0.280893	0.733	0.533	2.41847e-32	0	ANK3
9.81766e-36	0.356978	0.507	0.323	5.76503e-31	0	HMGN3
1.7235e-35	0.329749	0.489	0.3	1.01205e-30	0	EFR3A
1.30297e-34	0.331095	0.44	0.262	7.65115e-30	0	NBEA
8.25144e-33	0.315183	0.415	0.245	4.84533e-28	0	MAGI1
4.19491e-32	0.357477	0.323	0.178	2.4633e-27	0	RUNX1T1
8.05679e-31	0.328102	0.484	0.312	4.73103e-26	0	APLP2
5.02778e-29	0.3004	0.391	0.237	2.95236e-24	0	LINC00599
6.10373e-29	0.285143	0.596	0.425	3.58417e-24	0	AP000462.1
4.24307e-27	0.283106	0.378	0.231	2.49157e-22	0	FRMD4A
7.20222e-27	0.293719	0.261	0.138	4.22922e-22	0	AFF1
1.94818e-26	0.2672	0.439	0.28	1.14399e-21	0	PPP2R2B
4.70637e-25	0.304048	0.367	0.228	2.76363e-20	0	DSCAML1
3.64451e-22	0.265749	0.311	0.186	2.14009e-17	0	LENG8
4.03345e-22	0.262405	0.259	0.146	2.36848e-17	0	SMIM36
2.21758e-21	0.308184	0.264	0.154	1.30219e-16	0	DENND4A
2.23208e-21	0.328224	0.323	0.204	1.3107e-16	0	CALM1
0	1.88524	0.412	0.031	0	1	AL589740.1
5.19695e-299	1.54898	0.324	0.013	3.0517e-294	1	RELN
2.75882e-243	1.59338	0.347	0.03	1.62001e-238	1	SLC35F4
2.89594e-171	1.34768	0.428	0.084	1.70052e-166	1	CARMIL1
2.11067e-164	1.33839	0.361	0.06	1.23941e-159	1	SOX5
8.40934e-164	1.24774	0.322	0.044	4.93805e-159	1	HS3ST4
5.68601e-139	0.804092	0.928	0.807	3.33888e-134	1	DLG2
1.82751e-133	1.23617	0.291	0.047	1.07313e-128	1	PRKG1
9.09559e-103	0.970818	0.579	0.239	5.34102e-98	1	ADGRB3
1.02585e-98	1.12592	0.424	0.142	6.02387e-94	1	PTPRT
1.11442e-93	0.994065	0.253	0.05	6.54396e-89	1	CABP2
2.24258e-90	1.09104	0.324	0.088	1.31686e-85	1	VSX1
6.1074e-89	0.942504	0.337	0.09	3.58633e-84	1	BCAT1
3.48286e-87	0.993528	0.561	0.266	2.04517e-82	1	NCKAP5
7.99806e-83	1.05389	0.367	0.12	4.69654e-78	1	GABRR2
1.10209e-81	0.596839	0.396	0.119	6.4716e-77	1	KCNH7
2.04592e-73	0.861541	0.295	0.082	1.20139e-68	1	SCN1A
1.15557e-71	0.731493	0.669	0.379	6.7856e-67	1	TRPM1
1.41838e-67	0.816129	0.526	0.257	8.3289e-63	1	ATP2B1
7.7056e-62	0.787248	0.497	0.24	4.52481e-57	1	FRMD3
1.36017e-59	0.665405	0.541	0.26	7.98704e-55	1	CDH20
5.01442e-59	0.823182	0.447	0.206	2.94452e-54	1	KCNAB1
1.99499e-57	1.00424	0.425	0.199	1.17148e-52	1	GNG13
1.65049e-52	0.858067	0.353	0.149	9.69184e-48	1	RALGAPA2
9.46179e-52	0.611655	0.65	0.399	5.55606e-47	1	AP001825.1
5.935e-51	0.713264	0.48	0.244	3.48509e-46	1	TMTC2
1.1484e-47	0.727258	0.31	0.12	6.74352e-43	1	TMEM108
9.40069e-46	0.371841	0.634	0.353	5.52018e-41	1	NRG1
2.77915e-43	0.684467	0.418	0.208	1.63194e-38	1	CSMD1
1.22215e-39	0.698222	0.302	0.13	7.17661e-35	1	LDB2
6.25094e-39	0.432306	0.634	0.396	3.67062e-34	1	PCDH9
3.11299e-38	0.364743	0.821	0.561	1.82798e-33	1	ROBO2
5.55008e-38	0.499708	0.721	0.544	3.25906e-33	1	NRG3
5.07556e-36	0.54757	0.558	0.355	2.98042e-31	1	NTM
2.69104e-35	0.601438	0.341	0.164	1.58021e-30	1	MCC
1.75919e-32	0.570945	0.602	0.433	1.03301e-27	1	PTPRD
1.48841e-31	0.697052	0.281	0.13	8.7401e-27	1	DPY19L2
1.44182e-30	0.620437	0.359	0.193	8.46649e-26	1	CCDC88A
1.13917e-29	0.563236	0.532	0.357	6.68934e-25	1	TMSB4X
1.32886e-28	0.489617	0.43	0.245	7.80323e-24	1	UNC13C
6.48305e-26	0.325116	0.747	0.578	3.80691e-21	1	ZNF804B
5.28412e-25	0.567776	0.322	0.175	3.10289e-20	1	SLC24A4
2.66403e-22	0.398818	0.635	0.507	1.56434e-17	1	AGAP1
1.05298e-21	0.476543	0.4	0.248	6.1832e-17	1	DSCAML1
1.62099e-21	0.357771	0.581	0.409	9.51862e-17	1	PTPRG
3.09788e-21	0.315905	0.822	0.771	1.81911e-16	1	RORA
8.19568e-20	0.415009	0.383	0.238	4.81259e-15	1	SLC38A1
2.31449e-19	0.514669	0.29	0.166	1.35909e-14	1	COL4A3
3.19117e-18	0.396704	0.498	0.355	1.87389e-13	1	SNTG1
5.5005e-18	0.382297	0.295	0.167	3.22995e-13	1	SLC24A2
2.4578e-17	0.39874	0.562	0.44	1.44325e-12	1	KCNMA1
4.95914e-17	0.48626	0.345	0.223	2.91205e-12	1	SLC23A2
1.87608e-15	0.348125	0.52	0.388	1.10165e-10	1	GPC6
2.6752e-15	0.436507	0.256	0.15	1.57091e-10	1	TOX
8.31517e-15	0.382931	0.325	0.207	4.88275e-10	1	LRTM1
3.34673e-14	0.39082	0.45	0.334	1.96523e-09	1	GNB3
3.852e-14	0.366592	0.354	0.235	2.26194e-09	1	TTC3
1.245e-13	0.290607	0.258	0.15	7.31078e-09	1	VWC2
3.81474e-13	0.259809	0.806	0.738	2.24005e-08	1	CADPS
7.8427e-13	0.370172	0.332	0.221	4.60531e-08	1	FAM135B
5.50228e-12	0.436899	0.275	0.178	3.23099e-07	1	PLEKHA5
5.6165e-12	0.291282	0.481	0.364	3.29807e-07	1	SYNE1
3.42942e-10	0.316728	0.398	0.296	2.01379e-05	1	ST18
2.63982e-09	0.279043	0.265	0.178	0.000155013	1	CAMK4
9.65959e-09	0.252969	0.333	0.24	0.000567221	1	PER3
2.53224e-08	0.319629	0.343	0.262	0.00148696	1	SPCS1
1.39386e-07	0.329956	0.301	0.226	0.00818488	1	LUC7L3
1.56069e-07	0.278607	0.305	0.226	0.00916456	1	CFL1
1.69144e-07	0.347322	0.491	0.421	0.00993232	1	MT-ND1
0	2.3906	0.816	0.082	0	2	DPP10
0	2.2355	0.687	0.08	0	2	DSCAM
0	1.9852	0.911	0.212	0	2	GRIK1
1.16156e-208	1.24828	0.946	0.743	6.82078e-204	2	KCNIP4
1.42838e-204	1.71045	0.399	0.054	8.38757e-200	2	SLC24A3
7.27427e-203	1.59753	0.514	0.1	4.27152e-198	2	ANKS1B
4.08028e-196	1.48385	0.801	0.339	2.39598e-191	2	NRG1
1.54501e-180	1.49828	0.379	0.054	9.07247e-176	2	FAM19A4
1.19715e-166	1.59759	0.366	0.056	7.02981e-162	2	AC005062.1
6.54824e-122	1.16125	0.661	0.28	3.84519e-117	2	CNTNAP2
1.37752e-117	1.14119	0.611	0.247	8.08896e-113	2	ZPBP
1.35009e-111	1.15764	0.594	0.238	7.92784e-107	2	DMD
7.78648e-92	1.24552	0.269	0.055	4.5723e-87	2	NUP93
2.31148e-91	1.27709	0.371	0.108	1.35733e-86	2	NPHS1
3.30296e-91	1.11217	0.421	0.133	1.93953e-86	2	NFIB
1.32461e-90	0.978704	0.481	0.164	7.77822e-86	2	CNTNAP5
2.45654e-90	1.20062	0.43	0.145	1.4425e-85	2	TENM3
8.01896e-86	0.908616	0.699	0.399	4.70881e-81	2	CNTN4
3.03185e-75	1.05768	0.254	0.058	1.78033e-70	2	TTN
2.15672e-74	1.11531	0.309	0.086	1.26645e-69	2	PDE1A
2.28479e-73	1.05657	0.294	0.077	1.34165e-68	2	SOX6
4.37382e-72	0.9894	0.571	0.308	2.56835e-67	2	KHDRBS2
2.69762e-70	1.03168	0.447	0.183	1.58407e-65	2	RIMS1
4.00146e-67	1.0108	0.313	0.094	2.3497e-62	2	PTPRR
4.70058e-65	0.960869	0.387	0.142	2.76023e-60	2	PRKCB
9.19891e-62	0.770894	0.626	0.361	5.40169e-57	2	PDE4B
1.78855e-60	0.771632	0.709	0.503	1.05026e-55	2	DST
2.94172e-55	0.902383	0.266	0.079	1.72741e-50	2	PTPRO
1.09057e-51	0.932879	0.381	0.165	6.40394e-47	2	SLC8A1
1.71579e-51	0.956252	0.326	0.124	1.00753e-46	2	SLC12A2
2.37126e-50	0.709554	0.709	0.52	1.39243e-45	2	ZNF385B
1.31444e-49	0.849574	0.509	0.279	7.7185e-45	2	LRRC7
2.78926e-47	0.923156	0.334	0.135	1.63788e-42	2	SET
1.45224e-45	0.835698	0.427	0.213	8.52767e-41	2	THSD7A
2.56232e-43	0.918284	0.266	0.095	1.50462e-38	2	ZNF385D
1.84992e-38	0.917738	0.263	0.103	1.08629e-33	2	CACNA1G
1.88322e-36	0.788388	0.489	0.292	1.10585e-31	2	NEBL
2.13222e-36	0.888108	0.253	0.098	1.25206e-31	2	DISC1
2.38558e-32	0.725281	0.31	0.143	1.40084e-27	2	GABRR3
5.21511e-31	0.790718	0.401	0.235	3.06236e-26	2	EPB41
5.69176e-31	0.678674	0.499	0.329	3.34226e-26	2	OPCML
1.50502e-30	0.724494	0.31	0.146	8.83762e-26	2	VWC2
4.21711e-27	0.528376	0.466	0.275	2.47633e-22	2	CDH20
1.51665e-26	0.780212	0.26	0.124	8.90589e-22	2	CDH2
2.18436e-26	0.504322	0.296	0.138	1.28268e-21	2	NFIA
7.16365e-26	0.644956	0.537	0.382	4.20657e-21	2	PCP4
3.77888e-25	0.607714	0.364	0.205	2.219e-20	2	CACNA2D1
8.42698e-25	0.847004	0.256	0.125	4.94841e-20	2	TMEM178B
4.37184e-24	0.747704	0.29	0.155	2.56719e-19	2	PDE1C
9.49115e-24	0.623071	0.444	0.292	5.5733e-19	2	PLCB4
2.38095e-23	0.598349	0.32	0.173	1.39812e-18	2	CAMK4
2.31481e-22	0.375343	0.749	0.684	1.35928e-17	2	SYT1
3.19406e-20	0.636137	0.26	0.137	1.87558e-15	2	SLC1A2
4.50466e-20	0.268837	0.896	0.881	2.64518e-15	2	NRXN3
7.15971e-19	0.562322	0.31	0.182	4.20425e-14	2	MCF2L2
7.60901e-19	0.637507	0.306	0.183	4.46808e-14	2	CTNND2
3.71991e-18	0.58288	0.35	0.223	2.18437e-13	2	KCNAB1
4.94413e-18	0.445032	0.621	0.525	2.90324e-13	2	GABRB3
1.47487e-17	0.601603	0.381	0.261	8.66058e-13	2	SORBS2
5.04416e-15	0.554368	0.283	0.172	2.96198e-10	2	CDKAL1
4.79289e-14	0.39019	0.379	0.256	2.81443e-09	2	UNC13C
2.31655e-12	0.418176	0.411	0.306	1.3603e-07	2	PLXDC2
3.1113e-12	0.484374	0.403	0.31	1.82699e-07	2	RERE
1.40939e-11	0.555136	0.339	0.247	8.27608e-07	2	SLC1A7
3.80747e-11	0.498335	0.261	0.172	2.23578e-06	2	EPB41L3
1.09718e-10	0.504346	0.263	0.175	6.44276e-06	2	JARID2
3.52693e-09	0.254328	0.514	0.416	0.000207105	2	PCDH9
9.18592e-08	0.374682	0.34	0.261	0.00539406	2	DGKB
1.35682e-07	0.507338	0.284	0.219	0.00796737	2	ATXN1
7.57885e-07	0.27045	0.613	0.587	0.0445038	2	ANK3
0	2.67458	0.688	0.047	0	3	KIRREL3
2.43221e-282	1.89964	0.63	0.104	1.42822e-277	3	KCNH7
6.3314e-249	1.76744	0.599	0.107	3.71786e-244	3	NFIA
9.89669e-210	1.61583	0.296	0.021	5.81143e-205	3	AL358335.2
3.5627e-208	1.69188	0.473	0.072	2.09205e-203	3	LINC00470
2.91933e-167	1.73675	0.405	0.066	1.71426e-162	3	PCDH7
2.99505e-157	1.94626	0.349	0.051	1.75872e-152	3	TTR
1.33981e-150	1.4377	0.487	0.109	7.86748e-146	3	KCNB2
5.87199e-139	1.33904	0.269	0.031	3.44809e-134	3	KCNH6
2.97874e-138	1.08073	0.457	0.093	1.74915e-133	3	ADARB2
2.85436e-115	1.36656	0.53	0.169	1.67611e-110	3	ZNF804A
1.25217e-111	1.06011	0.806	0.49	7.35286e-107	3	ADGRL2
2.05513e-100	1.15912	0.654	0.286	1.20679e-95	3	CNTNAP2
1.55512e-95	1.33794	0.272	0.05	9.13179e-91	3	INPP4B
2.56382e-89	1.17131	0.327	0.076	1.5055e-84	3	SOX6
2.73166e-89	1.04704	0.591	0.25	1.60406e-84	3	ADGRB3
2.3706e-88	1.27088	0.282	0.059	1.39204e-83	3	SAMD3
5.83954e-76	1.12482	0.322	0.086	3.42904e-71	3	SCN1A
1.97635e-73	0.908751	0.796	0.578	1.16053e-68	3	ZNF804B
6.71292e-70	0.905845	0.657	0.361	3.94189e-65	3	PDE4B
3.52621e-69	1.14661	0.343	0.105	2.07063e-64	3	KCTD16
2.5866e-68	1.081	0.332	0.098	1.51888e-63	3	ESRRG
2.20682e-66	0.703552	0.832	0.569	1.29587e-61	3	ROBO2
7.05808e-62	1.05122	0.304	0.089	4.14458e-57	3	CSMD3
1.36812e-58	0.782655	0.619	0.339	8.03376e-54	3	GRM6
3.95304e-56	0.897343	0.405	0.159	2.32127e-51	3	SLC24A2
5.37352e-56	0.878066	0.609	0.348	3.15538e-51	3	SNTG1
1.2382e-45	0.654507	0.689	0.466	7.27086e-41	3	PCP2
2.82465e-44	0.787611	0.29	0.102	1.65866e-39	3	CACNA1G
5.3122e-41	0.754307	0.577	0.36	3.11938e-36	3	SAMSN1
1.27833e-40	0.52418	0.827	0.722	7.50646e-36	3	CADM2
2.38721e-40	0.828655	0.426	0.215	1.40179e-35	3	FAM135B
1.75387e-31	0.749591	0.28	0.119	1.02989e-26	3	CSRNP3
1.62955e-30	0.787508	0.329	0.155	9.5689e-26	3	HCN1
1.79329e-24	0.738383	0.253	0.115	1.05304e-19	3	ZNF536
4.83281e-22	0.654656	0.282	0.142	2.83787e-17	3	DOCK4
2.11002e-20	0.631166	0.33	0.189	1.23902e-15	3	AC104117.3
2.34501e-20	0.535554	0.494	0.338	1.37701e-15	3	EFR3A
3.29247e-17	0.615931	0.266	0.145	1.93337e-12	3	CABP5
3.42541e-15	0.461348	0.345	0.21	2.01144e-10	3	CACNA2D1
1.07754e-14	0.563115	0.348	0.224	6.32742e-10	3	FGF14
1.71178e-14	0.561211	0.276	0.162	1.00517e-09	3	SEMA3E
1.64345e-13	0.526526	0.409	0.298	9.6505e-09	3	ST18
4.04246e-12	0.323507	0.713	0.647	2.37377e-07	3	RIMS2
2.31065e-11	0.295962	0.732	0.649	1.35684e-06	3	FSTL5
3.39215e-11	0.41235	0.514	0.415	1.99191e-06	3	OTX2-AS1
9.0223e-11	0.251477	0.822	0.779	5.29798e-06	3	CKB
1.5139e-09	0.253396	0.399	0.274	8.88974e-05	3	ZPBP
2.07312e-08	0.392904	0.277	0.19	0.00121735	3	RORB
5.68434e-08	0.304973	0.478	0.395	0.0033379	3	PCBP4
2.76214e-07	0.426091	0.341	0.266	0.0162196	3	MAML2
1.57368e-147	1.58322	0.405	0.071	9.2408e-143	4	PTPRO
7.56919e-129	0.928757	0.748	0.245	4.44471e-124	4	GRIK1
3.56172e-115	1.49295	0.444	0.112	2.09148e-110	4	KIAA1217
8.01776e-106	1.38764	0.336	0.066	4.70811e-101	4	FAM19A4
1.07933e-95	1.44446	0.327	0.07	6.33791e-91	4	SGCD
3.23758e-79	1.33	0.273	0.058	1.90114e-74	4	AC093535.1
2.3036e-57	1.09406	0.351	0.119	1.3527e-52	4	FAM155A
1.04204e-56	0.961299	0.52	0.253	6.11898e-52	4	DMD
1.26353e-52	0.82513	0.662	0.405	7.41956e-48	4	PCDH9
1.72942e-49	1.22614	0.273	0.086	1.01554e-44	4	FRMD5
3.70303e-40	1.04764	0.459	0.248	2.17446e-35	4	UNC5D
8.13212e-34	0.811125	0.502	0.312	4.77526e-29	4	GRM7
9.40587e-31	0.851081	0.3	0.131	5.52322e-26	4	ANKS1B
1.33629e-28	0.846771	0.403	0.229	7.84682e-24	4	OXR1
5.01354e-26	0.788301	0.453	0.29	2.944e-21	4	NCKAP5
2.52071e-25	0.853872	0.291	0.14	1.48019e-20	4	SLC4A7
6.93526e-24	0.583568	0.362	0.184	4.07246e-19	4	CNTNAP5
1.59003e-21	0.321316	0.887	0.873	9.33679e-17	4	MT-CO2
2.96152e-21	0.774664	0.401	0.257	1.73903e-16	4	DGKB
3.76948e-21	0.833879	0.297	0.157	2.21348e-16	4	PRKCB
1.27079e-20	0.705232	0.437	0.297	7.46221e-16	4	PLCB4
1.04237e-19	0.677636	0.442	0.301	6.12091e-15	4	NEBL
2.32765e-19	0.35263	0.89	0.852	1.36682e-14	4	PDE6G
5.77e-18	0.713916	0.338	0.21	3.3882e-13	4	CNTN1
7.57028e-18	0.670877	0.297	0.165	4.44534e-13	4	TENM3
1.69529e-17	0.730989	0.306	0.174	9.95492e-13	4	TENM2
1.6704e-16	0.610738	0.417	0.293	9.80877e-12	4	LRRC7
2.20658e-16	0.329777	0.804	0.79	1.29573e-11	4	RHO
4.27992e-16	0.465193	0.757	0.676	2.51321e-11	4	MACROD2
4.38424e-16	0.268035	0.932	0.918	2.57447e-11	4	MT-CO1
4.61741e-15	0.284612	0.853	0.833	2.71139e-10	4	MT-CO3
1.303e-14	0.303284	0.824	0.804	7.65137e-10	4	FTH1
1.14203e-13	0.344342	0.728	0.696	6.70611e-09	4	GAPDH
7.53106e-13	0.591922	0.353	0.247	4.42231e-08	4	SLC38A1
1.11668e-12	0.581597	0.291	0.179	6.55727e-08	4	SLC8A1
1.86726e-12	0.437868	0.408	0.285	1.09647e-07	4	CDH20
4.95181e-12	0.35202	0.57	0.483	2.90775e-07	4	RPLP2
1.87073e-11	0.342527	0.685	0.645	1.09851e-06	4	RCVRN
2.57993e-11	0.292719	0.899	0.881	1.51496e-06	4	NRXN3
5.35566e-11	0.466921	0.57	0.53	3.1449e-06	4	AC016739.1
7.30714e-11	0.377198	0.556	0.475	4.29083e-06	4	RPL36
3.92067e-10	0.375795	0.513	0.423	2.30226e-05	4	RPS16
6.6962e-10	0.44309	0.491	0.398	3.93208e-05	4	AL451062.1
2.00297e-09	0.406243	0.513	0.446	0.000117617	4	AC004453.1
7.34268e-09	0.430972	0.568	0.529	0.00043117	4	GNAT1
7.99137e-09	0.367819	0.525	0.459	0.000469261	4	AC073861.1
1.85919e-08	0.331231	0.59	0.589	0.00109173	4	RPL3P4
3.25829e-08	0.339349	0.599	0.564	0.0019133	4	NRL
5.55363e-08	0.349454	0.523	0.464	0.00326115	4	RPL15
1.49679e-07	0.33353	0.468	0.408	0.00878928	4	RPL27A
5.14426e-07	0.415886	0.387	0.325	0.0302076	4	RPL35P5
5.81826e-07	0.389848	0.487	0.437	0.0341654	4	OOEP
6.15179e-07	0.34549	0.55	0.516	0.0361239	4	RPL28
6.3154e-07	0.26891	0.559	0.517	0.0370847	4	RPS6
6.15457e-299	2.08785	0.727	0.091	3.61403e-294	5	ADARB2
5.0543e-242	1.79438	0.365	0.021	2.96794e-237	5	HS3ST5
3.05744e-219	1.79562	0.465	0.044	1.79536e-214	5	ST6GALNAC3
5.11003e-189	1.67624	0.328	0.023	3.00066e-184	5	COL19A1
1.15009e-167	1.53813	0.619	0.116	6.75344e-163	5	KCNB2
7.35807e-167	1.6153	0.325	0.027	4.32073e-162	5	DCC
2.19206e-145	1.55447	0.543	0.106	1.2872e-140	5	OLFM3
4.80477e-140	1.33162	0.276	0.023	2.82141e-135	5	DOK5
1.78579e-127	1.34799	0.457	0.076	1.04863e-122	5	PCDH7
5.62395e-127	1.53508	0.512	0.104	3.30244e-122	5	KCTD16
3.78661e-107	1.49171	0.31	0.043	2.22353e-102	5	KCNMB2-AS1
9.72395e-96	1.15694	0.735	0.291	5.71e-91	5	PLXDC2
2.59288e-93	1.27974	0.591	0.18	1.52257e-88	5	ZNF804A
6.9768e-92	1.31224	0.333	0.057	4.09685e-87	5	TRPM3
2.58983e-90	1.23272	0.378	0.072	1.52077e-85	5	AC005062.1
2.18883e-85	1.24694	0.591	0.2	1.2853e-80	5	CACNA2D1
1.31236e-73	0.996519	0.753	0.362	7.70632e-69	5	NEGR1
1.29479e-65	1.11312	0.375	0.094	7.60314e-61	5	CSMD3
2.53053e-65	1.07278	0.669	0.307	1.48595e-60	5	GRM7
2.65163e-62	1.10815	0.609	0.267	1.55706e-57	5	CCSER1
6.07592e-56	1.15449	0.333	0.089	3.56784e-51	5	TLL1
8.24133e-56	1.11158	0.325	0.083	4.83939e-51	5	ADCY2
5.6722e-50	0.906927	0.722	0.413	3.33077e-45	5	PTPRG
7.40831e-50	0.916587	0.417	0.14	4.35023e-45	5	PCDH15
1.11637e-48	1.02371	0.344	0.103	6.55541e-44	5	SLC44A5
3.15474e-46	0.887528	0.682	0.384	1.8525e-41	5	CTNNA2
5.83327e-43	0.993437	0.402	0.146	3.42536e-38	5	GABRR3
2.69667e-42	0.623964	0.843	0.584	1.58351e-37	5	ZNF804B
5.95363e-42	0.937458	0.415	0.158	3.49603e-37	5	SEMA3E
6.8578e-41	0.706049	0.714	0.414	4.02697e-36	5	CNTN4
3.3808e-39	0.892668	0.294	0.089	1.98524e-34	5	AC068587.4
1.69301e-36	0.858063	0.42	0.17	9.94149e-32	5	TENM2
4.9343e-36	0.787091	0.525	0.253	2.89747e-31	5	DGKB
9.85698e-36	0.562984	0.887	0.576	5.78811e-31	5	ROBO2
4.5452e-35	0.571646	0.798	0.503	2.66899e-30	5	ADGRL2
3.65478e-34	0.84203	0.386	0.151	2.14612e-29	5	NFIB
3.65145e-31	0.517975	0.869	0.723	2.14417e-26	5	CADM2
1.02859e-30	0.79038	0.436	0.197	6.03997e-26	5	RIMS1
2.23182e-30	0.761035	0.318	0.119	1.31054e-25	5	AC016716.2
6.12133e-30	0.710326	0.512	0.26	3.59451e-25	5	ASIC2
7.44517e-29	0.535833	0.551	0.27	4.37188e-24	5	PRKCA
4.67029e-28	0.574989	0.759	0.555	2.74244e-23	5	NRG3
7.21347e-27	0.796946	0.349	0.151	4.23582e-22	5	ADAM23
6.04758e-25	0.678014	0.423	0.206	3.5512e-20	5	RUNX1T1
8.09632e-25	0.56361	0.693	0.474	4.75424e-20	5	PCP2
1.11186e-24	0.694696	0.396	0.191	6.52895e-20	5	AC104117.3
1.56093e-24	0.531781	0.703	0.512	9.16595e-20	5	AGAP1
3.20772e-23	0.547414	0.504	0.269	1.88361e-18	5	ADGRB3
1.07583e-22	0.667462	0.564	0.336	6.31737e-18	5	GRID2
3.84906e-22	0.663689	0.399	0.199	2.26021e-17	5	PRELID2
4.94967e-22	0.531839	0.593	0.377	2.90649e-17	5	PDE4B
1.20313e-21	0.724287	0.26	0.104	7.06491e-17	5	SPOCK3
4.98034e-21	0.612155	0.501	0.297	2.92451e-16	5	ST18
2.69834e-20	0.628658	0.367	0.181	1.58449e-15	5	NOVA1
2.16001e-19	0.589406	0.556	0.354	1.26838e-14	5	GRM6
3.34181e-19	0.750725	0.286	0.131	1.96235e-14	5	LINC01322
3.86627e-19	0.473526	0.706	0.531	2.27031e-14	5	ZNF385B
1.06676e-16	0.270072	0.927	0.88	6.26411e-12	5	NRXN3
7.31903e-16	0.57164	0.312	0.155	4.29781e-11	5	VWC2
2.09374e-15	0.706402	0.257	0.122	1.22947e-10	5	TMEM132D
3.03556e-14	0.605207	0.341	0.196	1.78251e-09	5	NCAM1
3.56031e-13	0.630628	0.265	0.138	2.09065e-08	5	RASAL2
4.63111e-13	0.491287	0.425	0.259	2.71943e-08	5	UNC13C
9.33463e-13	0.551695	0.449	0.302	5.48139e-08	5	HDAC9
4.54994e-12	0.401252	0.535	0.372	2.67177e-07	5	SAMSN1
6.42062e-11	0.301255	0.339	0.19	3.77025e-06	5	CNTNAP5
1.45707e-10	0.33971	0.714	0.582	8.55607e-06	5	ANK3
2.09735e-10	0.39793	0.404	0.258	1.23158e-05	5	KCNH5
2.96319e-10	0.549788	0.294	0.179	1.74001e-05	5	ARHGAP21
1.06018e-09	0.473971	0.273	0.161	6.22551e-05	5	LPGAT1
3.10787e-09	0.456299	0.252	0.143	0.000182497	5	TANC2
7.62955e-09	0.370948	0.522	0.405	0.000448015	5	SLC4A10
1.26118e-08	0.374923	0.436	0.313	0.000740575	5	RERE
2.0116e-08	0.358585	0.294	0.176	0.00118123	5	SLC24A2
1.27593e-07	0.284063	0.433	0.301	0.00749237	5	PLCB4
4.08658e-07	0.440272	0.283	0.187	0.0239968	5	TMEM196
7.79209e-07	0.333288	0.357	0.254	0.0457559	5	CAMTA1
2.61416e-238	2.11118	0.651	0.094	1.53506e-233	6	EYS
1.59912e-176	1.44273	0.499	0.065	9.39021e-172	6	USH2A
3.09354e-151	1.17909	0.292	0.023	1.81656e-146	6	PROM1
6.04882e-140	1.38458	0.45	0.067	3.55193e-135	6	MPP4
8.60688e-136	1.43439	0.598	0.129	5.05405e-131	6	PCDH15
4.43722e-116	1.11867	0.335	0.042	2.60558e-111	6	PTPN13
1.31905e-114	1.19869	0.292	0.032	7.74558e-110	6	THSD7B
7.85338e-111	1.17718	0.638	0.162	4.61159e-106	6	CNGB1
1.08965e-108	1.25903	0.373	0.058	6.39854e-104	6	ANO2
4.56036e-102	1.1078	0.362	0.057	2.67789e-97	6	SYNE2
7.03417e-88	1.08673	0.638	0.195	4.13053e-83	6	PDE6A
1.45638e-87	1.09166	0.531	0.138	8.55201e-83	6	TTC39C
1.10541e-86	1.13655	0.491	0.123	6.4911e-82	6	TMEM108
1.02802e-83	1.04968	0.316	0.053	6.03662e-79	6	NR2E3
1.62192e-76	1.00965	0.292	0.049	9.52405e-72	6	TMEM244
7.47737e-72	0.944982	0.282	0.048	4.39079e-67	6	PPEF2
3.25445e-69	1.08741	0.587	0.218	1.91104e-64	6	2021-03-01
1.86788e-65	0.907321	0.434	0.114	1.09684e-60	6	ABCA4
3.59676e-61	0.923187	0.255	0.046	2.11206e-56	6	SFMBT2
2.12925e-60	0.770652	0.469	0.134	1.25032e-55	6	SLC4A7
1.32462e-58	0.872095	0.257	0.049	7.77833e-54	6	DPYSL3
1.68843e-58	1.07871	0.507	0.171	9.91464e-54	6	MYO9A
6.84993e-55	0.772648	0.48	0.153	4.02235e-50	6	HCN1
2.28144e-49	0.742393	0.268	0.059	1.33968e-44	6	MEIS1
3.09794e-47	0.716626	0.453	0.15	1.81914e-42	6	IMPG1
4.43042e-47	0.813472	0.426	0.139	2.60159e-42	6	EPB41L2
5.05953e-47	0.738512	0.716	0.361	2.97101e-42	6	NTM
3.52666e-46	0.826731	0.268	0.063	2.07089e-41	6	CASZ1
1.21951e-45	0.771796	0.475	0.169	7.16107e-41	6	AHI1
1.72848e-44	0.739101	0.536	0.215	1.01498e-39	6	AKAP9
2.79532e-43	0.840352	0.311	0.087	1.64144e-38	6	PDE6B
1.93789e-41	0.634593	0.861	0.582	1.13795e-36	6	SAG
2.27183e-40	0.729595	0.263	0.067	1.33404e-35	6	AGBL4
1.42373e-38	0.786306	0.558	0.263	8.36027e-34	6	EXOC4
1.60404e-38	0.769927	0.3	0.087	9.41909e-34	6	MBNL2
2.39387e-38	0.622986	0.584	0.258	1.4057e-33	6	DMD
4.96101e-35	0.61456	0.351	0.117	2.91316e-30	6	MFGE8
2.84599e-33	0.568407	0.756	0.449	1.6712e-28	6	HMGN1
4.80243e-32	0.561889	0.563	0.254	2.82004e-27	6	GNB1
8.08115e-32	0.654342	0.357	0.129	4.74533e-27	6	RDH12
3.42192e-31	0.650389	0.542	0.255	2.00939e-26	6	CNGA1
8.06159e-30	0.84455	0.799	0.556	4.73385e-25	6	GNGT1
8.68406e-30	0.638802	0.354	0.133	5.09937e-25	6	RASAL2
4.24797e-29	0.594867	0.547	0.268	2.49445e-24	6	SGIP1
4.91148e-29	0.668147	0.866	0.635	2.88407e-24	6	RCVRN
6.73052e-29	0.540592	0.737	0.425	3.95223e-24	6	PDC
1.29166e-27	0.531267	0.504	0.233	7.58478e-23	6	MAP2
1.17798e-26	0.560498	0.276	0.094	6.91722e-22	6	TLE4
2.4736e-26	0.578776	0.375	0.154	1.45253e-21	6	ARMC9
2.48917e-26	0.678034	0.483	0.237	1.46166e-21	6	LHFPL3
2.02502e-25	0.520937	0.673	0.394	1.18911e-20	6	HSP90AA1
2.81806e-25	0.638153	0.276	0.099	1.6548e-20	6	BBS9
1.22426e-24	0.430032	0.866	0.724	7.189e-20	6	CADM2
1.66966e-24	0.504682	0.646	0.358	9.80441e-20	6	AIPL1
2.14864e-23	0.463062	0.45	0.209	1.2617e-18	6	TULP1
1.0387e-22	0.457779	0.26	0.093	6.09933e-18	6	MOK
1.31868e-22	0.569776	0.381	0.17	7.74343e-18	6	SCAPER
1.6683e-22	0.445962	0.45	0.211	9.79642e-18	6	RP1
2.66266e-22	0.430675	0.314	0.123	1.56354e-17	6	ELOVL4
4.89204e-22	0.427318	0.298	0.115	2.87265e-17	6	OSBP2
1.69969e-21	0.427142	0.965	0.849	9.98077e-17	6	PDE6G
4.5377e-21	0.445805	0.354	0.153	2.66459e-16	6	LINC02528
2.38653e-20	0.438726	0.265	0.102	1.4014e-15	6	EVL
9.42159e-20	0.455367	0.303	0.126	5.53245e-15	6	AL161757.4
1.11432e-19	0.435939	0.263	0.103	6.54338e-15	6	TAOK3
3.46214e-19	0.490535	0.802	0.572	2.033e-14	6	ROM1
3.64106e-19	0.453273	0.306	0.13	2.13807e-14	6	RAX2
4.97787e-19	0.413618	0.271	0.108	2.92306e-14	6	MAK
5.74454e-19	0.420336	0.343	0.151	3.37325e-14	6	REEP6
9.51993e-19	0.432576	0.786	0.554	5.5902e-14	6	NRL
1.41014e-18	0.439865	0.338	0.153	8.28045e-14	6	FAM169A
1.62883e-18	0.34895	0.668	0.39	9.56465e-14	6	AL451062.1
3.25137e-18	0.404154	0.753	0.518	1.90923e-13	6	GNAT1
4.63396e-18	0.401195	0.496	0.26	2.72111e-13	6	SORBS2
1.05639e-17	0.435902	0.367	0.171	6.20324e-13	6	KCNV2
2.04506e-17	0.334419	0.271	0.11	1.20088e-12	6	CDHR1
3.17281e-17	0.432384	0.279	0.118	1.8631e-12	6	IMPG2
5.2067e-17	0.430007	0.944	0.782	3.05743e-12	6	RHO
6.21716e-17	0.461155	0.491	0.275	3.65078e-12	6	CCSER1
8.65498e-17	0.436598	0.268	0.115	5.08229e-12	6	ATP8A2
1.51827e-16	0.425519	0.558	0.323	8.91543e-12	6	GUCA1A
1.91179e-16	0.421982	0.306	0.14	1.12262e-11	6	RHOT2
8.35339e-16	0.403671	0.63	0.397	4.90519e-11	6	CHD9
2.99135e-15	0.428496	0.271	0.122	1.75655e-10	6	ADGRV1
3.38075e-15	0.372479	0.458	0.251	1.98521e-10	6	YBX1
4.88227e-15	0.324447	0.523	0.3	2.86692e-10	6	PRCD
1.01188e-14	0.310677	0.284	0.129	5.94187e-10	6	UBXN4
3.03729e-14	0.450355	0.558	0.357	1.78353e-09	6	CACNB2
3.33629e-14	0.365397	0.287	0.134	1.9591e-09	6	SIK3
3.44308e-14	0.327892	0.319	0.154	2.02181e-09	6	VOPP1
3.83848e-14	0.373938	0.29	0.137	2.25399e-09	6	BAZ2B
1.07102e-13	0.329006	0.282	0.13	6.28912e-09	6	CDH2
1.43557e-13	0.287149	0.282	0.131	8.4298e-09	6	CRX
1.53767e-13	0.4131	0.276	0.13	9.02932e-09	6	SPINK4
2.82726e-13	0.375436	0.335	0.173	1.66019e-08	6	SAT2
3.86912e-13	0.380038	0.271	0.127	2.27198e-08	6	AC027031.2
5.68273e-13	0.318214	0.485	0.278	3.33696e-08	6	ATP5ME
1.07075e-12	0.372851	0.507	0.314	6.28756e-08	6	PPP2R2B
2.42165e-12	0.291532	0.287	0.141	1.42202e-07	6	FAM57B
2.7371e-12	0.379094	0.29	0.147	1.60725e-07	6	FAIM
3.29906e-12	0.321167	0.55	0.339	1.93724e-07	6	GUK1
6.21174e-12	0.257357	0.279	0.136	3.64759e-07	6	IFI27L2
1.27856e-11	0.345018	0.394	0.224	7.50781e-07	6	CELF2
1.33192e-11	0.378368	0.263	0.132	7.82117e-07	6	ANGPTL1
2.12242e-11	0.347894	0.378	0.212	1.2463e-06	6	LENG8
2.36248e-11	0.371439	0.252	0.124	1.38727e-06	6	LAPTM4B
3.15577e-11	0.316702	0.397	0.229	1.8531e-06	6	CD47
1.39473e-10	0.32716	0.402	0.235	8.19001e-06	6	RPL35
2.19511e-10	0.409933	0.55	0.377	1.28899e-05	6	MYL6
2.95651e-10	0.325574	0.279	0.146	1.73609e-05	6	CSTB
3.02354e-10	0.30987	0.255	0.129	1.77545e-05	6	PEA15
3.80938e-10	0.311434	0.319	0.179	2.2369e-05	6	DDIT4
4.5825e-10	0.448225	0.263	0.14	2.69089e-05	6	RPS18
6.40413e-10	0.304713	0.496	0.32	3.76057e-05	6	CAMK1D
1.25195e-09	0.498224	0.332	0.198	7.35159e-05	6	RPL13A
1.54925e-09	0.290449	0.469	0.283	9.09738e-05	6	TNRC6B
1.56595e-09	0.277086	0.295	0.159	9.19544e-05	6	SLC6A6
1.8965e-09	0.261437	0.263	0.14	0.000111364	6	ZNF326
2.70328e-09	0.258979	0.311	0.173	0.000158739	6	ARL3
3.03365e-09	0.58915	0.255	0.141	0.000178139	6	RPL21
3.40043e-09	0.264604	0.558	0.366	0.000199676	6	ENO2
3.40184e-09	0.262844	0.469	0.3	0.000199759	6	RPS8
3.61649e-09	0.250617	0.332	0.192	0.000212364	6	RPL23
9.59207e-09	0.251863	0.488	0.317	0.000563256	6	COX7A2
9.87415e-09	0.264735	0.402	0.247	0.00057982	6	RACK1
1.11901e-08	0.318604	0.34	0.198	0.000657097	6	BIRC6-AS2
1.55405e-08	0.25402	0.418	0.257	0.000912554	6	NDUFA1
1.61534e-08	0.437636	0.303	0.181	0.000948542	6	RPL18A
8.02994e-08	0.323251	0.362	0.23	0.00471526	6	SNHG6
2.15889e-07	0.255189	0.252	0.142	0.0126772	6	PCMTD2
3.25598e-07	0.261031	0.33	0.204	0.0191194	6	COX7B
4.01138e-07	0.250871	0.359	0.226	0.0235552	6	MSI2
4.62371e-125	1.99833	0.526	0.116	2.71509e-120	7	FAM155A
9.5114e-66	1.25355	0.499	0.166	5.58519e-61	7	TENM2
8.22334e-60	1.20421	0.553	0.225	4.82883e-55	7	OXR1
3.8315e-59	1.5991	0.258	0.052	2.24989e-54	7	ROBO1
7.13672e-58	1.07107	0.721	0.409	4.19075e-53	7	PCDH9
1.16819e-48	1.04868	0.636	0.332	6.85971e-44	7	GRID2
6.10977e-45	1.10582	0.274	0.071	3.58772e-40	7	PCDH9-AS2
1.63977e-44	1.13193	0.345	0.109	9.62888e-40	7	SLIT2
1.18e-42	1.04967	0.455	0.186	6.92907e-38	7	NTNG1
4.06282e-29	1.08906	0.422	0.213	2.38573e-24	7	RASGEF1B
1.21781e-27	1.17339	0.296	0.117	7.15112e-23	7	GALNT13
8.17015e-19	0.984733	0.255	0.11	4.7976e-14	7	LRP1B
4.06111e-17	0.838088	0.285	0.139	2.38472e-12	7	NPAS3
1.40225e-14	0.706606	0.405	0.258	8.23418e-10	7	UNC5D
7.03236e-12	0.270282	0.942	0.918	4.12947e-07	7	MT-CO1
2.525e-11	0.573913	0.485	0.357	1.4827e-06	7	NETO1
5.57095e-09	0.265388	0.877	0.833	0.000327132	7	MT-CO3
5.97089e-09	0.422597	0.345	0.223	0.000350617	7	LSAMP
1.16447e-07	0.313014	0.31	0.198	0.00683786	7	ZNF804A
1.95289e-07	0.277867	0.8	0.77	0.0114676	7	MT-ND4
1.08909e-237	1.85052	0.336	0.012	6.39525e-233	8	UTRN
1.45845e-179	1.78684	0.682	0.103	8.56415e-175	8	ADARB2
7.46597e-170	1.94343	0.448	0.045	4.38409e-165	8	NSG1
5.89139e-127	1.55381	0.614	0.119	3.45948e-122	8	KIAA1217
2.10832e-108	1.59597	0.296	0.03	1.23802e-103	8	PCDH11X
3.09721e-87	1.5105	0.39	0.066	1.81871e-82	8	HS3ST4
1.40111e-75	1.43027	0.455	0.103	8.22747e-71	8	DLGAP1
1.08251e-63	1.45104	0.347	0.072	6.3566e-59	8	MAP3K5
4.50348e-60	1.26892	0.354	0.075	2.64449e-55	8	ENOX1
7.81719e-59	1.28552	0.632	0.258	4.59033e-54	8	TMTC2
4.07486e-55	1.18671	0.253	0.042	2.3928e-50	8	NTRK3
4.18766e-51	1.27365	0.394	0.106	2.45904e-46	8	LRP1B
6.85501e-35	0.920111	0.693	0.392	4.02533e-30	8	GPC6
3.49306e-32	0.844882	0.509	0.222	2.05116e-27	8	CSMD1
6.4674e-30	0.737689	0.711	0.403	3.79772e-25	8	TRPM1
1.52515e-28	0.574921	0.747	0.398	8.95581e-24	8	CDH12
3.79436e-26	0.376155	0.921	0.758	2.22809e-21	8	KCNIP4
6.24913e-25	0.943662	0.31	0.114	3.66955e-20	8	KIF13A
7.53497e-23	0.879889	0.426	0.199	4.42461e-18	8	EHBP1
1.77972e-21	0.721692	0.603	0.372	1.04507e-16	8	SAMSN1
3.58485e-21	0.968272	0.26	0.091	2.10506e-16	8	SOX5
6.10871e-21	0.759163	0.321	0.128	3.58709e-16	8	ITGAV
5.14551e-18	0.744477	0.267	0.105	3.02149e-13	8	TAOK3
1.24209e-17	0.725295	0.256	0.099	7.29365e-13	8	DNM3
3.21123e-16	0.690793	0.596	0.417	1.88567e-11	8	OTX2-AS1
6.05983e-15	0.708047	0.3	0.138	3.5584e-10	8	TMEM108
6.24849e-15	0.735371	0.444	0.261	3.66918e-10	8	UNC13C
1.17451e-14	0.597214	0.282	0.122	6.89685e-10	8	CARMIL1
1.24135e-14	0.747186	0.347	0.18	7.28933e-10	8	MCC
2.58624e-13	0.60514	0.336	0.169	1.51866e-08	8	TENM3
2.95027e-13	0.640187	0.361	0.194	1.73243e-08	8	GPM6A
2.9777e-12	0.574201	0.491	0.322	1.74854e-07	8	GRM7
2.67099e-11	0.655468	0.343	0.193	1.56843e-06	8	PKP4
1.23801e-10	0.670418	0.264	0.136	7.26974e-06	8	ZNF608
2.78275e-09	0.589688	0.253	0.132	0.000163406	8	KDM4C
1.60547e-08	0.407393	0.404	0.261	0.000942748	8	UNC5D
1.67543e-08	0.473583	0.329	0.197	0.000983828	8	MIR99AHG
2.43172e-08	0.344184	0.585	0.425	0.00142793	8	PTPRG
2.74955e-08	0.560832	0.314	0.193	0.00161456	8	PCLO
5.86434e-08	0.561936	0.3	0.181	0.0034436	8	CCSER2
8.26729e-08	0.513651	0.296	0.179	0.00485464	8	ARHGEF9
4.09403e-07	0.426597	0.347	0.225	0.0240405	8	LSAMP
4.24835e-07	0.509163	0.271	0.161	0.0249467	8	NRCAM
6.00536e-07	0.368029	0.332	0.206	0.0352641	8	RIMS1
6.64092e-07	0.508464	0.274	0.166	0.0389962	8	MED13L
1.9447e-179	1.88096	0.798	0.137	1.14195e-174	9	DPP10
3.11346e-155	1.87512	0.433	0.042	1.82826e-150	9	MEIS2
5.76e-154	1.74757	0.368	0.029	3.38233e-149	9	AC011586.2
3.08378e-139	1.59685	0.696	0.125	1.81083e-134	9	DSCAM
1.35965e-133	1.37909	0.599	0.09	7.984e-129	9	KIRREL3
2.75779e-126	1.49894	0.911	0.264	1.6194e-121	9	GRIK1
7.99821e-111	1.50205	0.263	0.02	4.69663e-106	9	MSR1
1.76522e-86	1.44106	0.798	0.303	1.03656e-81	9	CNTNAP2
7.72724e-80	1.30547	0.648	0.181	4.53751e-75	9	CNTNAP5
5.3213e-78	1.2107	0.951	0.758	3.12472e-73	9	KCNIP4
2.09437e-73	1.33401	0.806	0.374	1.22984e-68	9	PDE4B
9.03937e-71	1.2707	0.433	0.087	5.30801e-66	9	SOX6
8.30431e-66	1.39273	0.441	0.102	4.87637e-61	9	DISC1
1.92622e-63	1.16299	0.534	0.14	1.1311e-58	9	NFIA
2.56607e-56	1.10545	0.255	0.038	1.50682e-51	9	XKR4
1.87105e-52	0.996286	0.789	0.373	1.0987e-47	9	NRG1
3.58843e-51	1.13561	0.676	0.281	2.10716e-46	9	CDH20
9.14973e-48	1.04461	0.397	0.099	5.37281e-43	9	CSMD3
5.7805e-44	1.06185	0.385	0.103	3.39437e-39	9	ZNF385D
4.17653e-43	0.928261	0.648	0.272	2.4525e-38	9	ZPBP
3.89962e-40	1.18829	0.498	0.185	2.2899e-35	9	CTNND2
7.09253e-36	1.13449	0.34	0.099	4.16481e-31	9	MAN1A1
7.84417e-35	0.944034	0.259	0.059	4.60618e-30	9	PRR16
1.63982e-33	0.803113	0.753	0.419	9.62919e-29	9	CNTN4
2.61084e-33	1.06411	0.385	0.127	1.53311e-28	9	NPHS1
3.69114e-33	0.955912	0.304	0.082	2.16748e-28	9	EPHA3
4.5051e-32	0.863359	0.757	0.516	2.64544e-27	9	DST
5.69521e-32	0.954117	0.251	0.06	3.34428e-27	9	PLXNA4
5.92513e-31	0.991808	0.417	0.155	3.4793e-26	9	NFIB
1.0802e-29	1.17798	0.255	0.067	6.34302e-25	9	KCNJ2
7.96994e-29	0.909112	0.425	0.162	4.68003e-24	9	HCN1
1.70062e-27	0.901703	0.296	0.089	9.98622e-23	9	ADCY2
2.46593e-27	0.78316	0.385	0.136	1.44802e-22	9	ANKS1B
1.21037e-26	1.16929	0.251	0.07	7.10744e-22	9	SEMA3A
3.99285e-25	0.924922	0.425	0.179	2.34464e-20	9	SLC8A1
5.31937e-25	0.969626	0.34	0.127	3.12359e-20	9	PATJ
5.7334e-24	0.462782	0.972	0.879	3.36671e-19	9	NRXN3
1.73842e-23	0.881996	0.34	0.124	1.02082e-18	9	ABCA4
2.16811e-21	0.895659	0.308	0.111	1.27314e-16	9	PTPRR
8.6126e-21	0.724182	0.47	0.227	5.05741e-16	9	THSD7A
2.18094e-20	0.65068	0.563	0.304	1.28067e-15	9	NEBL
8.6589e-18	0.797381	0.291	0.114	5.08459e-13	9	CACNA1G
2.91919e-17	0.620298	0.425	0.203	1.71418e-12	9	RIMS1
4.89647e-16	0.713912	0.308	0.132	2.87525e-11	9	CDH2
3.321e-15	0.486874	0.494	0.268	1.95013e-10	9	DMD
6.12867e-15	0.742514	0.34	0.157	3.59881e-10	9	VWC2
8.0215e-13	0.639244	0.251	0.106	4.71031e-08	9	RASGRF2
4.07381e-11	0.792642	0.296	0.151	2.39218e-06	9	SET
5.81438e-10	0.511321	0.389	0.216	3.41426e-05	9	CACNA2D1
9.48172e-09	0.324726	0.688	0.535	0.000556776	9	ZNF385B
5.11729e-07	0.446785	0.482	0.343	0.0300493	9	OPCML
0	4.13395	0.884	0.023	0	10	ERBB4
6.29779e-183	2.38342	0.702	0.102	3.69813e-178	10	SLIT2
4.64545e-171	1.8762	0.422	0.032	2.72786e-166	10	DPP6
6.95537e-132	1.74328	0.711	0.135	4.08426e-127	10	KCNH7
1.1424e-120	1.71173	0.52	0.074	6.70829e-116	10	EPHA3
2.53464e-108	1.65233	0.378	0.043	1.48837e-103	10	ADGRL3
5.45404e-108	1.72587	0.76	0.21	3.20267e-103	10	LSAMP
3.33061e-98	1.61303	0.658	0.154	1.95576e-93	10	HCN1
7.06327e-90	1.42791	0.493	0.084	4.14762e-85	10	PCDH7
2.01161e-85	1.44734	0.689	0.181	1.18124e-80	10	CNTNAP5
1.44212e-82	1.08204	0.613	0.13	8.46827e-78	10	DSCAM
3.47416e-80	1.5574	0.507	0.104	2.04006e-75	10	LRP1B
7.60402e-68	1.4803	0.658	0.22	4.46516e-63	10	FGF14
7.88085e-68	1.46756	0.373	0.063	4.62771e-63	10	KCNJ2
4.16173e-64	1.37879	0.471	0.108	2.44381e-59	10	ESRRG
2.80389e-60	1.21376	0.582	0.171	1.64647e-55	10	TENM2
1.52235e-54	1.19643	0.502	0.133	8.9394e-50	10	KCNB2
5.32836e-51	1.62202	0.347	0.077	3.12886e-46	10	GALNTL6
3.25306e-50	1.23979	0.338	0.069	1.91023e-45	10	AC092691.1
1.16389e-48	1.12172	0.356	0.076	6.83448e-44	10	REPS2
4.47068e-48	1.15385	0.289	0.054	2.62523e-43	10	CNTN6
8.43037e-48	1.16816	0.436	0.116	4.9504e-43	10	GALNT13
2.65633e-46	1.1003	0.387	0.092	1.55982e-41	10	FRMD5
2.41623e-40	1.07849	0.311	0.07	1.41884e-35	10	FGF1
3.92246e-38	0.881576	0.298	0.066	2.30331e-33	10	BACH1
5.62351e-36	0.361264	0.733	0.272	3.30218e-31	10	GRIK1
4.86978e-35	0.929317	0.484	0.165	2.85959e-30	10	TENM3
1.05945e-31	0.720872	0.409	0.13	6.22118e-27	10	FAM155A
4.51261e-31	0.849525	0.307	0.081	2.64985e-26	10	FAM3C
1.704e-30	1.105	0.276	0.071	1.00061e-25	10	PRKG1
4.30504e-30	0.969033	0.267	0.066	2.52796e-25	10	GRIA4
4.74273e-30	0.913541	0.529	0.214	2.78498e-25	10	PDZRN4
1.73901e-29	0.949723	0.262	0.066	1.02116e-24	10	MPPED2
1.01762e-26	0.931537	0.338	0.11	5.97559e-22	10	GUCY1A1
2.05621e-25	0.899101	0.627	0.372	1.20743e-20	10	NTM
2.76699e-25	0.721772	0.689	0.395	1.6248e-20	10	GPC6
3.23945e-24	0.816823	0.276	0.08	1.90224e-19	10	ENOX1
3.18127e-21	0.797248	0.284	0.092	1.86807e-16	10	SPRY4-AS1
1.60026e-20	0.722937	0.316	0.109	9.39691e-16	10	LIMCH1
2.2768e-20	0.686448	0.436	0.18	1.33696e-15	10	SLC8A1
3.96961e-19	0.924469	0.364	0.152	2.33099e-14	10	GRIA2
2.43608e-18	0.716612	0.467	0.228	1.43049e-13	10	THSD7A
5.41404e-17	0.760023	0.267	0.096	3.17918e-12	10	FBXL7
1.64818e-16	0.52682	0.52	0.26	9.67829e-12	10	DGKB
7.17251e-15	0.777312	0.493	0.287	4.21177e-10	10	CAMK2D
1.00558e-14	0.664704	0.347	0.156	5.90485e-10	10	ADAM23
2.7195e-14	0.485522	0.271	0.104	1.59692e-09	10	SCN1A
2.7373e-13	0.678333	0.289	0.125	1.60737e-08	10	ADGRV1
6.51529e-12	0.741505	0.311	0.151	3.82584e-07	10	CABP5
1.07382e-11	0.321914	0.333	0.148	6.3056e-07	10	NFIA
1.3346e-11	0.443447	0.298	0.131	7.8369e-07	10	NPHS1
1.75327e-11	0.556248	0.604	0.403	1.02954e-06	10	CHD9
3.10772e-11	0.60561	0.32	0.155	1.82488e-06	10	ZFHX3
3.89931e-11	0.618303	0.422	0.238	2.28971e-06	10	OXR1
6.46556e-11	0.459444	0.56	0.357	3.79664e-06	10	NETO1
3.44243e-10	0.55997	0.382	0.207	2.02143e-05	10	PLXDC1
5.64965e-10	0.4453	0.373	0.195	3.31753e-05	10	NTNG1
1.23954e-09	0.301516	0.498	0.289	7.27869e-05	10	CDH20
1.65286e-09	0.468483	0.267	0.128	9.70575e-05	10	ZCCHC7
5.0598e-09	0.60989	0.342	0.2	0.000297116	10	PPM1L
1.73313e-08	0.503853	0.373	0.221	0.00101771	10	ATXN1
1.99237e-08	0.36278	0.458	0.277	0.00116994	10	ADGRB3
2.16929e-07	0.588629	0.373	0.236	0.0127383	10	GRIA1
2.2818e-07	0.516686	0.276	0.151	0.013399	10	SGMS1
5.84295e-07	0.470957	0.289	0.165	0.0343104	10	PDE1C
