# Supplementary material for: Single-Cell RNA-Seq Reveals the Cellular Diversity and Developmental Characteristics of the Retinas of an Infant and a Young Child
Source: Front Cell Dev Biol. 2022 Mar 21;10:803466. doi: 10.3389/fcell.2022.803466 (PMC8979067; doi:10.3389/fcell.2022.803466)
Supplement: Supplementary file 5 [file Table4.XLSX]

## Sheet: TableS4_Cellular_Interaction_Ne
From	To	Source	Target	Mean
PVR	NECTIN3	AC	AC	0.016
VGF	NTRK1	AC	AC	0.016
EPHA4	EFNB1	AC	AC	0.023
GRIN2B	IL16	AC	AC	0.074
EPHB2	EFNB1	AC	AC	0.05
LAMA3	a3b1 complex	AC	AC	0.023
PDGFA	PDGFRA	AC	AC	0.019
ADORA1	ENTPD1	AC	AC	0.016
EPHB1	EFNB1	AC	AC	0.027
ACVR_1B2B receptor	GDF10	AC	AC	0.027
IL16	GRIN2C	AC	AC	0.019
VEGFA	GRIN2B	AC	AC	0.116
MERTK	GAS6	AC	AC	0.058
EFNA5	EPHA7	AC	AC	0.085
EFNA5	EPHA4	AC	AC	0.074
RSPO2	LGR4	AC	AC	0.101
PlexinA1_complex1	SEMA6D	AC	AC	0.101
EGFR	NRG1	AC	AC	0.306
GLRA2	FAM3C	AC	AC	0.085
NECTIN1	CADM3	AC	AC	0.058
GRIN2A	IL16	AC	AC	0.093
EPHB2	EFNA5	AC	AC	0.101
PlexinA3_complex1	SEMA3A	AC	AC	0.151
NTRK1	GRN	AC	AC	0.019
NECTIN2	NECTIN3	AC	AC	0.027
EGFR	TGFB1	AC	AC	0.031
CADM3	NECTIN3	AC	AC	0.058
PLXNB2	SEMA4C	AC	AC	0.039
EPHA2	EFNA5	AC	AC	0.074
NTRK1	GPI	AC	AC	0.039
NRP1	VEGFB	AC	AC	0.054
VEGFA	EPHB2	AC	AC	0.097
ERBB4	NRG4	AC	AC	0.178
EFNA5	EPHA5	AC	AC	0.097
ADGRL1	NRG1	AC	AC	0.341
CD74	APP	AC	AC	0.105
CXADR	FAM3C	AC	AC	0.062
SIRPA	CD47	AC	AC	0.217
NRG2	ERBB4	AC	AC	0.221
NRP1	VEGFA	AC	AC	0.097
HLA-C	FAM3C	AC	AC	0.058
PLXNB2	SEMA4D	AC	AC	0.031
EPHA3	EFNA5	AC	AC	0.085
PlexinA4_complex1	SEMA3A	AC	AC	0.186
NRP1	SEMA3A	AC	AC	0.186
PTN	ALK	AC	AC	0.089
PLXNB2	PTN	AC	AC	0.097
PTN	PTPRZ1	AC	AC	0.101
CADM3	EPB41L1	AC	AC	0.081
BMPR1B_BMPR2	BMPR1A	AC	AC	0.047
NRG1	ERBB4	AC	AC	0.469
LAMC1	a6b1 complex	AC	AC	0.031
NRG1	LGR4	AC	AC	0.391
NRG3	ERBB4	AC	AC	0.744
GPR37	PSAP	AC	AC	0.178
PTN	PTPRS	AC	AC	0.314
COL18A1	a1b1 complex	AC	AST	0.117
COL22A1	a1b1 complex	AC	AST	0.047
COL9A1	a1b1 complex	AC	AST	0.047
COL4A2	a1b1 complex	AC	AST	0.043
COL7A1	a1b1 complex	AC	AST	0.047
COL28A1	a1b1 complex	AC	AST	0.047
COL24A1	a1b1 complex	AC	AST	0.047
COL19A1	a1b1 complex	AC	AST	0.059
PVR	NECTIN3	AC	AST	0.02
COL11A1	a1b1 complex	AC	AST	0.078
COL6A1	a1b1 complex	AC	AST	0.059
COL4A4	a1b1 complex	AC	AST	0.059
COL4A3	a1b1 complex	AC	AST	0.059
CSF1R	IL34	AC	AST	0.02
SEMA7A	a1b1 complex	AC	AST	0.059
SEMA3E	PLXND1	AC	AST	0.027
NRG1	a6b4 complex	AC	AST	0.346
ACVR_1A2A receptor	INHBA	AC	AST	0.024
ADORA1	ENTPD1	AC	AST	0.02
ACVR_1B2A receptor	INHBA	AC	AST	0.024
ACVR_1B2B receptor	INHBA	AC	AST	0.024
IL16	GRIN2C	AC	AST	0.024
NPFFR1	NPVF	AC	AST	0.079
FAM3C	CLEC2D	AC	AST	0.051
TTR	NGFR	AC	AST	0.13
RSPO2	LGR4	AC	AST	0.091
PlexinA1_complex1	SEMA6D	AC	AST	0.075
FGF17	FGFR1	AC	AST	0.063
JAG1	NOTCH2	AC	AST	0.099
GLRA2	FAM3C	AC	AST	0.058
EGFR	COPA	AC	AST	0.043
EGFR	GRN	AC	AST	0.032
NRG1	LSR	AC	AST	0.31
PlexinA3_complex1	SEMA3A	AC	AST	0.067
NTRK1	COPA	AC	AST	0.043
NTRK1	GRN	AC	AST	0.032
NECTIN2	NECTIN3	AC	AST	0.031
VEGFA	FLT1	AC	AST	0.078
CADM3	NECTIN3	AC	AST	0.062
PLXNB2	SEMA4C	AC	AST	0.166
NTRK1	NAMPT	AC	AST	0.032
NTRK1	GPI	AC	AST	0.032
FGF1	FGFR1	AC	AST	0.055
GRN	SORT1	AC	AST	0.095
NRG2	ERBB4	AC	AST	1.169
NRP1	VEGFA	AC	AST	0.162
PLXNB2	SEMA4D	AC	AST	0.047
PlexinA4_complex1	SEMA3A	AC	AST	0.102
NRP1	SEMA3A	AC	AST	0.102
PTN	ALK	AC	AST	0.3
VEGFA	KDR	AC	AST	0.102
PLXNB2	PTN	AC	AST	0.071
CADM3	CADM1	AC	AST	0.729
PTN	PTPRZ1	AC	AST	0.205
NRG1	ERBB4	AC	AST	1.417
LAMC1	a6b1 complex	AC	AST	0.055
NRG1	LGR4	AC	AST	0.382
NRG3	ERBB4	AC	AST	1.693
GPR37	PSAP	AC	AST	0.206
CADM1	CADM1	AC	AST	1
PTN	PTPRS	AC	AST	0.145
PVR	NECTIN3	AC	BC	0.016
VGF	NTRK1	AC	BC	0.019
COL18A1	a10b1 complex	AC	BC	0.088
GRIN2B	IL16	AC	BC	0.079
COL22A1	a10b1 complex	AC	BC	0.018
COL4A2	a10b1 complex	AC	BC	0.014
COL9A1	a10b1 complex	AC	BC	0.018
TGFB1	TGFbeta receptor2	AC	BC	0.031
COL7A1	a10b1 complex	AC	BC	0.018
COL28A1	a10b1 complex	AC	BC	0.018
ACVR_1B2B receptor	MSTN	AC	BC	0.018
ACVR_1B2A receptor	MSTN	AC	BC	0.018
LAMP1	FAM3C	AC	BC	0.066
COL11A1	a10b1 complex	AC	BC	0.049
NPFFR1	NPVF	AC	BC	0.016
COL24A1	a10b1 complex	AC	BC	0.018
COL19A1	a10b1 complex	AC	BC	0.03
COL6A1	a10b1 complex	AC	BC	0.03
COL4A4	a10b1 complex	AC	BC	0.03
MERTK	GAS6	AC	BC	0.017
EFNA5	EPHA7	AC	BC	0.094
EFNA5	EPHA4	AC	BC	0.065
RSPO2	LGR4	AC	BC	0.041
PlexinA1_complex1	SEMA6D	AC	BC	0.03
EGFR	NRG1	AC	BC	0.48
GLRA2	FAM3C	AC	BC	0.093
EGFR	COPA	AC	BC	0.03
NECTIN1	CADM3	AC	BC	0.044
EGFR	GRN	AC	BC	0.021
GRIN2A	IL16	AC	BC	0.099
PlexinA3_complex1	SEMA3A	AC	BC	0.041
NTRK1	COPA	AC	BC	0.03
NTRK1	GRN	AC	BC	0.021
NECTIN2	NECTIN3	AC	BC	0.027
ACVR_1B2A receptor	GDF11	AC	BC	0.032
ACVR_1B2B receptor	GDF11	AC	BC	0.032
VEGFA	FLT1	AC	BC	0.075
CADM3	NECTIN3	AC	BC	0.058
PLXNB2	SEMA4C	AC	BC	0.033
NTRK1	NAMPT	AC	BC	0.023
NTRK1	GPI	AC	BC	0.023
NRP1	VEGFB	AC	BC	0.054
VEGFA	EPHB2	AC	BC	0.063
ERBB4	NRG4	AC	BC	0.178
EFNA5	EPHA5	AC	BC	0.065
ADGRL1	NRG1	AC	BC	0.514
CXADR	FAM3C	AC	BC	0.069
SIRPA	CD47	AC	BC	0.174
NRG2	ERBB4	AC	BC	0.231
NRP1	VEGFA	AC	BC	0.068
HLA-C	FAM3C	AC	BC	0.066
PLXNB2	SEMA4D	AC	BC	0.034
PlexinA4_complex1	SEMA3A	AC	BC	0.076
NRP1	SEMA3A	AC	BC	0.076
PTN	ALK	AC	BC	0.089
VEGFA	KDR	AC	BC	0.075
PLXNB2	PTN	AC	BC	0.052
CADM3	CADM1	AC	BC	1.395
PTN	PTPRZ1	AC	BC	0.089
CADM3	EPB41L1	AC	BC	0.072
BMPR1B_BMPR2	BMPR1A	AC	BC	0.034
NRG1	ERBB4	AC	BC	0.479
LAMC1	a6b1 complex	AC	BC	0.042
NRG1	LGR4	AC	BC	0.332
NRG3	ERBB4	AC	BC	0.755
CADM1	CADM1	AC	BC	1.667
PTN	PTPRS	AC	BC	0.155
PVR	CD226	AC	Cone	0.013
ACVR_1A2A receptor	INHBB	AC	Cone	0.027
ACVR_1B2A receptor	INHBB	AC	Cone	0.027
PVR	NECTIN3	AC	Cone	0.027
RSPO2	LGR6	AC	Cone	0.013
NRG2	ERBB3	AC	Cone	0.056
ACVR_1B2B receptor	INHBB	AC	Cone	0.027
EGFR	BTC	AC	Cone	0.022
COL18A1	a10b1 complex	AC	Cone	0.087
GRIN2B	IL16	AC	Cone	0.104
LAMA3	a3b1 complex	AC	Cone	0.02
ADORA1	ENTPD1	AC	Cone	0.015
EPHB2	EFNB2	AC	Cone	0.055
COL22A1	a10b1 complex	AC	Cone	0.017
COL4A2	a10b1 complex	AC	Cone	0.013
PLXNC1	SEMA7A	AC	Cone	0.05
COL9A1	a10b1 complex	AC	Cone	0.017
COL7A1	a10b1 complex	AC	Cone	0.017
COL28A1	a10b1 complex	AC	Cone	0.017
CD74	COPA	AC	Cone	0.071
COL11A1	a10b1 complex	AC	Cone	0.048
NPFFR1	NPVF	AC	Cone	0.027
COL24A1	a10b1 complex	AC	Cone	0.017
COL19A1	a10b1 complex	AC	Cone	0.029
COL6A1	a10b1 complex	AC	Cone	0.029
COL4A4	a10b1 complex	AC	Cone	0.029
MERTK	GAS6	AC	Cone	0.018
ACVR_1A2A receptor	BMP7	AC	Cone	0.017
ACVR1_BMPR2	BMP7	AC	Cone	0.017
EFNA5	EPHA4	AC	Cone	0.065
NECTIN1	NECTIN3	AC	Cone	0.027
RSPO2	LGR4	AC	Cone	0.113
PlexinA1_complex1	SEMA6D	AC	Cone	0.652
EGFR	NRG1	AC	Cone	1.826
FGF17	FGFR1	AC	Cone	0.024
JAG1	NOTCH2	AC	Cone	0.061
CD46	JAG1	AC	Cone	0.083
GLRA2	FAM3C	AC	Cone	0.064
EGFR	COPA	AC	Cone	0.067
EGFR	GRN	AC	Cone	0.022
GRIN2A	IL16	AC	Cone	0.123
EPHB2	EFNA5	AC	Cone	0.099
BMR1A_ACR2A	BMP7	AC	Cone	0.044
BMR1B_AVR2A	BMP7	AC	Cone	0.044
NRG1	LSR	AC	Cone	0.304
PlexinA3_complex1	SEMA3A	AC	Cone	0.149
NTRK1	COPA	AC	Cone	0.067
NTRK1	GRN	AC	Cone	0.022
NECTIN2	NECTIN3	AC	Cone	0.039
NTRK1	AIMP1	AC	Cone	0.048
BMPR1A_BMPR2	BMP7	AC	Cone	0.044
EGFR	TGFB1	AC	Cone	0.029
VEGFA	FLT1	AC	Cone	0.061
CADM3	NECTIN3	AC	Cone	0.07
PLXNB2	SEMA4C	AC	Cone	0.042
EPHA2	EFNA5	AC	Cone	0.071
NTRK1	NAMPT	AC	Cone	0.02
NTRK1	GPI	AC	Cone	0.018
NRP1	VEGFB	AC	Cone	0.055
VEGFA	EPHB2	AC	Cone	0.063
ERBB4	NRG4	AC	Cone	0.19
EFNA5	EPHA5	AC	Cone	0.067
ADGRL1	NRG1	AC	Cone	1.861
SIRPA	CD47	AC	Cone	0.272
GRN	SORT1	AC	Cone	0.036
NRG2	ERBB4	AC	Cone	0.077
NRP1	VEGFA	AC	Cone	0.06
EPHA3	EFNA5	AC	Cone	0.083
PlexinA4_complex1	SEMA3A	AC	Cone	0.184
NRP1	SEMA3A	AC	Cone	0.184
PTN	ALK	AC	Cone	0.109
VEGFA	KDR	AC	Cone	0.072
PLXNB2	PTN	AC	Cone	0.065
CADM3	CADM1	AC	Cone	1.075
PTN	PTPRZ1	AC	Cone	0.079
CADM3	EPB41L1	AC	Cone	0.169
BMPR1B_BMPR2	BMPR1A	AC	Cone	0.069
NRG1	ERBB4	AC	Cone	0.325
LAMC1	a6b1 complex	AC	Cone	0.044
NRG1	LGR4	AC	Cone	0.403
NRG3	ERBB4	AC	Cone	0.6
CADM1	CADM1	AC	Cone	1.346
PTN	PTPRS	AC	Cone	0.107
KIT	KITLG	AC	HC	0.026
UCN	CRHR2	AC	HC	0.029
ACVR1_BMPR2	BMP6	AC	HC	0.032
ACVR_1A2A receptor	BMP6	AC	HC	0.032
BMR1A_AVR2B	BMP6	AC	HC	0.029
PVR	NECTIN3	AC	HC	0.015
RSPO2	LGR6	AC	HC	0.015
BMR1B_AVR2B	BMP6	AC	HC	0.029
BMPR1B_BMPR2	BMP6	AC	HC	0.029
VGF	NTRK1	AC	HC	0.029
CSF1R	IL34	AC	HC	0.015
COL18A1	a10b1 complex	AC	HC	0.088
KDR	VEGFC	AC	HC	0.026
EGFR	TGFA	AC	HC	0.015
BMR1B_AVR2A	BMP6	AC	HC	0.06
BMR1A_ACR2A	BMP6	AC	HC	0.06
BMPR1A_BMPR2	BMP6	AC	HC	0.06
NRP1	PGF	AC	HC	0.05
EPHB2	EFNB2	AC	HC	0.05
COL22A1	a10b1 complex	AC	HC	0.019
COL4A2	a10b1 complex	AC	HC	0.015
COL9A1	a10b1 complex	AC	HC	0.019
COL4A3	a10b1 complex	AC	HC	0.03
COL7A1	a10b1 complex	AC	HC	0.019
COL28A1	a10b1 complex	AC	HC	0.019
COL11A1	a10b1 complex	AC	HC	0.05
NPFFR1	NPVF	AC	HC	0.029
EPHA2	EFNA3	AC	HC	0.022
COL24A1	a10b1 complex	AC	HC	0.019
COL19A1	a10b1 complex	AC	HC	0.03
COL6A1	a10b1 complex	AC	HC	0.03
COL4A4	a10b1 complex	AC	HC	0.03
MERTK	GAS6	AC	HC	0.133
NOTCH2	JAG2	AC	HC	0.029
BMPR1B_BMPR2	BMP7	AC	HC	0.022
ACVR_1A2A receptor	BMP7	AC	HC	0.026
EFNA5	EPHA7	AC	HC	0.086
ACVR1_BMPR2	BMP7	AC	HC	0.026
BMR1A_AVR2B	BMP7	AC	HC	0.022
BMR1B_AVR2B	BMP7	AC	HC	0.022
RSPO2	LGR4	AC	HC	0.167
PlexinA1_complex1	SEMA6D	AC	HC	0.147
EGFR	NRG1	AC	HC	1.848
FGF17	FGFR1	AC	HC	0.057
EPHA3	EFNA3	AC	HC	0.034
EPHB2	EFNA5	AC	HC	0.202
BMR1A_ACR2A	BMP7	AC	HC	0.053
BMR1B_AVR2A	BMP7	AC	HC	0.053
NRG1	LSR	AC	HC	0.312
PlexinA3_complex1	SEMA3A	AC	HC	0.098
NTRK1	COPA	AC	HC	0.029
NECTIN2	NECTIN3	AC	HC	0.026
BMPR1A_BMPR2	BMP7	AC	HC	0.053
EGFR	TGFB1	AC	HC	0.029
ACVR_1B2A receptor	GDF11	AC	HC	0.046
ACVR_1B2B receptor	GDF11	AC	HC	0.046
CADM3	NECTIN3	AC	HC	0.057
EPHA2	EFNA5	AC	HC	0.175
NTRK1	NAMPT	AC	HC	0.029
NTRK1	GPI	AC	HC	0.042
NRP1	VEGFB	AC	HC	0.05
FGF1	FGFR1	AC	HC	0.049
EFNA5	EPHA5	AC	HC	0.079
ADGRL1	NRG1	AC	HC	1.883
CD74	APP	AC	HC	0.13
SIRPA	CD47	AC	HC	0.409
GRN	SORT1	AC	HC	0.039
NRG2	ERBB4	AC	HC	0.224
NRP1	VEGFA	AC	HC	0.182
PLXNB2	SEMA4D	AC	HC	0.051
EPHA3	EFNA5	AC	HC	0.187
PlexinA4_complex1	SEMA3A	AC	HC	0.133
NRP1	SEMA3A	AC	HC	0.133
PTN	ALK	AC	HC	0.101
PLXNB2	PTN	AC	HC	0.211
PTN	PTPRZ1	AC	HC	0.192
CADM3	EPB41L1	AC	HC	0.071
NRG1	ERBB4	AC	HC	0.472
NRG1	LGR4	AC	HC	0.458
NRG3	ERBB4	AC	HC	0.747
GPR37	PSAP	AC	HC	0.217
PTN	PTPRS	AC	HC	0.143
PVR	CD96	AC	MG	0.015
PDGFRA	PDGFC	AC	MG	0.018
COL18A1	a2b1 complex	AC	MG	0.103
COL4A2	a2b1 complex	AC	MG	0.029
COL9A1	a2b1 complex	AC	MG	0.033
COL22A1	a2b1 complex	AC	MG	0.033
COL7A1	a2b1 complex	AC	MG	0.033
COL28A1	a2b1 complex	AC	MG	0.033
NRG1	NETO2	AC	MG	0.316
PVR	NECTIN3	AC	MG	0.029
COL11A1	a2b1 complex	AC	MG	0.064
COL6A1	a2b1 complex	AC	MG	0.045
EGFR	EGF	AC	MG	0.154
COL4A4	a2b1 complex	AC	MG	0.045
LAMC1	a2b1 complex	AC	MG	0.041
COL24A1	a2b1 complex	AC	MG	0.033
COL19A1	a2b1 complex	AC	MG	0.045
CSF1R	IL34	AC	MG	0.032
EGFR	BTC	AC	MG	0.018
EGFR	HBEGF	AC	MG	0.021
EGFR	TGFA	AC	MG	0.016
TGFB1	TGFBR3	AC	MG	0.029
TTR	AGER	AC	MG	0.048
GRIN2B	IL16	AC	MG	0.074
CADM3	CADM4	AC	MG	0.056
PDGFA	PDGFRA	AC	MG	0.02
NRG1	a6b4 complex	AC	MG	0.316
LRP6	CKLF	AC	MG	0.034
ACVR_1A2A receptor	INHBA	AC	MG	0.027
EPHB2	EFNB2	AC	MG	0.142
ACVR_1B2A receptor	INHBA	AC	MG	0.027
ACVR_1B2B receptor	INHBA	AC	MG	0.027
ERBB4	HBEGF	AC	MG	0.183
EGFR	MIF	AC	MG	0.054
NPFFR1	NPVF	AC	MG	0.029
EPHA2	EFNA3	AC	MG	0.031
FAM3C	CLEC2D	AC	MG	0.06
TTR	DDR1	AC	MG	0.084
BMPR1B_BMPR2	BMP7	AC	MG	0.021
ACVR_1A2A receptor	BMP7	AC	MG	0.025
EFNA5	EPHA7	AC	MG	0.07
ACVR1_BMPR2	BMP7	AC	MG	0.025
BMR1A_AVR2B	BMP7	AC	MG	0.021
NECTIN1	NECTIN3	AC	MG	0.029
BMR1B_AVR2B	BMP7	AC	MG	0.021
RSPO2	LGR4	AC	MG	0.354
PlexinA1_complex1	SEMA6D	AC	MG	0.028
FGF17	FGFR1	AC	MG	0.163
JAG1	NOTCH2	AC	MG	0.1
EPHA3	EFNA3	AC	MG	0.043
GLRA2	FAM3C	AC	MG	0.067
EGFR	COPA	AC	MG	0.026
EGFR	GRN	AC	MG	0.032
GRIN2A	IL16	AC	MG	0.093
EPHB2	EFNA5	AC	MG	0.084
BMR1A_ACR2A	BMP7	AC	MG	0.052
BMR1B_AVR2A	BMP7	AC	MG	0.052
NRG1	LSR	AC	MG	0.306
PlexinA3_complex1	SEMA3A	AC	MG	0.059
NTRK1	COPA	AC	MG	0.026
NTRK1	GRN	AC	MG	0.032
NECTIN2	NECTIN3	AC	MG	0.041
NTRK1	AIMP1	AC	MG	0.034
BMPR1A_BMPR2	BMP7	AC	MG	0.052
EGFR	TGFB1	AC	MG	0.042
ACVR_1B2A receptor	GDF11	AC	MG	0.03
ACVR_1B2B receptor	GDF11	AC	MG	0.03
VEGFA	FLT1	AC	MG	0.261
CADM3	NECTIN3	AC	MG	0.072
PLXNB2	SEMA4C	AC	MG	0.095
EPHA2	EFNA5	AC	MG	0.057
NTRK1	NAMPT	AC	MG	0.095
NTRK1	GPI	AC	MG	0.022
NRP1	VEGFB	AC	MG	0.05
VEGFA	EPHB2	AC	MG	0.079
FGF1	FGFR1	AC	MG	0.156
ERBB4	NRG4	AC	MG	0.181
EFNA5	EPHA5	AC	MG	0.071
CD74	APP	AC	MG	0.141
CXADR	FAM3C	AC	MG	0.043
NRG2	ERBB4	AC	MG	0.101
NRP1	VEGFA	AC	MG	0.273
PLXNB2	SEMA4D	AC	MG	0.033
EPHA3	EFNA5	AC	MG	0.069
PlexinA4_complex1	SEMA3A	AC	MG	0.094
NRP1	SEMA3A	AC	MG	0.094
PTN	ALK	AC	MG	0.085
VEGFA	KDR	AC	MG	0.163
PLXNB2	PTN	AC	MG	0.14
CADM3	CADM1	AC	MG	0.746
PTN	PTPRZ1	AC	MG	0.148
CADM3	EPB41L1	AC	MG	0.072
BMPR1B_BMPR2	BMPR1A	AC	MG	0.047
NRG1	ERBB4	AC	MG	0.349
LAMC1	a6b1 complex	AC	MG	0.058
NRG1	LGR4	AC	MG	0.645
NRG3	ERBB4	AC	MG	0.624
GPR37	PSAP	AC	MG	0.188
CADM1	CADM1	AC	MG	1.017
PTN	PTPRS	AC	MG	0.186
PVR	TNFSF9	AC	Microglia	0.041
PVR	CD226	AC	Microglia	0.014
EGFR	AREG	AC	Microglia	0.034
LTBR	LTB	AC	Microglia	0.014
EPHA2	EFNA4	AC	Microglia	0.022
THY1	aXb2 complex	AC	Microglia	0.118
THY1	aMb2 complex	AC	Microglia	0.044
PODXL	SELL	AC	Microglia	0.073
EGFR	HBEGF	AC	Microglia	0.021
TFRC	TNFSF13B	AC	Microglia	0.05
EPHA4	EFNB1	AC	Microglia	0.036
EPHA3	EFNA4	AC	Microglia	0.034
LIFR	OSM	AC	Microglia	0.048
PGRMC2	CCL4L2	AC	Microglia	0.338
SPP1	PTGER4	AC	Microglia	0.136
NRG1	MS4A4A	AC	Microglia	0.325
TTR	AGER	AC	Microglia	0.042
SEMA3E	PLXND1	AC	Microglia	0.022
GRIN2B	IL16	AC	Microglia	0.075
EPHB2	EFNB1	AC	Microglia	0.063
MIF	TNFRSF14	AC	Microglia	0.028
LRP6	CKLF	AC	Microglia	0.107
NRP1	PGF	AC	Microglia	0.049
ADORA1	ENTPD1	AC	Microglia	0.041
CD74	MIF	AC	Microglia	0.158
ERBB4	HBEGF	AC	Microglia	0.184
EPHB1	EFNB1	AC	Microglia	0.039
TGFB1	TGFbeta receptor2	AC	Microglia	0.03
ACVR_1B2B receptor	MSTN	AC	Microglia	0.018
ACVR_1B2A receptor	MSTN	AC	Microglia	0.018
EGFR	MIF	AC	Microglia	0.154
NPFFR1	NPVF	AC	Microglia	0.021
FAM3C	CLEC2D	AC	Microglia	0.045
NOTCH2	DLL3	AC	Microglia	0.061
ACVR_1A2A receptor	BMP7	AC	Microglia	0.018
ACVR1_BMPR2	BMP7	AC	Microglia	0.018
BMR1A_AVR2B	BMP7	AC	Microglia	0.014
BMR1B_AVR2B	BMP7	AC	Microglia	0.014
FGF17	FGFR1	AC	Microglia	0.022
GLRA2	FAM3C	AC	Microglia	0.087
EGFR	COPA	AC	Microglia	0.054
EGFR	GRN	AC	Microglia	0.074
GRIN2A	IL16	AC	Microglia	0.095
BMR1A_ACR2A	BMP7	AC	Microglia	0.045
BMR1B_AVR2A	BMP7	AC	Microglia	0.045
NTRK1	COPA	AC	Microglia	0.054
NTRK1	GRN	AC	Microglia	0.074
NTRK1	AIMP1	AC	Microglia	0.061
BMPR1A_BMPR2	BMP7	AC	Microglia	0.045
EGFR	TGFB1	AC	Microglia	0.048
NTRK1	NAMPT	AC	Microglia	0.141
NRP1	VEGFB	AC	Microglia	0.049
VEGFA	EPHB2	AC	Microglia	0.068
ERBB4	NRG4	AC	Microglia	0.177
EFNA5	EPHA5	AC	Microglia	0.065
CXADR	FAM3C	AC	Microglia	0.063
GRN	SORT1	AC	Microglia	0.052
NRP1	VEGFA	AC	Microglia	0.076
HLA-C	FAM3C	AC	Microglia	0.059
PLXNB2	SEMA4D	AC	Microglia	0.05
LAMC1	a6b1 complex	AC	Microglia	0.073
GPR37	PSAP	AC	Microglia	0.456
PTN	PTPRS	AC	Microglia	0.08
VGF	NTRK1	AC	RGC	0.041
CSF1R	IL34	AC	RGC	0.041
CADM3	CADM4	AC	RGC	0.084
L1CAM	L1CAM	AC	RGC	0.145
IL16	GRIN2C	AC	RGC	0.078
EPHA2	EFNA3	AC	RGC	0.049
VEGFA	GRIN2B	AC	RGC	0.121
MERTK	GAS6	AC	RGC	0.174
NOTCH2	JAG2	AC	RGC	0.041
EFNA5	EPHA4	AC	RGC	0.091
RSPO2	LGR4	AC	RGC	0.041
PlexinA1_complex1	SEMA6D	AC	RGC	0.116
EGFR	NRG1	AC	RGC	0.641
FGF17	FGFR1	AC	RGC	0.049
EPHA3	EFNA3	AC	RGC	0.06
GLRA2	FAM3C	AC	RGC	0.113
NECTIN1	CADM3	AC	RGC	0.108
EPHB2	EFNA5	AC	RGC	0.209
NRG1	LSR	AC	RGC	0.332
PlexinA3_complex1	SEMA3A	AC	RGC	0.074
NTRK1	AIMP1	AC	RGC	0.074
EGFR	TGFB1	AC	RGC	0.141
ACVR_1B2A receptor	GDF11	AC	RGC	0.045
ACVR_1B2B receptor	GDF11	AC	RGC	0.045
EPHA2	EFNA5	AC	RGC	0.182
NTRK1	GPI	AC	RGC	0.074
NRP1	VEGFB	AC	RGC	0.143
EFNA5	EPHA5	AC	RGC	0.125
ADGRL1	NRG1	AC	RGC	0.676
CD74	APP	AC	RGC	0.478
CXADR	FAM3C	AC	RGC	0.09
NRG2	ERBB4	AC	RGC	0.117
NRP1	VEGFA	AC	RGC	0.143
HLA-C	FAM3C	AC	RGC	0.086
EPHA3	EFNA5	AC	RGC	0.194
PlexinA4_complex1	SEMA3A	AC	RGC	0.109
NRP1	SEMA3A	AC	RGC	0.109
CADM3	CADM1	AC	RGC	0.817
CADM3	EPB41L1	AC	RGC	0.184
BMPR1B_BMPR2	BMPR1A	AC	RGC	0.108
NRG1	ERBB4	AC	RGC	0.365
LAMC1	a6b1 complex	AC	RGC	0.053
NRG1	LGR4	AC	RGC	0.332
NRG3	ERBB4	AC	RGC	0.64
GPR37	PSAP	AC	RGC	0.282
CADM1	CADM1	AC	RGC	1.088
PTN	PTPRS	AC	RGC	0.207
PLXNC1	SEMA7A	AC	Rod	0.046
GLRA2	FAM3C	AC	Rod	0.067
NTRK1	COPA	AC	Rod	0.016
NTRK1	GRN	AC	Rod	0.013
NTRK1	AIMP1	AC	Rod	0.028
PLXNB2	SEMA4C	AC	Rod	0.033
NTRK1	NAMPT	AC	Rod	0.015
NRP1	VEGFB	AC	Rod	0.055
ERBB4	NRG4	AC	Rod	0.176
CXADR	FAM3C	AC	Rod	0.044
SIRPA	CD47	AC	Rod	0.151
NRP1	VEGFA	AC	Rod	0.068
HLA-C	FAM3C	AC	Rod	0.04
PlexinA4_complex1	SEMA3A	AC	Rod	0.067
NRP1	SEMA3A	AC	Rod	0.067
VEGFA	KDR	AC	Rod	0.066
PLXNB2	PTN	AC	Rod	0.044
CADM3	EPB41L1	AC	Rod	0.06
LAMC1	a6b1 complex	AC	Rod	0.027
NRG1	LGR4	AC	Rod	0.311
PTN	PTPRS	AC	Rod	0.09
TNC	a4b1 complex	AST	AC	0.329
ICAM1	ITGAL	AST	AC	0.024
CDH1	KLRG1	AST	AC	0.02
PDGFRB	PDGFD	AST	AC	0.02
NOTCH1	DLL3	AST	AC	0.059
SPP1	a4b1 complex	AST	AC	0.282
FN1	a3b1 complex	AST	AC	0.027
PDGFA	PDGFRA	AST	AC	0.032
NOTCH1	JAG1	AST	AC	0.063
EPHB1	EFNB1	AST	AC	0.067
TNFRSF1B	GRN	AST	AC	0.024
FN1	a4b1 complex	AST	AC	0.02
MDK	PTPRZ1	AST	AC	0.039
EGFR	MIF	AST	AC	0.055
MDK	ALK	AST	AC	0.027
VEGFA	GRIN2B	AST	AC	0.181
NOTCH2	DLL3	AST	AC	0.095
AXL	GAS6	AST	AC	0.086
MDK	LRP1	AST	AC	0.024
TNFRSF1A	GRN	AST	AC	0.035
EGFR	NRG1	AST	AC	0.346
GPR37L1	PSAP	AST	AC	0.21
PLXNB1	SEMA4D	AST	AC	0.02
NECTIN1	CADM3	AST	AC	0.062
HLA-DPB1	NRG1	AST	AC	0.31
EGFR	GRN	AST	AC	0.059
PlexinA3_complex1	SEMA3A	AST	AC	0.155
NECTIN2	NECTIN3	AST	AC	0.079
EGFR	TGFB1	AST	AC	0.071
FLT1 complex	VEGFA	AST	AC	0.078
FN1	aVb5 complex	AST	AC	0.024
EPHA2	EFNA5	AST	AC	0.082
CADM1	NECTIN3	AST	AC	0.686
NRP1	VEGFB	AST	AC	0.083
VEGFA	EPHB2	AST	AC	0.162
FGFR1	FGF9	AST	AC	0.055
ERBB4	NRG4	AST	AC	1.127
CXADR	FAM3C	AST	AC	0.074
SIRPA	CD47	AST	AC	0.238
FN1	aVb1 complex	AST	AC	0.024
NRP1	VEGFA	AST	AC	0.126
EPHA3	EFNA5	AST	AC	0.118
PlexinA4_complex1	SEMA3A	AST	AC	0.215
NRP1	SEMA3A	AST	AC	0.215
PTN	ALK	AST	AC	0.063
VEGFA	KDR	AST	AC	0.131
PTN	PTPRZ1	AST	AC	0.075
CADM3	EPB41L1	AST	AC	0.043
BMPR1B_BMPR2	BMPR1A	AST	AC	0.217
FGFR1	NCAM1	AST	AC	0.241
LAMC1	a6b1 complex	AST	AC	0.107
NRG3	ERBB4	AST	AC	0.182
GPR37	PSAP	AST	AC	0.222
CADM1	CADM1	AST	AC	1
PTN	PTPRS	AST	AC	0.288
COL2A1	a1b1 complex	AST	AST	0.048
COL5A2	a1b1 complex	AST	AST	0.06
COL5A1	a1b1 complex	AST	AST	0.06
COL5A3	a1b1 complex	AST	AST	0.06
ESAM	ESAM	AST	AST	0.024
COL16A1	a1b1 complex	AST	AST	0.048
COL22A1	a1b1 complex	AST	AST	0.048
COL9A1	a1b1 complex	AST	AST	0.048
COL4A2	a1b1 complex	AST	AST	0.048
COL6A6	a1b1 complex	AST	AST	0.048
COL26A1	a1b1 complex	AST	AST	0.048
FGFR1	FGF23	AST	AST	0.06
COL9A2	a1b1 complex	AST	AST	0.131
COL9A3	a1b1 complex	AST	AST	0.202
COL24A1	a1b1 complex	AST	AST	0.107
COL11A1	a1b1 complex	AST	AST	0.06
COL6A1	a1b1 complex	AST	AST	0.048
COL4A4	a1b1 complex	AST	AST	0.131
COL4A3	a1b1 complex	AST	AST	0.31
FGF2	CD44	AST	AST	0.107
SEMA7A	a1b1 complex	AST	AST	0.06
SEMA3E	PLXND1	AST	AST	0.024
NOTCH1	JAG1	AST	AST	0.06
SPP1	CD44	AST	AST	0.357
TNFRSF1B	GRN	AST	AST	0.036
MDK	PTPRZ1	AST	AST	0.143
FGF2	FGFR1	AST	AST	0.071
NPFFR1	NPVF	AST	AST	0.226
PROS1	AXL	AST	AST	0.06
MDK	ALK	AST	AST	0.238
FAM3C	CLEC2D	AST	AST	0.024
TTR	NGFR	AST	AST	0.119
MDK	LRP1	AST	AST	0.06
TNFRSF1A	GRN	AST	AST	0.048
NECTIN1	NECTIN3	AST	AST	0.024
MDK	SORL1	AST	AST	0.143
JAG1	NOTCH2	AST	AST	0.095
GPR37L1	PSAP	AST	AST	0.238
PLXNB1	SEMA4D	AST	AST	0.036
EGFR	COPA	AST	AST	0.083
EGFR	GRN	AST	AST	0.071
PlexinA3_complex1	SEMA3A	AST	AST	0.071
NECTIN2	NECTIN3	AST	AST	0.083
VEGFA	FLT1	AST	AST	0.143
FLT1 complex	VEGFA	AST	AST	0.143
CADM1	NECTIN3	AST	AST	0.69
FGFR1	FGF9	AST	AST	0.06
FGF1	FGFR1	AST	AST	0.06
GRN	SORT1	AST	AST	0.107
FN1	aVb1 complex	AST	AST	0.048
NRP1	VEGFA	AST	AST	0.19
COPA	SORT1	AST	AST	0.119
PlexinA4_complex1	SEMA3A	AST	AST	0.131
NRP1	SEMA3A	AST	AST	0.131
PTN	ALK	AST	AST	0.274
VEGFA	KDR	AST	AST	0.167
CADM3	CADM1	AST	AST	0.69
PTN	PTPRZ1	AST	AST	0.179
BMPR1B_BMPR2	BMPR1A	AST	AST	0.202
NRG1	ERBB4	AST	AST	1.202
FGFR1	NCAM1	AST	AST	0.429
LAMC1	a6b1 complex	AST	AST	0.131
NRG3	ERBB4	AST	AST	1.131
GPR37	PSAP	AST	AST	0.25
CADM1	CADM1	AST	AST	1.357
PTN	PTPRS	AST	AST	0.119
TNC	a8b1 complex	AST	BC	0.332
ESAM	ESAM	AST	BC	0.022
TGFB2	TGFbeta receptor2	AST	BC	0.115
TGFB3	TGFbeta receptor2	AST	BC	0.02
ICAM1	ITGAL	AST	BC	0.021
CDH1	KLRG1	AST	BC	0.024
ALOX5	ALOX5AP	AST	BC	0.065
COL2A1	a10b1 complex	AST	BC	0.018
COL5A2	a10b1 complex	AST	BC	0.03
NOTCH1	JAG2	AST	BC	0.053
COL5A3	a10b1 complex	AST	BC	0.03
COL5A1	a10b1 complex	AST	BC	0.03
COL16A1	a10b1 complex	AST	BC	0.018
FGF2	FGFRL1	AST	BC	0.032
COL6A6	a10b1 complex	AST	BC	0.018
NOTCH1	JAG1	AST	BC	0.055
COL22A1	a10b1 complex	AST	BC	0.018
COL4A2	a10b1 complex	AST	BC	0.018
COL9A1	a10b1 complex	AST	BC	0.018
COL9A2	a10b1 complex	AST	BC	0.102
TNFRSF1B	GRN	AST	BC	0.025
COL9A3	a10b1 complex	AST	BC	0.173
FN1	a8b1 complex	AST	BC	0.023
COL4A3	a10b1 complex	AST	BC	0.28
COL26A1	a10b1 complex	AST	BC	0.018
FN1	a10b1 complex	AST	BC	0.018
MDK	PTPRZ1	AST	BC	0.028
EGFR	MIF	AST	BC	0.079
COL11A1	a10b1 complex	AST	BC	0.03
NPFFR1	NPVF	AST	BC	0.163
COL24A1	a10b1 complex	AST	BC	0.078
MDK	ALK	AST	BC	0.028
COL6A1	a10b1 complex	AST	BC	0.018
COL4A4	a10b1 complex	AST	BC	0.102
NOTCH2	JAG2	AST	BC	0.089
AXL	GAS6	AST	BC	0.045
MDK	LRP1	AST	BC	0.024
TNFRSF1A	GRN	AST	BC	0.037
MDK	SORL1	AST	BC	0.11
EGFR	NRG1	AST	BC	0.519
GPR37L1	PSAP	AST	BC	0.152
PLXNB1	SEMA4D	AST	BC	0.023
EGFR	COPA	AST	BC	0.07
NECTIN1	CADM3	AST	BC	0.048
HLA-DPB1	NRG1	AST	BC	0.484
EGFR	GRN	AST	BC	0.061
PlexinA3_complex1	SEMA3A	AST	BC	0.046
NECTIN2	NECTIN3	AST	BC	0.079
EGFR	TGFB1	AST	BC	0.059
VEGFA	FLT1	AST	BC	0.14
CADM1	NECTIN3	AST	BC	0.686
NRP1	VEGFB	AST	BC	0.083
VEGFA	EPHB2	AST	BC	0.128
ERBB4	NRG4	AST	BC	1.126
CXADR	FAM3C	AST	BC	0.082
SIRPA	CD47	AST	BC	0.195
GRN	SORT1	AST	BC	0.034
FN1	aVb1 complex	AST	BC	0.035
NRP1	VEGFA	AST	BC	0.097
HLA-C	FAM3C	AST	BC	0.058
COPA	SORT1	AST	BC	0.046
PlexinA4_complex1	SEMA3A	AST	BC	0.105
NRP1	SEMA3A	AST	BC	0.105
PTN	ALK	AST	BC	0.063
VEGFA	KDR	AST	BC	0.14
CADM3	CADM1	AST	BC	1.357
PTN	PTPRZ1	AST	BC	0.063
BMPR1B_BMPR2	BMPR1A	AST	BC	0.205
FGFR1	NCAM1	AST	BC	0.2
LAMC1	a6b1 complex	AST	BC	0.118
NRG3	ERBB4	AST	BC	0.193
GPR37	PSAP	AST	BC	0.164
CADM1	CADM1	AST	BC	2.023
PTN	PTPRS	AST	BC	0.129
TNC	a4b1 complex	AST	Cone	0.335
TNC	a8b1 complex	AST	Cone	0.327
ICAM1	ITGAL	AST	Cone	0.049
CDH1	KLRG1	AST	Cone	0.031
COL2A1	a10b1 complex	AST	Cone	0.017
COL5A2	a10b1 complex	AST	Cone	0.029
EGFR	EGF	AST	Cone	0.053
NOTCH1	JAG2	AST	Cone	0.055
EGFR	BTC	AST	Cone	0.062
COL5A3	a10b1 complex	AST	Cone	0.029
COL5A1	a10b1 complex	AST	Cone	0.029
SPP1	a4b1 complex	AST	Cone	0.288
FN1	a3b1 complex	AST	Cone	0.024
C5	C5AR1	AST	Cone	0.019
COL16A1	a10b1 complex	AST	Cone	0.017
FGF2	FGFRL1	AST	Cone	0.029
COL6A6	a10b1 complex	AST	Cone	0.017
NOTCH1	JAG1	AST	Cone	0.104
COL22A1	a10b1 complex	AST	Cone	0.017
COL4A2	a10b1 complex	AST	Cone	0.017
COL9A1	a10b1 complex	AST	Cone	0.017
COL9A2	a10b1 complex	AST	Cone	0.1
TNFRSF1B	GRN	AST	Cone	0.026
COL9A3	a10b1 complex	AST	Cone	0.172
FN1	a8b1 complex	AST	Cone	0.017
COL4A3	a10b1 complex	AST	Cone	0.279
FN1	a4b1 complex	AST	Cone	0.026
COL26A1	a10b1 complex	AST	Cone	0.017
FN1	a10b1 complex	AST	Cone	0.017
COL11A1	a10b1 complex	AST	Cone	0.029
FGF2	FGFR1	AST	Cone	0.033
NPFFR1	NPVF	AST	Cone	0.174
COL24A1	a10b1 complex	AST	Cone	0.077
MDK	ALK	AST	Cone	0.047
COL6A1	a10b1 complex	AST	Cone	0.017
COL4A4	a10b1 complex	AST	Cone	0.1
NOTCH2	JAG2	AST	Cone	0.09
BMPR1B_BMPR2	BMP7	AST	Cone	0.184
AXL	GAS6	AST	Cone	0.046
BMR1A_AVR2B	BMP7	AST	Cone	0.017
TNFRSF1A	GRN	AST	Cone	0.038
NECTIN1	NECTIN3	AST	Cone	0.031
BMR1B_AVR2B	BMP7	AST	Cone	0.017
MDK	SORL1	AST	Cone	0.18
EGFR	NRG1	AST	Cone	1.866
JAG1	NOTCH2	AST	Cone	0.057
CD46	JAG1	AST	Cone	0.08
GPR37L1	PSAP	AST	Cone	0.135
EGFR	COPA	AST	Cone	0.107
HLA-DPB1	NRG1	AST	Cone	1.83
EGFR	GRN	AST	Cone	0.062
PlexinA3_complex1	SEMA3A	AST	Cone	0.154
NECTIN2	NECTIN3	AST	Cone	0.091
EGFR	TGFB1	AST	Cone	0.069
VEGFA	FLT1	AST	Cone	0.126
CADM3	NECTIN3	AST	Cone	0.031
FN1	aVb5 complex	AST	Cone	0.028
EPHA2	EFNA5	AST	Cone	0.08
CADM1	NECTIN3	AST	Cone	0.698
NRP1	VEGFB	AST	Cone	0.084
VEGFA	EPHB2	AST	Cone	0.128
FGFR1	FGF9	AST	Cone	0.053
ERBB4	NRG4	AST	Cone	1.138
CXADR	FAM3C	AST	Cone	0.053
SIRPA	CD47	AST	Cone	0.292
GRN	SORT1	AST	Cone	0.048
FN1	aVb1 complex	AST	Cone	0.036
NRP1	VEGFA	AST	Cone	0.089
COPA	SORT1	AST	Cone	0.06
EPHA3	EFNA5	AST	Cone	0.115
PlexinA4_complex1	SEMA3A	AST	Cone	0.213
NRP1	SEMA3A	AST	Cone	0.213
PTN	ALK	AST	Cone	0.083
VEGFA	KDR	AST	Cone	0.137
CADM3	CADM1	AST	Cone	1.036
CADM3	EPB41L1	AST	Cone	0.131
BMPR1B_BMPR2	BMPR1A	AST	Cone	0.24
FGFR1	NCAM1	AST	Cone	0.196
LAMC1	a6b1 complex	AST	Cone	0.12
GPR37	PSAP	AST	Cone	0.147
CADM1	CADM1	AST	Cone	1.703
PTN	PTPRS	AST	Cone	0.081
KIT	KITLG	AST	HC	0.026
ICAM1	ITGAL	AST	HC	0.019
BMR1A_AVR2B	BMP6	AST	HC	0.033
PDGFRB	PDGFD	AST	HC	0.179
ALOX5	ALOX5AP	AST	HC	0.08
COL2A1	a10b1 complex	AST	HC	0.019
COL5A2	a10b1 complex	AST	HC	0.031
BMR1B_AVR2B	BMP6	AST	HC	0.033
BMPR1B_BMPR2	BMP6	AST	HC	0.199
NOTCH1	JAG2	AST	HC	0.068
NOTCH1	DLL3	AST	HC	0.055
FLT1 complex	PGF	AST	HC	0.031
KDR	VEGFC	AST	HC	0.062
FLT1	PGF	AST	HC	0.031
EGFR	TGFA	AST	HC	0.055
BMR1B_AVR2A	BMP6	AST	HC	0.033
BMR1A_ACR2A	BMP6	AST	HC	0.033
COL5A3	a10b1 complex	AST	HC	0.031
COL5A1	a10b1 complex	AST	HC	0.031
BMPR1A_BMPR2	BMP6	AST	HC	0.045
NRP1	PGF	AST	HC	0.078
COL16A1	a10b1 complex	AST	HC	0.019
COL6A6	a10b1 complex	AST	HC	0.019
COL22A1	a10b1 complex	AST	HC	0.019
COL4A2	a10b1 complex	AST	HC	0.019
COL9A1	a10b1 complex	AST	HC	0.019
COL9A2	a10b1 complex	AST	HC	0.102
COL9A3	a10b1 complex	AST	HC	0.174
COL4A3	a10b1 complex	AST	HC	0.281
COL26A1	a10b1 complex	AST	HC	0.019
FN1	a10b1 complex	AST	HC	0.019
MDK	PTPRZ1	AST	HC	0.13
EGFR	MIF	AST	HC	0.062
COL11A1	a10b1 complex	AST	HC	0.031
FGF2	FGFR1	AST	HC	0.065
NPFFR1	NPVF	AST	HC	0.176
EPHA2	EFNA3	AST	HC	0.031
COL24A1	a10b1 complex	AST	HC	0.078
MDK	ALK	AST	HC	0.04
COL6A1	a10b1 complex	AST	HC	0.019
COL4A4	a10b1 complex	AST	HC	0.102
NOTCH2	JAG2	AST	HC	0.104
NOTCH2	DLL3	AST	HC	0.09
BMPR1B_BMPR2	BMP7	AST	HC	0.192
AXL	GAS6	AST	HC	0.161
BMR1A_AVR2B	BMP7	AST	HC	0.026
MDK	LRP1	AST	HC	0.033
BMR1B_AVR2B	BMP7	AST	HC	0.026
MDK	SORL1	AST	HC	0.13
EGFR	NRG1	AST	HC	1.888
EPHA3	EFNA3	AST	HC	0.066
GPR37L1	PSAP	AST	HC	0.249
PLXNB1	SEMA4D	AST	HC	0.04
EGFR	COPA	AST	HC	0.068
HLA-DPB1	NRG1	AST	HC	1.852
BMR1A_ACR2A	BMP7	AST	HC	0.026
BMR1B_AVR2A	BMP7	AST	HC	0.026
PlexinA3_complex1	SEMA3A	AST	HC	0.102
NECTIN2	NECTIN3	AST	HC	0.078
BMPR1A_BMPR2	BMP7	AST	HC	0.038
EGFR	TGFB1	AST	HC	0.068
FLT1 complex	VEGFA	AST	HC	0.163
FN1	aVb5 complex	AST	HC	0.033
EPHA2	EFNA5	AST	HC	0.184
CADM1	NECTIN3	AST	HC	0.686
NRP1	VEGFB	AST	HC	0.078
FGFR1	FGF9	AST	HC	0.082
SIRPA	CD47	AST	HC	0.43
GRN	SORT1	AST	HC	0.052
NRP1	VEGFA	AST	HC	0.21
COPA	SORT1	AST	HC	0.063
EPHA3	EFNA5	AST	HC	0.219
PlexinA4_complex1	SEMA3A	AST	HC	0.162
NRP1	SEMA3A	AST	HC	0.162
PTN	ALK	AST	HC	0.075
VEGFA	KDR	AST	HC	0.126
PTN	PTPRZ1	AST	HC	0.166
BMPR1B_BMPR2	BMPR1A	AST	HC	0.206
FGFR1	NCAM1	AST	HC	0.52
NRG3	ERBB4	AST	HC	0.186
GPR37	PSAP	AST	HC	0.261
CADM1	CADM1	AST	HC	0.866
PTN	PTPRS	AST	HC	0.117
INHA	TGFBR3	AST	MG	0.018
CDH1	a2b1 complex	AST	MG	0.033
TGFB2	TGFBR3	AST	MG	0.113
COL2A1	a2b1 complex	AST	MG	0.033
TGFB3	TGFBR3	AST	MG	0.018
COL5A2	a2b1 complex	AST	MG	0.045
TNC	a8b1 complex	AST	MG	0.369
COL5A3	a2b1 complex	AST	MG	0.045
COL5A1	a2b1 complex	AST	MG	0.045
COL6A6	a2b1 complex	AST	MG	0.033
COL4A2	a2b1 complex	AST	MG	0.033
COL9A1	a2b1 complex	AST	MG	0.033
COL16A1	a2b1 complex	AST	MG	0.033
C3	C3AR1	AST	MG	0.03
COL22A1	a2b1 complex	AST	MG	0.033
COL4A3	a2b1 complex	AST	MG	0.295
ICAM1	ITGAL	AST	MG	0.022
FN1	a2b1 complex	AST	MG	0.033
COL26A1	a2b1 complex	AST	MG	0.033
CDH1	KLRG1	AST	MG	0.023
PDGFRB	PDGFD	AST	MG	0.021
COL11A1	a2b1 complex	AST	MG	0.045
COL6A1	a2b1 complex	AST	MG	0.033
COL9A2	a2b1 complex	AST	MG	0.117
COL9A3	a2b1 complex	AST	MG	0.188
EGFR	EGF	AST	MG	0.194
COL4A4	a2b1 complex	AST	MG	0.117
LAMC1	a2b1 complex	AST	MG	0.117
COL24A1	a2b1 complex	AST	MG	0.093
CD44	HBEGF	AST	MG	0.096
NOTCH1	DLL3	AST	MG	0.055
EGFR	BTC	AST	MG	0.058
EGFR	HBEGF	AST	MG	0.061
EGFR	TGFA	AST	MG	0.056
FGF2	CD44	AST	MG	0.063
PDGFA	PDGFRA	AST	MG	0.032
FGF2	FGFRL1	AST	MG	0.032
NOTCH1	JAG1	AST	MG	0.062
ERBB4	HBEGF	AST	MG	1.132
SPP1	CD44	AST	MG	0.313
TNFRSF1B	GRN	AST	MG	0.036
FN1	a8b1 complex	AST	MG	0.059
MDK	PTPRZ1	AST	MG	0.087
EGFR	MIF	AST	MG	0.094
FGF2	FGFR1	AST	MG	0.172
NPFFR1	NPVF	AST	MG	0.176
EPHA2	EFNA3	AST	MG	0.04
PROS1	AXL	AST	MG	0.06
MDK	ALK	AST	MG	0.023
NOTCH2	DLL3	AST	MG	0.091
BMPR1B_BMPR2	BMP7	AST	MG	0.192
AXL	GAS6	AST	MG	0.041
BMR1A_AVR2B	BMP7	AST	MG	0.025
MDK	LRP1	AST	MG	0.074
TNFRSF1A	GRN	AST	MG	0.048
NECTIN1	NECTIN3	AST	MG	0.033
BMR1B_AVR2B	BMP7	AST	MG	0.025
MDK	SORL1	AST	MG	0.032
JAG1	NOTCH2	AST	MG	0.097
EPHA3	EFNA3	AST	MG	0.075
GPR37L1	PSAP	AST	MG	0.22
PLXNB1	SEMA4D	AST	MG	0.022
EGFR	COPA	AST	MG	0.066
EGFR	GRN	AST	MG	0.072
PlexinA3_complex1	SEMA3A	AST	MG	0.064
NECTIN2	NECTIN3	AST	MG	0.093
EGFR	TGFB1	AST	MG	0.082
VEGFA	FLT1	AST	MG	0.326
FLT1 complex	VEGFA	AST	MG	0.254
CADM3	NECTIN3	AST	MG	0.033
FN1	aVb5 complex	AST	MG	0.041
EPHA2	EFNA5	AST	MG	0.065
CADM1	NECTIN3	AST	MG	0.7
NRP1	VEGFB	AST	MG	0.079
VEGFA	EPHB2	AST	MG	0.143
FGFR1	FGF9	AST	MG	0.227
FGF1	FGFR1	AST	MG	0.16
ERBB4	NRG4	AST	MG	1.129
CXADR	FAM3C	AST	MG	0.056
FN1	aVb1 complex	AST	MG	0.051
NRP1	VEGFA	AST	MG	0.301
COPA	SORT1	AST	MG	0.044
EPHA3	EFNA5	AST	MG	0.101
PlexinA4_complex1	SEMA3A	AST	MG	0.123
NRP1	SEMA3A	AST	MG	0.123
VEGFA	KDR	AST	MG	0.228
CADM3	CADM1	AST	MG	0.707
PTN	PTPRZ1	AST	MG	0.122
BMPR1B_BMPR2	BMPR1A	AST	MG	0.217
FGFR1	NCAM1	AST	MG	0.463
LAMC1	a6b1 complex	AST	MG	0.134
NRG1	LGR4	AST	MG	0.43
GPR37	PSAP	AST	MG	0.232
CADM1	CADM1	AST	MG	1.374
PTN	PTPRS	AST	MG	0.16
ICAM1	aLb2 complex	AST	Microglia	0.205
ICAM1	AREG	AST	Microglia	0.039
ICAM1	aXb2 complex	AST	Microglia	0.099
ICAM1	aMb2 complex	AST	Microglia	0.025
C3	aMb2 complex	AST	Microglia	0.037
TNFRSF10B	TNFSF10	AST	Microglia	0.039
AXL	IL15RA	AST	Microglia	0.049
TNC	a4b1 complex	AST	Microglia	0.335
OSMR	OSM	AST	Microglia	0.064
EGFR	AREG	AST	Microglia	0.074
IL15	IL15RA	AST	Microglia	0.025
C3	C3AR1	AST	Microglia	0.19
TGFB2	TGFbeta receptor2	AST	Microglia	0.114
TGFB3	TGFbeta receptor2	AST	Microglia	0.019
HLA-DPB1	TNFSF13B	AST	Microglia	0.039
CDH1	KLRG1	AST	Microglia	0.019
ALOX5	ALOX5AP	AST	Microglia	0.513
EPHA2	EFNA4	AST	Microglia	0.03
CD44	HBEGF	AST	Microglia	0.097
NOTCH1	DLL3	AST	Microglia	0.101
PODXL	SELL	AST	Microglia	0.039
FLT1 complex	PGF	AST	Microglia	0.03
EGFR	HBEGF	AST	Microglia	0.061
EPHA3	EFNA4	AST	Microglia	0.066
FLT1	PGF	AST	Microglia	0.03
LIFR	OSM	AST	Microglia	0.1
JAM3	aMb2 complex	AST	Microglia	0.025
FGF2	CD44	AST	Microglia	0.044
SPP1	PTGER4	AST	Microglia	0.294
NRG1	MS4A4A	AST	Microglia	0.11
SPP1	a4b1 complex	AST	Microglia	0.287
TTR	AGER	AST	Microglia	0.03
SEMA3E	PLXND1	AST	Microglia	0.019
NRP1	PGF	AST	Microglia	0.078
C5	C5AR1	AST	Microglia	0.079
ERBB4	HBEGF	AST	Microglia	1.132
SPP1	CD44	AST	Microglia	0.294
EPHB1	EFNB1	AST	Microglia	0.08
TNFRSF1B	GRN	AST	Microglia	0.079
FN1	a4b1 complex	AST	Microglia	0.025
EGFR	MIF	AST	Microglia	0.194
FGF2	FGFR1	AST	Microglia	0.03
NPFFR1	NPVF	AST	Microglia	0.168
PROS1	AXL	AST	Microglia	0.097
NOTCH2	DLL3	AST	Microglia	0.137
BMPR1B_BMPR2	BMP7	AST	Microglia	0.185
AXL	GAS6	AST	Microglia	0.042
BMR1A_AVR2B	BMP7	AST	Microglia	0.019
MDK	LRP1	AST	Microglia	0.039
TNFRSF1A	GRN	AST	Microglia	0.09
BMR1B_AVR2B	BMP7	AST	Microglia	0.019
MDK	SORL1	AST	Microglia	0.285
GPR37L1	PSAP	AST	Microglia	0.488
PLXNB1	SEMA4D	AST	Microglia	0.039
EGFR	COPA	AST	Microglia	0.094
EGFR	GRN	AST	Microglia	0.114
BMR1A_ACR2A	BMP7	AST	Microglia	0.019
BMR1B_AVR2A	BMP7	AST	Microglia	0.019
BMPR1A_BMPR2	BMP7	AST	Microglia	0.03
EGFR	TGFB1	AST	Microglia	0.088
VEGFA	FLT1	AST	Microglia	0.132
FN1	aVb5 complex	AST	Microglia	0.019
NRP1	VEGFB	AST	Microglia	0.078
VEGFA	EPHB2	AST	Microglia	0.132
FGFR1	FGF9	AST	Microglia	0.054
ERBB4	NRG4	AST	Microglia	1.126
CXADR	FAM3C	AST	Microglia	0.076
GRN	SORT1	AST	Microglia	0.064
FN1	aVb1 complex	AST	Microglia	0.065
NRP1	VEGFA	AST	Microglia	0.105
COPA	SORT1	AST	Microglia	0.076
PlexinA4_complex1	SEMA3A	AST	Microglia	0.078
NRP1	SEMA3A	AST	Microglia	0.078
VEGFA	KDR	AST	Microglia	0.126
BMPR1B_BMPR2	BMPR1A	AST	Microglia	0.192
LAMC1	a6b1 complex	AST	Microglia	0.149
GPR37	PSAP	AST	Microglia	0.5
FGFR1	FGF7	AST	RGC	0.081
NOTCH1	JAG2	AST	RGC	0.081
CADM3	CADM4	AST	RGC	0.045
FGF2	FGFRL1	AST	RGC	0.057
PLXNC1	SEMA7A	AST	RGC	0.045
FLT1 complex	VEGFB	AST	RGC	0.124
FLT1	VEGFB	AST	RGC	0.124
FGF2	FGFR1	AST	RGC	0.057
EPHA2	EFNA3	AST	RGC	0.057
VEGFA	GRIN2B	AST	RGC	0.186
NOTCH2	JAG2	AST	RGC	0.117
AXL	GAS6	AST	RGC	0.202
MDK	LRP1	AST	RGC	0.112
MDK	SORL1	AST	RGC	0.212
EGFR	NRG1	AST	RGC	0.681
EPHA3	EFNA3	AST	RGC	0.093
GPR37L1	PSAP	AST	RGC	0.314
NECTIN1	CADM3	AST	RGC	0.112
HLA-DPB1	NRG1	AST	RGC	0.645
NRG1	LSR	AST	RGC	0.117
PlexinA3_complex1	SEMA3A	AST	RGC	0.079
EGFR	TGFB1	AST	RGC	0.181
FLT1 complex	VEGFA	AST	RGC	0.124
FN1	aVb5 complex	AST	RGC	0.045
EPHA2	EFNA5	AST	RGC	0.19
NRP1	VEGFB	AST	RGC	0.171
FGFR1	FGF9	AST	RGC	0.081
CXADR	FAM3C	AST	RGC	0.102
FN1	aVb1 complex	AST	RGC	0.045
NRP1	VEGFA	AST	RGC	0.171
HLA-C	FAM3C	AST	RGC	0.079
EPHA3	EFNA5	AST	RGC	0.226
PlexinA4_complex1	SEMA3A	AST	RGC	0.138
NRP1	SEMA3A	AST	RGC	0.138
CADM3	CADM1	AST	RGC	0.779
CADM3	EPB41L1	AST	RGC	0.145
BMPR1B_BMPR2	BMPR1A	AST	RGC	0.279
FGFR1	NCAM1	AST	RGC	0.381
LAMC1	a6b1 complex	AST	RGC	0.129
GPR37	PSAP	AST	RGC	0.326
CADM1	CADM1	AST	RGC	1.445
PTN	PTPRS	AST	RGC	0.181
NOTCH1	JAG1	AST	Rod	0.059
PLXNC1	SEMA7A	AST	Rod	0.042
TNFRSF1B	GRN	AST	Rod	0.017
EGFR	MIF	AST	Rod	0.073
TNFRSF1A	GRN	AST	Rod	0.029
GPR37L1	PSAP	AST	Rod	0.144
EGFR	COPA	AST	Rod	0.056
EGFR	GRN	AST	Rod	0.053
EGFR	TGFB1	AST	Rod	0.053
NRP1	VEGFB	AST	Rod	0.084
FGFR1	FGF9	AST	Rod	0.053
ERBB4	NRG4	AST	Rod	1.125
CXADR	FAM3C	AST	Rod	0.056
SIRPA	CD47	AST	Rod	0.171
NRP1	VEGFA	AST	Rod	0.096
PlexinA4_complex1	SEMA3A	AST	Rod	0.096
NRP1	SEMA3A	AST	Rod	0.096
VEGFA	KDR	AST	Rod	0.131
BMPR1B_BMPR2	BMPR1A	AST	Rod	0.189
FGFR1	NCAM1	AST	Rod	0.081
LAMC1	a6b1 complex	AST	Rod	0.103
GPR37	PSAP	AST	Rod	0.155
CADM1	CADM1	AST	Rod	0.933
EPHA4	EFNB1	BC	AC	0.015
EPHB2	EFNB1	BC	AC	0.016
LAMA3	a3b1 complex	BC	AC	0.023
JAM2	a4b1 complex	BC	AC	0.022
NRP2	SEMA3F	BC	AC	0.022
EPHB1	EFNB1	BC	AC	0.016
NRP2	VEGFA	BC	AC	0.064
IL16	GRIN2C	BC	AC	0.025
VEGFA	GRIN2B	BC	AC	0.087
MSTN	TGFR_AVR2B	BC	AC	0.014
MSTN	TGFR_AVR2A	BC	AC	0.014
TTR	DDR1	BC	AC	0.107
NECTIN1	NECTIN3	BC	AC	0.031
CD46	JAG1	BC	AC	0.07
PLXNB1	SEMA4D	BC	AC	0.014
NECTIN1	CADM3	BC	AC	0.074
GRIN2A	IL16	BC	AC	0.02
EPHB2	EFNA5	BC	AC	0.067
PlexinA3_complex1	SEMA3A	BC	AC	0.155
NTRK1	GRN	BC	AC	0.023
FLT1 complex	VEGFA	BC	AC	0.075
CADM3	NECTIN3	BC	AC	0.044
IGF1	IGF1R	BC	AC	0.136
EPHA2	EFNA5	BC	AC	0.064
NTRK1	GPI	BC	AC	0.042
GDF11	TGFR_AVR2A	BC	AC	0.028
GDF11	TGFR_AVR2B	BC	AC	0.028
CADM1	NECTIN3	BC	AC	1.353
GDF11	ANTXR1	BC	AC	0.067
NRP1	VEGFB	BC	AC	0.031
VEGFA	EPHB2	BC	AC	0.068
ERBB4	NRG4	BC	AC	0.189
ADGRL1	NRG1	BC	AC	0.333
CD74	APP	BC	AC	0.104
CXADR	FAM3C	BC	AC	0.056
SIRPA	CD47	BC	AC	0.197
NRG2	ERBB4	BC	AC	0.187
NRP1	VEGFA	BC	AC	0.074
EPHA3	EFNA5	BC	AC	0.108
PlexinA4_complex1	SEMA3A	BC	AC	0.163
NRP1	SEMA3A	BC	AC	0.163
PTN	ALK	BC	AC	0.045
PLXNB2	PTN	BC	AC	0.079
PTN	PTPRZ1	BC	AC	0.056
CADM3	EPB41L1	BC	AC	0.067
BMPR1B_BMPR2	BMPR1A	BC	AC	0.044
NRG1	ERBB4	BC	AC	0.642
NRG1	LGR4	BC	AC	0.565
NRG3	ERBB4	BC	AC	0.803
GPR37	PSAP	BC	AC	0.212
CADM1	CADM1	BC	AC	1.667
PTN	PTPRS	BC	AC	0.269
COL21A1	a1b1 complex	BC	AST	0.041
COL5A3	a1b1 complex	BC	AST	0.083
ESAM	ESAM	BC	AST	0.022
COL18A1	a1b1 complex	BC	AST	0.041
COL16A1	a1b1 complex	BC	AST	0.044
COL7A1	a1b1 complex	BC	AST	0.047
COL26A1	a1b1 complex	BC	AST	0.045
COL28A1	a1b1 complex	BC	AST	0.047
COL9A3	a1b1 complex	BC	AST	0.041
COL24A1	a1b1 complex	BC	AST	0.042
COL19A1	a1b1 complex	BC	AST	0.061
CCR10	CCL28	BC	AST	0.017
COL11A1	a1b1 complex	BC	AST	0.042
COL6A1	a1b1 complex	BC	AST	0.052
COL4A4	a1b1 complex	BC	AST	0.062
DLL1	NOTCH1	BC	AST	0.054
COL4A3	a1b1 complex	BC	AST	0.183
IGF1	a6b4 complex	BC	AST	0.129
SEMA7A	a1b1 complex	BC	AST	0.057
SEMA3E	PLXND1	BC	AST	0.126
NRG1	a6b4 complex	BC	AST	0.519
VEGFD	KDR	BC	AST	0.055
ACVR_1A2A receptor	INHBA	BC	AST	0.038
ACVR_1B2A receptor	INHBA	BC	AST	0.022
ACVR_1B2B receptor	INHBA	BC	AST	0.022
SPP1	CD44	BC	AST	0.255
NRP2	VEGFA	BC	AST	0.129
IL16	GRIN2C	BC	AST	0.029
DLL1	NOTCH2	BC	AST	0.09
PROS1	AXL	BC	AST	0.044
FAM3C	CLEC2D	BC	AST	0.058
TTR	NGFR	BC	AST	0.179
TTR	DDR1	BC	AST	0.108
NECTIN1	NECTIN3	BC	AST	0.035
FGF17	FGFR1	BC	AST	0.055
JAG1	NOTCH2	BC	AST	0.091
CD46	JAG1	BC	AST	0.067
PLXNB1	SEMA4D	BC	AST	0.03
NECTIN1	CADM3	BC	AST	0.035
NRG1	LSR	BC	AST	0.484
PlexinA3_complex1	SEMA3A	BC	AST	0.071
NTRK1	COPA	BC	AST	0.047
NTRK1	GRN	BC	AST	0.035
FLT1 complex	VEGFA	BC	AST	0.14
CADM3	NECTIN3	BC	AST	0.048
PLXNB2	SEMA4C	BC	AST	0.148
IGF1	IGF1R	BC	AST	0.153
NTRK1	NAMPT	BC	AST	0.035
NTRK1	GPI	BC	AST	0.035
CADM1	NECTIN3	BC	AST	1.357
GDF11	ANTXR1	BC	AST	0.044
FGF1	FGFR1	BC	AST	0.087
CD74	APP	BC	AST	0.082
GRN	SORT1	BC	AST	0.097
NRG2	ERBB4	BC	AST	1.136
NRP1	VEGFA	BC	AST	0.139
PLXNB2	SEMA4D	BC	AST	0.029
COPA	SORT1	BC	AST	0.106
PlexinA4_complex1	SEMA3A	BC	AST	0.079
NRP1	SEMA3A	BC	AST	0.079
PTN	ALK	BC	AST	0.255
VEGFA	KDR	BC	AST	0.073
CADM3	CADM1	BC	AST	0.715
PTN	PTPRZ1	BC	AST	0.16
NRG1	ERBB4	BC	AST	1.591
LAMC1	a6b1 complex	BC	AST	0.042
NRG1	LGR4	BC	AST	0.555
NRG3	ERBB4	BC	AST	1.751
GPR37	PSAP	BC	AST	0.24
CADM1	CADM1	BC	AST	2.023
PTN	PTPRS	BC	AST	0.1
COL21A1	a10b1 complex	BC	BC	0.012
ESAM	ESAM	BC	BC	0.02
NRP2	SEMA3C	BC	BC	0.016
COL18A1	a10b1 complex	BC	BC	0.012
COL5A3	a10b1 complex	BC	BC	0.053
VEGFD	KDR	BC	BC	0.029
COL16A1	a10b1 complex	BC	BC	0.014
NRP2	SEMA3F	BC	BC	0.025
COL9A3	a10b1 complex	BC	BC	0.012
FLT1 complex	VEGFB	BC	BC	0.033
TGFB1	TGFbeta receptor2	BC	BC	0.019
FLT1	VEGFB	BC	BC	0.033
COL4A3	a10b1 complex	BC	BC	0.154
COL7A1	a10b1 complex	BC	BC	0.017
COL28A1	a10b1 complex	BC	BC	0.018
COL26A1	a10b1 complex	BC	BC	0.016
ACVR_1B2B receptor	MSTN	BC	BC	0.016
ACVR_1B2A receptor	MSTN	BC	BC	0.016
LAMP1	FAM3C	BC	BC	0.062
COL11A1	a10b1 complex	BC	BC	0.013
JAM3	JAM3	BC	BC	0.041
JAM2	JAM3	BC	BC	0.034
COL24A1	a10b1 complex	BC	BC	0.013
COL19A1	a10b1 complex	BC	BC	0.031
MSTN	TGFR_AVR2B	BC	BC	0.016
MSTN	TGFR_AVR2A	BC	BC	0.016
COL6A1	a10b1 complex	BC	BC	0.023
COL4A4	a10b1 complex	BC	BC	0.032
TTR	NGFR	BC	BC	0.093
TTR	DDR1	BC	BC	0.091
NECTIN1	NECTIN3	BC	BC	0.031
CD46	JAG1	BC	BC	0.063
PLXNB1	SEMA4D	BC	BC	0.017
NECTIN1	CADM3	BC	BC	0.06
GRIN2A	IL16	BC	BC	0.026
PlexinA3_complex1	SEMA3A	BC	BC	0.045
NTRK1	COPA	BC	BC	0.034
NTRK1	GRN	BC	BC	0.024
NECTIN2	NECTIN3	BC	BC	0.019
NTRK1	AIMP1	BC	BC	0.031
ACVR_1B2A receptor	GDF11	BC	BC	0.031
ACVR_1B2B receptor	GDF11	BC	BC	0.031
CADM3	NECTIN3	BC	BC	0.044
IGF1	IGF1R	BC	BC	0.137
NTRK1	NAMPT	BC	BC	0.026
NTRK1	GPI	BC	BC	0.026
GDF11	TGFR_AVR2A	BC	BC	0.03
GDF11	TGFR_AVR2B	BC	BC	0.03
CADM1	NECTIN3	BC	BC	1.353
GDF11	ANTXR1	BC	BC	0.029
NRP1	VEGFB	BC	BC	0.031
ERBB4	NRG4	BC	BC	0.188
ADGRL1	NRG1	BC	BC	0.506
CXADR	FAM3C	BC	BC	0.063
SIRPA	CD47	BC	BC	0.154
GRN	SORT1	BC	BC	0.024
NRG2	ERBB4	BC	BC	0.197
NRP1	VEGFA	BC	BC	0.045
HLA-C	FAM3C	BC	BC	0.052
PLXNB2	SEMA4D	BC	BC	0.016
COPA	SORT1	BC	BC	0.033
PlexinA4_complex1	SEMA3A	BC	BC	0.053
NRP1	SEMA3A	BC	BC	0.053
PTN	ALK	BC	BC	0.045
CADM3	CADM1	BC	BC	1.381
PTN	PTPRZ1	BC	BC	0.045
CADM3	EPB41L1	BC	BC	0.057
BMPR1B_BMPR2	BMPR1A	BC	BC	0.032
NRG1	ERBB4	BC	BC	0.653
LAMC1	a6b1 complex	BC	BC	0.029
NRG1	LGR4	BC	BC	0.505
NRG3	ERBB4	BC	BC	0.813
GPR37	PSAP	BC	BC	0.154
CADM1	CADM1	BC	BC	2.69
PTN	PTPRS	BC	BC	0.111
COL21A1	a10b1 complex	BC	Cone	0.011
NRP2	SEMA3C	BC	Cone	0.056
ACVR_1A2A receptor	INHBB	BC	Cone	0.042
ACVR_1B2A receptor	INHBB	BC	Cone	0.026
NRG2	ERBB3	BC	Cone	0.022
ACVR_1B2B receptor	INHBB	BC	Cone	0.026
COL5A3	a10b1 complex	BC	Cone	0.052
LAMA3	a3b1 complex	BC	Cone	0.02
VEGFD	KDR	BC	Cone	0.025
C5	C5AR1	BC	Cone	0.013
COL16A1	a10b1 complex	BC	Cone	0.013
EPHB2	EFNB2	BC	Cone	0.021
PLXNC1	SEMA7A	BC	Cone	0.054
JAM2	a4b1 complex	BC	Cone	0.028
NRP2	SEMA3F	BC	Cone	0.019
COL9A3	a10b1 complex	BC	Cone	0.011
FLT1 complex	VEGFB	BC	Cone	0.033
FLT1	VEGFB	BC	Cone	0.033
DLL1	NOTCH2	BC	Cone	0.052
COL4A3	a10b1 complex	BC	Cone	0.153
COL7A1	a10b1 complex	BC	Cone	0.016
COL28A1	a10b1 complex	BC	Cone	0.017
COL26A1	a10b1 complex	BC	Cone	0.015
CD74	COPA	BC	Cone	0.07
ACVR_1B2B receptor	MSTN	BC	Cone	0.015
ACVR_1B2A receptor	MSTN	BC	Cone	0.015
COL11A1	a10b1 complex	BC	Cone	0.012
JAM3	JAM3	BC	Cone	0.055
JAM2	JAM3	BC	Cone	0.049
COL24A1	a10b1 complex	BC	Cone	0.012
COL19A1	a10b1 complex	BC	Cone	0.03
MSTN	TGFR_AVR2B	BC	Cone	0.019
MSTN	TGFR_AVR2A	BC	Cone	0.019
COL6A1	a10b1 complex	BC	Cone	0.022
COL4A4	a10b1 complex	BC	Cone	0.031
TTR	NGFR	BC	Cone	0.089
TTR	DDR1	BC	Cone	0.093
ACVR_1A2A receptor	BMP7	BC	Cone	0.031
ACVR1_BMPR2	BMP7	BC	Cone	0.031
BMR1A_AVR2B	BMP7	BC	Cone	0.012
NECTIN1	NECTIN3	BC	Cone	0.043
BMR1B_AVR2B	BMP7	BC	Cone	0.012
FGF17	FGFR1	BC	Cone	0.017
JAG1	NOTCH2	BC	Cone	0.053
CD46	JAG1	BC	Cone	0.111
NECTIN1	CADM3	BC	Cone	0.034
GRIN2A	IL16	BC	Cone	0.051
EPHB2	EFNA5	BC	Cone	0.065
BMR1A_ACR2A	BMP7	BC	Cone	0.029
BMR1B_AVR2A	BMP7	BC	Cone	0.029
NRG1	LSR	BC	Cone	0.477
PlexinA3_complex1	SEMA3A	BC	Cone	0.153
NTRK1	COPA	BC	Cone	0.07
NTRK1	GRN	BC	Cone	0.025
NECTIN2	NECTIN3	BC	Cone	0.03
NTRK1	AIMP1	BC	Cone	0.051
BMPR1A_BMPR2	BMP7	BC	Cone	0.032
CADM3	NECTIN3	BC	Cone	0.055
IGF1	IGF1R	BC	Cone	0.213
EPHA2	EFNA5	BC	Cone	0.061
NTRK1	NAMPT	BC	Cone	0.023
NTRK1	GPI	BC	Cone	0.021
GDF11	TGFR_AVR2A	BC	Cone	0.033
GDF11	TGFR_AVR2B	BC	Cone	0.033
CADM1	NECTIN3	BC	Cone	1.364
NRP1	VEGFB	BC	Cone	0.032
FGF1	FGFR1	BC	Cone	0.048
ERBB4	NRG4	BC	Cone	0.2
ADGRL1	NRG1	BC	Cone	1.853
SIRPA	CD47	BC	Cone	0.252
GRN	SORT1	BC	Cone	0.038
COPA	SORT1	BC	Cone	0.047
EPHA3	EFNA5	BC	Cone	0.105
PlexinA4_complex1	SEMA3A	BC	Cone	0.161
NRP1	SEMA3A	BC	Cone	0.161
PTN	ALK	BC	Cone	0.064
PLXNB2	PTN	BC	Cone	0.047
CADM3	CADM1	BC	Cone	1.061
CADM3	EPB41L1	BC	Cone	0.155
BMPR1B_BMPR2	BMPR1A	BC	Cone	0.067
NRG1	ERBB4	BC	Cone	0.498
LAMC1	a6b1 complex	BC	Cone	0.031
NRG1	LGR4	BC	Cone	0.577
NRG3	ERBB4	BC	Cone	0.659
CADM1	CADM1	BC	Cone	2.369
PTN	PTPRS	BC	Cone	0.062
COL21A1	a10b1 complex	BC	HC	0.012
NRP2	PGF	BC	HC	0.017
ACVR1_BMPR2	BMP6	BC	HC	0.047
ACVR_1A2A receptor	BMP6	BC	HC	0.047
BMR1A_AVR2B	BMP6	BC	HC	0.027
BMR1B_AVR2B	BMP6	BC	HC	0.027
BMPR1B_BMPR2	BMP6	BC	HC	0.026
FLT1 complex	PGF	BC	HC	0.028
KDR	VEGFC	BC	HC	0.035
FLT1	PGF	BC	HC	0.028
BMR1B_AVR2A	BMP6	BC	HC	0.044
BMR1A_ACR2A	BMP6	BC	HC	0.044
COL5A3	a10b1 complex	BC	HC	0.054
BMPR1A_BMPR2	BMP6	BC	HC	0.047
NRP1	PGF	BC	HC	0.027
COL16A1	a10b1 complex	BC	HC	0.015
NRP2	SEMA3F	BC	HC	0.024
COL9A3	a10b1 complex	BC	HC	0.012
NRP2	VEGFA	BC	HC	0.149
COL4A3	a10b1 complex	BC	HC	0.154
COL7A1	a10b1 complex	BC	HC	0.018
COL28A1	a10b1 complex	BC	HC	0.019
COL26A1	a10b1 complex	BC	HC	0.016
COL11A1	a10b1 complex	BC	HC	0.013
EPHA2	EFNA3	BC	HC	0.012
COL24A1	a10b1 complex	BC	HC	0.013
COL19A1	a10b1 complex	BC	HC	0.032
MSTN	TGFR_AVR2B	BC	HC	0.013
MSTN	TGFR_AVR2A	BC	HC	0.013
COL6A1	a10b1 complex	BC	HC	0.023
COL4A4	a10b1 complex	BC	HC	0.033
TTR	NGFR	BC	HC	0.105
TTR	DDR1	BC	HC	0.098
NOTCH2	JAG2	BC	HC	0.029
BMPR1B_BMPR2	BMP7	BC	HC	0.019
ACVR_1A2A receptor	BMP7	BC	HC	0.04
ACVR1_BMPR2	BMP7	BC	HC	0.04
BMR1A_AVR2B	BMP7	BC	HC	0.02
NECTIN1	NECTIN3	BC	HC	0.03
BMR1B_AVR2B	BMP7	BC	HC	0.02
FGF17	FGFR1	BC	HC	0.05
EPHA3	EFNA3	BC	HC	0.056
PLXNB1	SEMA4D	BC	HC	0.034
NECTIN1	CADM3	BC	HC	0.037
EPHB2	EFNA5	BC	HC	0.168
BMR1A_ACR2A	BMP7	BC	HC	0.037
BMR1B_AVR2A	BMP7	BC	HC	0.037
NRG1	LSR	BC	HC	0.486
PlexinA3_complex1	SEMA3A	BC	HC	0.102
NTRK1	COPA	BC	HC	0.032
BMPR1A_BMPR2	BMP7	BC	HC	0.041
ACVR_1B2A receptor	GDF11	BC	HC	0.045
ACVR_1B2B receptor	GDF11	BC	HC	0.045
FLT1 complex	VEGFA	BC	HC	0.16
CADM3	NECTIN3	BC	HC	0.043
IGF1	IGF1R	BC	HC	0.2
EPHA2	EFNA5	BC	HC	0.165
NTRK1	NAMPT	BC	HC	0.032
NTRK1	GPI	BC	HC	0.046
GDF11	TGFR_AVR2A	BC	HC	0.027
GDF11	TGFR_AVR2B	BC	HC	0.027
CADM1	NECTIN3	BC	HC	1.352
GDF11	ANTXR1	BC	HC	0.027
FGF1	FGFR1	BC	HC	0.081
ADGRL1	NRG1	BC	HC	1.875
CD74	APP	BC	HC	0.129
SIRPA	CD47	BC	HC	0.389
GRN	SORT1	BC	HC	0.041
NRG2	ERBB4	BC	HC	0.19
NRP1	VEGFA	BC	HC	0.158
PLXNB2	SEMA4D	BC	HC	0.033
COPA	SORT1	BC	HC	0.051
EPHA3	EFNA5	BC	HC	0.209
PlexinA4_complex1	SEMA3A	BC	HC	0.11
NRP1	SEMA3A	BC	HC	0.11
PTN	ALK	BC	HC	0.057
PLXNB2	PTN	BC	HC	0.193
PTN	PTPRZ1	BC	HC	0.147
CADM3	EPB41L1	BC	HC	0.057
NRG1	ERBB4	BC	HC	0.645
NRG1	LGR4	BC	HC	0.632
NRG3	ERBB4	BC	HC	0.806
GPR37	PSAP	BC	HC	0.251
CADM1	CADM1	BC	HC	1.532
PTN	PTPRS	BC	HC	0.098
COL21A1	a2b1 complex	BC	MG	0.027
COL5A3	a2b1 complex	BC	MG	0.069
COL18A1	a2b1 complex	BC	MG	0.027
FGF1	TGFBR3	BC	MG	0.045
COL16A1	a2b1 complex	BC	MG	0.029
COL4A3	a2b1 complex	BC	MG	0.169
COL7A1	a2b1 complex	BC	MG	0.033
COL28A1	a2b1 complex	BC	MG	0.033
COL26A1	a2b1 complex	BC	MG	0.031
NRG1	NETO2	BC	MG	0.489
CCR10	CCL28	BC	MG	0.011
COL11A1	a2b1 complex	BC	MG	0.028
COL6A1	a2b1 complex	BC	MG	0.038
COL9A3	a2b1 complex	BC	MG	0.027
DLL1	NOTCH1	BC	MG	0.034
COL4A4	a2b1 complex	BC	MG	0.047
LAMC1	a2b1 complex	BC	MG	0.028
COL24A1	a2b1 complex	BC	MG	0.028
COL19A1	a2b1 complex	BC	MG	0.047
IGF1	a6b4 complex	BC	MG	0.099
TGFB1	TGFBR3	BC	MG	0.017
TTR	AGER	BC	MG	0.097
CADM3	CADM4	BC	MG	0.042
MIF	TNFRSF14	BC	MG	0.044
NRG1	a6b4 complex	BC	MG	0.489
LRP6	CKLF	BC	MG	0.025
VEGFD	KDR	BC	MG	0.117
ACVR_1A2A receptor	INHBA	BC	MG	0.042
EPHB2	EFNB2	BC	MG	0.108
ACVR_1B2A receptor	INHBA	BC	MG	0.026
ACVR_1B2B receptor	INHBA	BC	MG	0.026
ERBB4	HBEGF	BC	MG	0.194
NRP2	VEGFA	BC	MG	0.24
DLL1	NOTCH2	BC	MG	0.091
JAM3	JAM3	BC	MG	0.042
JAM2	JAM3	BC	MG	0.036
EPHA2	EFNA3	BC	MG	0.021
PROS1	AXL	BC	MG	0.044
FAM3C	CLEC2D	BC	MG	0.068
TTR	NGFR	BC	MG	0.115
TTR	DDR1	BC	MG	0.133
BMPR1B_BMPR2	BMP7	BC	MG	0.018
ACVR_1A2A receptor	BMP7	BC	MG	0.039
ACVR1_BMPR2	BMP7	BC	MG	0.039
BMR1A_AVR2B	BMP7	BC	MG	0.019
NECTIN1	NECTIN3	BC	MG	0.045
BMR1B_AVR2B	BMP7	BC	MG	0.019
FGF17	FGFR1	BC	MG	0.156
JAG1	NOTCH2	BC	MG	0.093
CD46	JAG1	BC	MG	0.069
EPHA3	EFNA3	BC	MG	0.065
PLXNB1	SEMA4D	BC	MG	0.016
NECTIN1	CADM3	BC	MG	0.034
GRIN2A	IL16	BC	MG	0.02
EPHB2	EFNA5	BC	MG	0.05
BMR1A_ACR2A	BMP7	BC	MG	0.036
BMR1B_AVR2A	BMP7	BC	MG	0.036
NRG1	LSR	BC	MG	0.479
PlexinA3_complex1	SEMA3A	BC	MG	0.063
NTRK1	COPA	BC	MG	0.03
NTRK1	GRN	BC	MG	0.035
NECTIN2	NECTIN3	BC	MG	0.033
NTRK1	AIMP1	BC	MG	0.037
BMPR1A_BMPR2	BMP7	BC	MG	0.04
ACVR_1B2A receptor	GDF11	BC	MG	0.029
ACVR_1B2B receptor	GDF11	BC	MG	0.029
VEGFA	FLT1	BC	MG	0.232
FLT1 complex	VEGFA	BC	MG	0.251
CADM3	NECTIN3	BC	MG	0.058
PLXNB2	SEMA4C	BC	MG	0.077
IGF1	IGF1R	BC	MG	0.155
EPHA2	EFNA5	BC	MG	0.047
NTRK1	NAMPT	BC	MG	0.099
NTRK1	GPI	BC	MG	0.025
CADM1	NECTIN3	BC	MG	1.366
GDF11	ANTXR1	BC	MG	0.069
NRP1	VEGFB	BC	MG	0.027
VEGFA	EPHB2	BC	MG	0.05
FGF1	FGFR1	BC	MG	0.187
ERBB4	NRG4	BC	MG	0.191
CD74	APP	BC	MG	0.14
NRG2	ERBB4	BC	MG	0.067
NRP1	VEGFA	BC	MG	0.249
PLXNB2	SEMA4D	BC	MG	0.016
COPA	SORT1	BC	MG	0.031
EPHA3	EFNA5	BC	MG	0.091
PlexinA4_complex1	SEMA3A	BC	MG	0.071
NRP1	SEMA3A	BC	MG	0.071
PTN	ALK	BC	MG	0.04
VEGFA	KDR	BC	MG	0.134
PLXNB2	PTN	BC	MG	0.122
CADM3	CADM1	BC	MG	0.731
PTN	PTPRZ1	BC	MG	0.104
CADM3	EPB41L1	BC	MG	0.058
BMPR1B_BMPR2	BMPR1A	BC	MG	0.044
NRG1	ERBB4	BC	MG	0.522
LAMC1	a6b1 complex	BC	MG	0.045
NRG1	LGR4	BC	MG	0.818
NRG3	ERBB4	BC	MG	0.683
GPR37	PSAP	BC	MG	0.222
CADM1	CADM1	BC	MG	2.04
PTN	PTPRS	BC	MG	0.141
NRP2	PGF	BC	Microglia	0.017
LTBR	LTB	BC	Microglia	0.013
EPHA2	EFNA4	BC	Microglia	0.012
PODXL	SELL	BC	Microglia	0.043
FLT1 complex	PGF	BC	Microglia	0.028
TFRC	TNFSF13B	BC	Microglia	0.053
EPHA4	EFNB1	BC	Microglia	0.027
EPHA3	EFNA4	BC	Microglia	0.056
FLT1	PGF	BC	Microglia	0.028
LIFR	OSM	BC	Microglia	0.054
PGRMC2	CCL4L2	BC	Microglia	0.338
JAM3	aMb2 complex	BC	Microglia	0.034
SPP1	PTGER4	BC	Microglia	0.192
NRG1	MS4A4A	BC	Microglia	0.498
TTR	AGER	BC	Microglia	0.091
SEMA3E	PLXND1	BC	Microglia	0.12
EPHB2	EFNB1	BC	Microglia	0.029
MIF	TNFRSF14	BC	Microglia	0.051
LRP6	CKLF	BC	Microglia	0.098
NRP1	PGF	BC	Microglia	0.026
C5	C5AR1	BC	Microglia	0.073
CD74	MIF	BC	Microglia	0.158
JAM2	a4b1 complex	BC	Microglia	0.027
ERBB4	HBEGF	BC	Microglia	0.194
EPHB1	EFNB1	BC	Microglia	0.029
TGFB1	TGFbeta receptor2	BC	Microglia	0.018
CD74	COPA	BC	Microglia	0.058
ACVR_1B2B receptor	MSTN	BC	Microglia	0.017
ACVR_1B2A receptor	MSTN	BC	Microglia	0.017
PROS1	AXL	BC	Microglia	0.081
MSTN	TGFR_AVR2B	BC	Microglia	0.04
MSTN	TGFR_AVR2A	BC	Microglia	0.04
FAM3C	CLEC2D	BC	Microglia	0.053
NOTCH2	DLL3	BC	Microglia	0.061
ACVR_1A2A receptor	BMP7	BC	Microglia	0.033
ACVR1_BMPR2	BMP7	BC	Microglia	0.033
PLXNB1	SEMA4D	BC	Microglia	0.033
GRIN2A	IL16	BC	Microglia	0.022
BMR1A_ACR2A	BMP7	BC	Microglia	0.03
BMR1B_AVR2A	BMP7	BC	Microglia	0.03
NTRK1	COPA	BC	Microglia	0.058
NTRK1	GRN	BC	Microglia	0.078
NTRK1	AIMP1	BC	Microglia	0.064
BMPR1A_BMPR2	BMP7	BC	Microglia	0.033
IGF1	IGF1R	BC	Microglia	0.102
NTRK1	NAMPT	BC	Microglia	0.144
GDF11	TGFR_AVR2A	BC	Microglia	0.054
GDF11	TGFR_AVR2B	BC	Microglia	0.054
FGF1	FGFR1	BC	Microglia	0.046
ERBB4	NRG4	BC	Microglia	0.188
CXADR	FAM3C	BC	Microglia	0.057
GRN	SORT1	BC	Microglia	0.053
PLXNB2	SEMA4D	BC	Microglia	0.032
COPA	SORT1	BC	Microglia	0.063
LAMC1	a6b1 complex	BC	Microglia	0.06
GPR37	PSAP	BC	Microglia	0.489
CADM1	CADM1	BC	Microglia	1.405
CADM3	CADM4	BC	RGC	0.069
L1CAM	L1CAM	BC	RGC	0.142
NRP2	SEMA3F	BC	RGC	0.044
NRP2	VEGFA	BC	RGC	0.11
FLT1 complex	VEGFB	BC	RGC	0.121
FLT1	VEGFB	BC	RGC	0.121
IL16	GRIN2C	BC	RGC	0.084
EPHA2	EFNA3	BC	RGC	0.039
VEGFA	GRIN2B	BC	RGC	0.092
MSTN	TGFR_AVR2B	BC	RGC	0.04
MSTN	TGFR_AVR2A	BC	RGC	0.04
FGF17	FGFR1	BC	RGC	0.041
EPHA3	EFNA3	BC	RGC	0.083
NECTIN1	CADM3	BC	RGC	0.124
EPHB2	EFNA5	BC	RGC	0.175
NRG1	LSR	BC	RGC	0.505
NTRK1	AIMP1	BC	RGC	0.078
ACVR_1B2A receptor	GDF11	BC	RGC	0.044
ACVR_1B2B receptor	GDF11	BC	RGC	0.044
FLT1 complex	VEGFA	BC	RGC	0.121
IGF1	IGF1R	BC	RGC	0.182
EPHA2	EFNA5	BC	RGC	0.172
NTRK1	GPI	BC	RGC	0.078
GDF11	TGFR_AVR2A	BC	RGC	0.054
GDF11	TGFR_AVR2B	BC	RGC	0.054
GDF11	ANTXR1	BC	RGC	0.054
NRP1	VEGFB	BC	RGC	0.12
FGF1	FGFR1	BC	RGC	0.073
ADGRL1	NRG1	BC	RGC	0.668
CD74	APP	BC	RGC	0.478
CXADR	FAM3C	BC	RGC	0.084
NRG2	ERBB4	BC	RGC	0.083
NRP1	VEGFA	BC	RGC	0.12
EPHA3	EFNA5	BC	RGC	0.216
PlexinA4_complex1	SEMA3A	BC	RGC	0.086
NRP1	SEMA3A	BC	RGC	0.086
CADM3	CADM1	BC	RGC	0.803
CADM3	EPB41L1	BC	RGC	0.169
BMPR1B_BMPR2	BMPR1A	BC	RGC	0.105
NRG1	ERBB4	BC	RGC	0.538
LAMC1	a6b1 complex	BC	RGC	0.04
NRG1	LGR4	BC	RGC	0.505
NRG3	ERBB4	BC	RGC	0.699
GPR37	PSAP	BC	RGC	0.316
CADM1	CADM1	BC	RGC	2.111
PTN	PTPRS	BC	RGC	0.162
VEGFD	KDR	BC	Rod	0.02
PLXNC1	SEMA7A	BC	Rod	0.049
NRP2	SEMA3F	BC	Rod	0.02
ACVR_1B2B receptor	GDF10	BC	Rod	0.021
NRP2	VEGFA	BC	Rod	0.035
FLT1 complex	VEGFB	BC	Rod	0.034
FLT1	VEGFB	BC	Rod	0.034
JAM3	JAM3	BC	Rod	0.033
JAM2	JAM3	BC	Rod	0.027
TTR	NGFR	BC	Rod	0.093
TTR	DDR1	BC	Rod	0.091
CD46	JAG1	BC	Rod	0.066
NECTIN1	CADM3	BC	Rod	0.03
PlexinA3_complex1	SEMA3A	BC	Rod	0.036
NTRK1	COPA	BC	Rod	0.02
NTRK1	GRN	BC	Rod	0.016
NTRK1	AIMP1	BC	Rod	0.031
ACVR_1B2A receptor	GDF11	BC	Rod	0.018
ACVR_1B2B receptor	GDF11	BC	Rod	0.018
FLT1 complex	VEGFA	BC	Rod	0.046
IGF1	IGF1R	BC	Rod	0.102
NTRK1	NAMPT	BC	Rod	0.018
NRP1	VEGFB	BC	Rod	0.032
ERBB4	NRG4	BC	Rod	0.187
CXADR	FAM3C	BC	Rod	0.038
GRN	SORT1	BC	Rod	0.023
NRP1	VEGFA	BC	Rod	0.045
COPA	SORT1	BC	Rod	0.032
PlexinA4_complex1	SEMA3A	BC	Rod	0.044
NRP1	SEMA3A	BC	Rod	0.044
CADM3	EPB41L1	BC	Rod	0.046
LAMC1	a6b1 complex	BC	Rod	0.014
NRG1	LGR4	BC	Rod	0.484
GPR37	PSAP	BC	Rod	0.145
CADM1	CADM1	BC	Rod	1.599
GRIN2D	IL16	Cone	AC	0.017
ERBB3	NRG1	Cone	AC	0.304
HCRT	HCRTR2	Cone	AC	0.013
EPHB6	EFNB1	Cone	AC	0.015
CD72	SEMA4D	Cone	AC	0.015
ADORA2B	ENTPD1	Cone	AC	0.018
EPHA4	EFNB1	Cone	AC	0.015
CD6	ALCAM	Cone	AC	0.021
FN1	a3b1 complex	Cone	AC	0.029
EPHB2	EFNB1	Cone	AC	0.016
LAMA3	a3b1 complex	Cone	AC	0.031
EFNB2	EPHA4	Cone	AC	0.028
EGF	NRG1	Cone	AC	0.304
CD226	NECTIN2	Cone	AC	0.025
JAM2	a4b1 complex	Cone	AC	0.058
BTC	ERBB4	Cone	AC	0.185
EPHB1	EFNB1	Cone	AC	0.037
ACVR_1B2B receptor	GDF10	Cone	AC	0.029
IL16	GRIN2C	Cone	AC	0.05
DLL1	NOTCH2	Cone	AC	0.071
FN1	a4b1 complex	Cone	AC	0.022
LAMP1	FAM3C	Cone	AC	0.07
VEGFA	GRIN2B	Cone	AC	0.079
MSTN	TGFR_AVR2B	Cone	AC	0.013
MSTN	TGFR_AVR2A	Cone	AC	0.013
EFNB2	EPHB1	Cone	AC	0.032
TTR	DDR1	Cone	AC	0.151
NOTCH2	DLL3	Cone	AC	0.057
EFNA5	EPHA7	Cone	AC	0.083
EFNA5	EPHA4	Cone	AC	0.071
RSPO2	LGR4	Cone	AC	0.1
EGFR	NRG1	Cone	AC	0.304
JAG1	NOTCH2	Cone	AC	0.064
CD46	JAG1	Cone	AC	0.134
BMP7	PTPRK	Cone	AC	0.191
NECTIN1	CADM3	Cone	AC	0.057
EPHB2	EFNA5	Cone	AC	0.067
EGFR	TGFB1	Cone	AC	0.029
FLT1 complex	VEGFA	Cone	AC	0.061
IGF1	IGF1R	Cone	AC	0.061
FN1	aVb5 complex	Cone	AC	0.026
EPHA2	EFNA5	Cone	AC	0.063
CADM1	NECTIN3	Cone	AC	1.032
GDF11	ANTXR1	Cone	AC	0.055
VEGFA	EPHB2	Cone	AC	0.06
EFNA5	EPHA5	Cone	AC	0.095
ADGRL1	NRG1	Cone	AC	0.307
CD74	APP	Cone	AC	0.105
CXADR	FAM3C	Cone	AC	0.06
SIRPA	CD47	Cone	AC	0.214
FN1	aVb1 complex	Cone	AC	0.026
HLA-C	FAM3C	Cone	AC	0.051
EPHA3	EFNA5	Cone	AC	0.093
PTN	ALK	Cone	AC	0.057
PLXNB2	PTN	Cone	AC	0.079
PTN	PTPRZ1	Cone	AC	0.069
CADM3	EPB41L1	Cone	AC	0.041
BMPR1B_BMPR2	BMPR1A	Cone	AC	0.088
NRG1	ERBB4	Cone	AC	1.989
FGFR1	NCAM1	Cone	AC	0.203
LAMC1	a6b1 complex	Cone	AC	0.031
NRG1	LGR4	Cone	AC	1.911
NRG3	ERBB4	Cone	AC	0.622
GPR37	PSAP	Cone	AC	0.18
CADM1	CADM1	Cone	AC	1.346
PTN	PTPRS	Cone	AC	0.282
COL8A1	a1b1 complex	Cone	AST	0.043
COL5A2	a1b1 complex	Cone	AST	0.041
COL5A1	a1b1 complex	Cone	AST	0.043
COL18A1	a1b1 complex	Cone	AST	0.041
ACVR_1C2A receptor	INHBA	Cone	AST	0.021
COL22A1	a1b1 complex	Cone	AST	0.043
COL4A2	a1b1 complex	Cone	AST	0.043
COL6A6	a1b1 complex	Cone	AST	0.09
ACVR_1C2B receptor	INHBA	Cone	AST	0.021
COL7A1	a1b1 complex	Cone	AST	0.044
COL26A1	a1b1 complex	Cone	AST	0.05
COL28A1	a1b1 complex	Cone	AST	0.057
FGFR1	FGF23	Cone	AST	0.021
COL9A2	a1b1 complex	Cone	AST	0.051
COL24A1	a1b1 complex	Cone	AST	0.043
COL19A1	a1b1 complex	Cone	AST	0.062
HCRT	HCRTR2	Cone	AST	0.017
CD72	SEMA4D	Cone	AST	0.031
COL11A1	a1b1 complex	Cone	AST	0.053
COL4A4	a1b1 complex	Cone	AST	0.09
DLL1	NOTCH1	Cone	AST	0.111
COL4A3	a1b1 complex	Cone	AST	1.093
IGF1	a6b4 complex	Cone	AST	0.055
ADORA2B	ENTPD1	Cone	AST	0.022
FGF2	CD44	Cone	AST	0.089
SEMA7A	a1b1 complex	Cone	AST	0.071
SEMA3E	PLXND1	Cone	AST	0.017
NRG1	a6b4 complex	Cone	AST	1.866
VEGFD	KDR	Cone	AST	0.053
ACVR_1A2A receptor	INHBA	Cone	AST	0.029
ACVR_1B2A receptor	INHBA	Cone	AST	0.026
ACVR_1B2B receptor	INHBA	Cone	AST	0.026
CD226	NECTIN2	Cone	AST	0.077
BTC	ERBB4	Cone	AST	1.133
SPP1	CD44	Cone	AST	0.262
IL16	GRIN2C	Cone	AST	0.054
DLL1	NOTCH2	Cone	AST	0.146
FGF2	FGFR1	Cone	AST	0.053
JAM2	JAM3	Cone	AST	0.063
PROS1	AXL	Cone	AST	0.065
EFNB2	EPHB1	Cone	AST	0.072
FAM3C	CLEC2D	Cone	AST	0.029
TTR	NGFR	Cone	AST	0.223
TTR	DDR1	Cone	AST	0.151
RSPO2	LGR4	Cone	AST	0.09
FGF17	FGFR1	Cone	AST	0.055
JAG1	NOTCH2	Cone	AST	0.139
CD46	JAG1	Cone	AST	0.131
EGFR	COPA	Cone	AST	0.041
EGFR	GRN	Cone	AST	0.029
NRG1	LSR	Cone	AST	1.83
FLT1 complex	VEGFA	Cone	AST	0.126
PLXNB2	SEMA4C	Cone	AST	0.148
IGF1	IGF1R	Cone	AST	0.078
CADM1	NECTIN3	Cone	AST	1.036
GDF11	ANTXR1	Cone	AST	0.033
FGF1	FGFR1	Cone	AST	0.352
CD74	APP	Cone	AST	0.084
GRN	SORT1	Cone	AST	0.097
FN1	aVb1 complex	Cone	AST	0.05
PLXNB2	SEMA4D	Cone	AST	0.029
COPA	SORT1	Cone	AST	0.143
PTN	ALK	Cone	AST	0.268
CADM3	CADM1	Cone	AST	0.689
PTN	PTPRZ1	Cone	AST	0.173
BMPR1B_BMPR2	BMPR1A	Cone	AST	0.073
NRG1	ERBB4	Cone	AST	2.937
FGFR1	NCAM1	Cone	AST	0.39
LAMC1	a6b1 complex	Cone	AST	0.055
NRG1	LGR4	Cone	AST	1.902
NRG3	ERBB4	Cone	AST	1.57
GPR37	PSAP	Cone	AST	0.208
CADM1	CADM1	Cone	AST	1.703
PTN	PTPRS	Cone	AST	0.113
COL8A1	a10b1 complex	Cone	BC	0.013
TGFB3	TGFbeta receptor2	Cone	BC	0.013
GRIN2D	IL16	Cone	BC	0.022
ERBB3	NRG1	Cone	BC	0.477
COL5A2	a10b1 complex	Cone	BC	0.012
CD72	SEMA4D	Cone	BC	0.018
CD6	ALCAM	Cone	BC	0.012
COL5A1	a10b1 complex	Cone	BC	0.013
EFNB2	EPHA4	Cone	BC	0.019
VEGFD	KDR	Cone	BC	0.026
EGF	NRG1	Cone	BC	0.477
FGF2	FGFRL1	Cone	BC	0.014
COL6A6	a10b1 complex	Cone	BC	0.06
COL22A1	a10b1 complex	Cone	BC	0.013
CD226	NECTIN2	Cone	BC	0.016
COL4A2	a10b1 complex	Cone	BC	0.013
BTC	ERBB4	Cone	BC	0.195
COL9A2	a10b1 complex	Cone	BC	0.022
ACVR_1B2B receptor	GDF10	Cone	BC	0.024
TGFB1	TGFbeta receptor2	Cone	BC	0.029
FN1	a8b1 complex	Cone	BC	0.025
DLL1	NOTCH2	Cone	BC	0.071
COL4A3	a10b1 complex	Cone	BC	1.064
COL7A1	a10b1 complex	Cone	BC	0.015
COL28A1	a10b1 complex	Cone	BC	0.027
COL26A1	a10b1 complex	Cone	BC	0.02
FN1	a10b1 complex	Cone	BC	0.02
ACVR_1B2B receptor	MSTN	Cone	BC	0.02
ACVR_1B2A receptor	MSTN	Cone	BC	0.02
LAMP1	FAM3C	Cone	BC	0.078
COL11A1	a10b1 complex	Cone	BC	0.024
JAM3	JAM3	Cone	BC	0.055
JAM2	JAM3	Cone	BC	0.071
COL24A1	a10b1 complex	Cone	BC	0.013
COL19A1	a10b1 complex	Cone	BC	0.032
MSTN	TGFR_AVR2B	Cone	BC	0.015
MSTN	TGFR_AVR2A	Cone	BC	0.015
COL4A4	a10b1 complex	Cone	BC	0.06
EFNB2	EPHB1	Cone	BC	0.021
TTR	NGFR	Cone	BC	0.137
TTR	DDR1	Cone	BC	0.135
NOTCH2	JAG2	Cone	BC	0.051
EFNA5	EPHA7	Cone	BC	0.092
EFNA5	EPHA4	Cone	BC	0.063
RSPO2	LGR4	Cone	BC	0.041
EGFR	NRG1	Cone	BC	0.477
JAG1	NOTCH2	Cone	BC	0.064
CD46	JAG1	Cone	BC	0.127
BMP7	PTPRK	Cone	BC	0.026
EGFR	COPA	Cone	BC	0.028
NECTIN1	CADM3	Cone	BC	0.043
EGFR	GRN	Cone	BC	0.019
GRIN2A	IL16	Cone	BC	0.022
ACVR_1B2A receptor	GDF11	Cone	BC	0.034
ACVR_1B2B receptor	GDF11	Cone	BC	0.034
IGF1	IGF1R	Cone	BC	0.063
CADM1	NECTIN3	Cone	BC	1.032
EFNA5	EPHA5	Cone	BC	0.063
ADGRL1	NRG1	Cone	BC	0.481
CXADR	FAM3C	Cone	BC	0.067
SIRPA	CD47	Cone	BC	0.172
GRN	SORT1	Cone	BC	0.024
FN1	aVb1 complex	Cone	BC	0.037
HLA-C	FAM3C	Cone	BC	0.058
PLXNB2	SEMA4D	Cone	BC	0.016
COPA	SORT1	Cone	BC	0.07
PTN	ALK	Cone	BC	0.058
CADM3	CADM1	Cone	BC	1.355
PTN	PTPRZ1	Cone	BC	0.058
CADM3	EPB41L1	Cone	BC	0.032
BMPR1B_BMPR2	BMPR1A	Cone	BC	0.076
NRG1	ERBB4	Cone	BC	1.999
FGFR1	NCAM1	Cone	BC	0.161
[truncated: 3,224 more rows]
