# Supplementary material for: Single-Cell RNA-Seq Reveals the Cellular Diversity and Developmental Characteristics of the Retinas of an Infant and a Young Child
Source: Front Cell Dev Biol. 2022 Mar 21;10:803466. doi: 10.3389/fcell.2022.803466 (PMC8979067; doi:10.3389/fcell.2022.803466)
Supplement: Supplementary file 6 [file Table1.XLSX]

## Sheet: gene_markers
p_val	avg_logFC	pct.1	pct.2	p_val_adj	cluster	gene
0	1.2739	0.776	0.455	0	Rod	AL451062.1
0	1.1902	0.665	0.429	0	Rod	RPL36
0	1.15016	0.612	0.402	0	Rod	RPS28P7
0	1.1499	0.508	0.32	0	Rod	RPL34
0	1.14697	0.949	0.814	0	Rod	MT-CO3
0	1.14468	0.46	0.281	0	Rod	RPL34P18
0	1.13743	0.583	0.392	0	Rod	RPS16
0	1.12459	0.975	0.868	0	Rod	PDE6G
0	1.1226	0.522	0.337	0	Rod	RPS7
0	1.12146	0.735	0.552	0	Rod	AC016739.1
0	1.1207	0.897	0.746	0	Rod	MT-ND4
0	1.11937	0.381	0.217	0	Rod	AL590867.2
0	1.10929	0.413	0.263	0	Rod	RBP3
0	1.10817	0.838	0.679	0	Rod	MT-ATP6
0	1.10477	0.563	0.392	0	Rod	MT-ND3
0	1.10217	0.621	0.429	0	Rod	RPL38
0	1.10204	0.855	0.684	0	Rod	RPL41
0	1.0999	0.772	0.595	0	Rod	ROM1
0	1.09617	0.465	0.309	0	Rod	RPS13
0	1.09566	0.602	0.421	0	Rod	RPS19
0	1.09253	0.671	0.487	0	Rod	RPL28
0	1.08863	0.509	0.352	0	Rod	AP001324.1
0	1.08795	0.943	0.812	0	Rod	RHO
0	1.08775	0.596	0.421	0	Rod	AC007969.1
0	1.08738	0.262	0.138	0	Rod	MT-ATP8
0	1.08639	0.647	0.469	0	Rod	AC073861.1
0	1.07598	0.978	0.913	0	Rod	MT-CO1
0	1.07548	0.419	0.262	0	Rod	RPS28
0	1.07383	0.397	0.253	0	Rod	RPS23P8
0	1.07244	0.38	0.234	0	Rod	RPS15AP38
0	1.07063	0.628	0.448	0	Rod	OOEP
0	1.06609	0.502	0.353	0	Rod	MT-ND2
0	1.06167	0.509	0.358	0	Rod	RPL29
0	1.06035	0.597	0.446	0	Rod	RPLP1
0	1.0597	0.521	0.367	0	Rod	RPL35A
0	1.05723	0.627	0.467	0	Rod	RPL11
0	1.05677	0.472	0.309	0	Rod	TOMM7
0	1.05479	0.688	0.526	0	Rod	RPL13AP5
0	1.04312	0.716	0.569	0	Rod	NRL
0	1.04241	0.455	0.307	0	Rod	RPL13P12
0	1.03616	0.536	0.398	0	Rod	RPS14
0	1.03331	0.611	0.464	0	Rod	RPLP2
0	1.03242	0.483	0.35	0	Rod	RPL24
0	1.032	0.487	0.342	0	Rod	RPS15
0	1.03114	0.464	0.32	0	Rod	ATP5F1E
0	1.02865	0.566	0.425	0	Rod	RPL15
0	1.02702	0.353	0.235	0	Rod	RPS29
0	1.02698	0.49	0.357	0	Rod	MT-ND4L
0	1.02576	0.41	0.287	0	Rod	CHCHD10
0	1.02476	0.935	0.869	0	Rod	MT-CO2
0	1.01875	0.403	0.278	0	Rod	COX7A2
0	1.01436	0.457	0.327	0	Rod	RPL35P5
0	1.01313	0.69	0.58	0	Rod	MT-CYB
0	1.01251	0.521	0.385	0	Rod	RPL13
0	1.01062	0.548	0.399	0	Rod	RPL26P19
0	1.00806	0.486	0.373	0	Rod	MT-ND1
0	1.00673	0.594	0.46	0	Rod	AC004453.1
0	1.00351	0.39	0.281	0	Rod	UQCRH
0	1.00206	0.569	0.435	0	Rod	RPS25
0	0.997551	0.398	0.279	0	Rod	RPS5
0	0.994129	0.51	0.392	0	Rod	RPL27A
0	0.993873	0.491	0.365	0	Rod	RPS9
0	0.993139	0.834	0.688	0	Rod	RCVRN
0	0.99295	0.612	0.47	0	Rod	RPL10
0	0.987059	0.395	0.287	0	Rod	COX7C
0	0.985389	0.604	0.474	0	Rod	RPL37A
0	0.981755	0.418	0.303	0	Rod	UQCR10
0	0.981575	0.659	0.55	0	Rod	GNAT1
0	0.978382	0.6	0.483	0	Rod	RPS6
0	0.971019	0.419	0.32	0	Rod	MT-ND5
0	0.970344	0.359	0.26	0	Rod	RPS8
0	0.967312	0.368	0.274	0	Rod	CNGA1
0	0.964683	0.436	0.337	0	Rod	RPS3
0	0.960173	0.4	0.302	0	Rod	RPS3AP6
0	0.959841	0.414	0.31	0	Rod	AC099560.2
0	0.956472	0.418	0.316	0	Rod	FAU
0	0.954652	0.516	0.415	0	Rod	RPS27A
0	0.952542	0.527	0.424	0	Rod	RPL8
0	0.943751	0.667	0.548	0	Rod	FTL
0	0.914703	0.488	0.408	0	Rod	AIPL1
0	0.907499	0.415	0.328	0	Rod	RPL32
0	0.906079	0.47	0.387	0	Rod	NDUFA4
0	0.894247	0.891	0.822	0	Rod	FTH1
0	0.8886	0.451	0.382	0	Rod	RPS24
0	0.870337	0.582	0.527	0	Rod	EEF1A1
0	0.854247	0.657	0.598	0	Rod	RPL3P4
0	0.84694	0.449	0.388	0	Rod	GUCA1A
0	0.835386	0.655	0.617	0	Rod	SAG
0	0.781974	0.506	0.479	0	Rod	HMGN1
0	0.770829	0.565	0.58	0	Rod	GNGT1
0	0.747162	0.607	0.581	0	Rod	GPX3
0	0.738387	0.91	0.903	0	Rod	MT-RNR2
0	0.588471	0.771	0.799	0	Rod	CKB
0	0.531464	0.647	0.696	0	Rod	GAPDH
5.11315e-305	1.01701	0.319	0.213	1.13343e-300	Rod	PDE6A
8.03446e-303	0.959075	0.35	0.255	1.781e-298	Rod	RPL30
4.06965e-298	0.910041	0.376	0.295	9.0212e-294	Rod	RPL23A
7.88767e-293	0.814713	0.439	0.402	1.74846e-288	Rod	MYL6
3.3593e-292	0.936825	0.363	0.279	7.44657e-288	Rod	COX5B
7.35757e-290	0.890155	0.389	0.317	1.63095e-285	Rod	PRCD
2.12162e-285	1.02067	0.287	0.178	4.70299e-281	Rod	RPS23
3.2953e-283	1.02892	0.299	0.197	7.30469e-279	Rod	RPL7AP6
2.76613e-279	0.960671	0.327	0.231	6.13169e-275	Rod	Z74021.1
2.93517e-278	1.03629	0.261	0.15	6.5064e-274	Rod	AL033519.2
9.10429e-272	1.02058	0.264	0.154	2.01815e-267	Rod	AL121871.1
3.32579e-270	0.858308	0.392	0.329	7.37228e-266	Rod	RPL19
1.59405e-268	1.00318	0.288	0.186	3.53353e-264	Rod	FAUP1
4.13826e-264	0.972116	0.314	0.221	9.17328e-260	Rod	RPL18
6.07367e-262	0.863821	0.384	0.32	1.34635e-257	Rod	RPL14
6.49375e-240	0.964974	0.307	0.222	1.43947e-235	Rod	COX6C
1.09117e-239	0.939417	0.311	0.226	2.4188e-235	Rod	COX6B1
1.42447e-237	0.901607	0.327	0.248	3.15762e-233	Rod	AC099336.2
1.67958e-234	0.937251	0.308	0.223	3.72312e-230	Rod	NDUFB2
4.0387e-234	0.886918	0.333	0.254	8.95259e-230	Rod	SERF2
3.75324e-233	0.940931	0.315	0.236	8.31981e-229	Rod	RPL27
1.35336e-230	0.8714	0.343	0.272	2.99999e-226	Rod	GPX4
8.64623e-227	0.880392	0.351	0.286	1.91661e-222	Rod	ATP5MPL
2.67577e-222	0.853854	0.352	0.289	5.93138e-218	Rod	RPL31
9.37259e-216	0.872981	0.347	0.288	2.07762e-211	Rod	RPS4X
1.19146e-203	0.88495	0.3	0.223	2.64112e-199	Rod	NDUFA1
7.97774e-195	0.935617	0.271	0.191	1.76843e-190	Rod	AL138686.1
1.73716e-194	0.879784	0.322	0.259	3.85077e-190	Rod	COX4I1
7.79284e-194	0.641961	0.469	0.486	1.72744e-189	Rod	CLU
1.23021e-191	0.868511	0.318	0.254	2.727e-187	Rod	GSTP1
1.3229e-186	0.850343	0.342	0.294	2.93247e-182	Rod	LRRC75A-AS1
9.18149e-184	0.833868	0.348	0.303	2.03526e-179	Rod	TPI1
2.09435e-181	0.800059	0.369	0.333	4.64255e-177	Rod	RPL7P9
1.34569e-176	0.841824	0.336	0.288	2.98298e-172	Rod	ATP5MC2
3.44068e-175	0.812982	0.333	0.282	7.62695e-171	Rod	GNB1
3.40999e-172	0.828062	0.331	0.281	7.55892e-168	Rod	TMA7
2.75543e-165	0.893533	0.258	0.187	6.10796e-161	Rod	POLR2L
4.87239e-161	0.863894	0.274	0.209	1.08006e-156	Rod	RPL6P27
1.02448e-160	0.887706	0.266	0.199	2.27097e-156	Rod	NDUFB1
1.41445e-155	0.705318	0.4	0.398	3.13542e-151	Rod	ENO2
7.57558e-148	0.806789	0.316	0.271	1.67928e-143	Rod	SELENOW
1.80802e-147	0.860348	0.267	0.207	4.00783e-143	Rod	UBA52
7.61187e-139	0.82577	0.293	0.244	1.68732e-134	Rod	UQCRQ
1.91415e-138	0.796027	0.31	0.266	4.24309e-134	Rod	ATP5ME
5.26671e-135	0.866491	0.268	0.215	1.16747e-130	Rod	RPL9P9
2.8057e-128	0.604153	0.411	0.412	6.21939e-124	Rod	PDE6H
1.15698e-126	0.736086	0.367	0.366	2.56468e-122	Rod	TPT1
3.28574e-120	0.823048	0.28	0.238	7.28351e-116	Rod	RACK1
8.26602e-104	0.790656	0.287	0.256	1.83233e-99	Rod	CHCHD2
6.4578e-93	0.779793	0.278	0.25	1.4315e-88	Rod	RPS2
1.61281e-92	0.668496	0.354	0.357	3.57511e-88	Rod	MAP1B
6.95954e-90	0.739888	0.304	0.288	1.54272e-85	Rod	PFDN5
3.17063e-86	0.582982	0.412	0.459	7.02832e-82	Rod	EIF1
7.35971e-76	0.742045	0.284	0.269	1.63143e-71	Rod	CRABP1
2.52372e-71	0.659863	0.364	0.395	5.59432e-67	Rod	MT-RNR1
1.30355e-67	0.476164	0.446	0.52	2.88958e-63	Rod	PDC
8.48205e-63	0.707094	0.264	0.248	1.88022e-58	Rod	CNGB1
1.13253e-57	0.675588	0.289	0.287	2.51047e-53	Rod	RP1
3.21495e-55	0.725262	0.261	0.251	7.12657e-51	Rod	TUBB4B
5.77666e-45	0.675822	0.285	0.293	1.28051e-40	Rod	SRP14
1.64361e-40	0.580077	0.341	0.382	3.6434e-36	Rod	PKM
2.23613e-36	0.622073	0.28	0.289	4.95683e-32	Rod	APLP2
1.11371e-34	0.276494	0.237	0.343	2.46876e-30	Rod	USP39
1.48728e-31	0.666886	0.249	0.253	3.29686e-27	Rod	TULP1
1.7277e-31	0.641794	0.278	0.294	3.8298e-27	Rod	UQCRB
9.7298e-31	0.355482	0.179	0.255	2.15681e-26	Rod	NDFIP1
3.97362e-27	0.640282	0.259	0.272	8.80833e-23	Rod	SKP1
6.55496e-24	0.368229	0.209	0.295	1.45304e-19	Rod	HMGN2
8.71971e-22	0.609561	0.259	0.277	1.9329e-17	Rod	PLEKHB1
1.00113e-19	0.389612	0.383	0.449	2.2192e-15	Rod	GUK1
8.32124e-19	0.380607	0.202	0.279	1.84457e-14	Rod	FRZB
4.11469e-18	0.419324	0.396	0.486	9.12103e-14	Rod	PTMA
1.19196e-17	0.379419	0.195	0.267	2.64222e-13	Rod	CPE
2.19793e-17	0.605604	0.237	0.251	4.87215e-13	Rod	UBB
3.35142e-14	0.363871	0.375	0.441	7.4291e-10	Rod	GLUL
5.93967e-10	0.410518	0.24	0.326	1.31665e-05	Rod	PTMS
9.92302e-09	0.45751	0.293	0.338	0.000219964	Rod	PCP4
1.22209e-08	0.58194	0.233	0.257	0.000270901	Rod	STMN1
2.36445e-07	0.574201	0.257	0.296	0.00524127	Rod	APOE
0	3.16775	0.927	0.055	0	BC	NRXN3
0	3.11875	0.638	0.007	0	BC	ZNF804B
0	2.99125	0.862	0.101	0	BC	DLG2
0	2.90848	0.628	0.027	0	BC	ROBO2
0	2.78501	0.702	0.019	0	BC	CA10
0	2.7506	0.803	0.081	0	BC	KCNIP4
0	2.73697	0.673	0.019	0	BC	MDGA2
0	2.65663	0.724	0.062	0	BC	MACROD2
0	2.64621	0.464	0.015	0	BC	LRRTM4
0	2.62699	0.301	0.02	0	BC	GRIK1
0	2.46553	0.555	0.015	0	BC	IQCJ-SCHIP1
0	2.36212	0.552	0.033	0	BC	ADGRL2
0	2.35604	0.603	0.032	0	BC	NRG3
0	2.34337	0.762	0.066	0	BC	CADPS
0	2.30158	0.35	0.007	0	BC	SDK1
0	2.2932	0.816	0.108	0	BC	RORA
0	2.24296	0.577	0.023	0	BC	DOK6
0	2.19588	0.414	0.012	0	BC	PDE4B
0	2.19416	0.428	0.008	0	BC	TRPM1
0	2.15623	0.399	0.009	0	BC	SNTG1
0	2.12253	0.999	0.534	0	BC	MALAT1
0	2.11961	0.397	0.016	0	BC	RGS7
0	2.10764	0.456	0.022	0	BC	AP001825.1
0	2.09648	0.564	0.034	0	BC	GABRB3
0	2.07515	0.46	0.026	0	BC	CNTN4
0	2.06394	0.392	0.013	0	BC	DGKI
0	2.01966	0.412	0.014	0	BC	RYR2
0	2.01828	0.381	0.008	0	BC	MTUS2
0	1.9934	0.309	0.009	0	BC	CDH20
0	1.97931	0.374	0.021	0	BC	GRID2
0	1.97821	0.457	0.026	0	BC	PTPRG
0	1.969	0.353	0.009	0	BC	GRM7
0	1.96878	0.391	0.009	0	BC	SAMSN1
0	1.96559	0.48	0.022	0	BC	KCNMA1
0	1.9524	0.434	0.013	0	BC	SLC4A10
0	1.95113	0.34	0.034	0	BC	CNTNAP2
0	1.92377	0.479	0.034	0	BC	PTPRD
0	1.92101	0.353	0.007	0	BC	GRM5
0	1.89978	0.356	0.01	0	BC	KHDRBS2
0	1.8583	0.372	0.013	0	BC	OPCML
0	1.84603	0.447	0.034	0	BC	DAB1
0	1.82002	0.286	0.007	0	BC	SAMD5
0	1.81315	0.293	0.011	0	BC	ADGRB3
0	1.80844	0.32	0.007	0	BC	LRRC7
0	1.80326	0.37	0.014	0	BC	GRM6
0	1.7891	0.379	0.015	0	BC	NETO1
0	1.76804	0.288	0.004	0	BC	DGKB
0	1.74204	0.326	0.012	0	BC	PLCB4
0	1.72259	0.335	0.017	0	BC	NEBL
0	1.70458	0.28	0.011	0	BC	PTPRM
0	1.68008	0.323	0.009	0	BC	ST18
0	1.6787	0.354	0.033	0	BC	NLGN1
0	1.67435	0.422	0.029	0	BC	EDIL3
0	1.65997	0.405	0.034	0	BC	FGF12
0	1.63389	0.281	0.006	0	BC	ST6GALNAC5
0	1.63024	0.426	0.057	0	BC	PCDH9
0	1.61568	0.329	0.013	0	BC	ATRNL1
0	1.61221	0.288	0.015	0	BC	TMTC2
0	1.60955	0.283	0.009	0	BC	KCNH5
0	1.60361	0.259	0.008	0	BC	LINGO2
0	1.58703	0.435	0.128	0	BC	CDH12
0	1.57368	0.682	0.126	0	BC	FSTL5
0	1.5506	0.298	0.024	0	BC	ASIC2
0	1.54958	0.261	0.004	0	BC	NYAP2
0	1.53589	0.397	0.041	0	BC	SYNE1
0	1.5303	0.534	0.079	0	BC	AUTS2
0	1.52369	0.612	0.1	0	BC	ANK3
0	1.51926	0.427	0.042	0	BC	CTNNA2
0	1.50854	0.489	0.065	0	BC	FMN1
0	1.4942	0.322	0.034	0	BC	NCKAP5
0	1.46798	0.252	0.013	0	BC	FGF14
0	1.45205	0.254	0.01	0	BC	KHDRBS3
0	1.44291	0.535	0.092	0	BC	DST
0	1.43849	0.556	0.102	0	BC	ZNF385B
0	1.43325	0.253	0.012	0	BC	FAM135B
0	1.43222	0.265	0.016	0	BC	AC012404.1
0	1.43058	0.293	0.02	0	BC	DOCK3
0	1.39059	0.269	0.015	0	BC	UNC79
0	1.37929	0.306	0.042	0	BC	PRKCA
0	1.35585	0.296	0.031	0	BC	TTC28
0	1.35449	0.549	0.101	0	BC	AGAP1
0	1.35327	0.438	0.068	0	BC	GPHN
0	1.34962	0.503	0.081	0	BC	AP000462.1
0	1.33699	0.412	0.096	0	BC	NRG1
0	1.33407	0.281	0.022	0	BC	FRMD3
0	1.32586	0.422	0.07	0	BC	GPC6
0	1.31676	0.292	0.028	0	BC	FRMD4A
0	1.28617	0.284	0.035	0	BC	UNC5D
0	1.27216	0.258	0.018	0	BC	GRIA1
0	1.26925	0.435	0.074	0	BC	OTX2-AS1
0	1.25989	0.326	0.043	0	BC	SNAP25-AS1
0	1.25554	0.468	0.09	0	BC	ZBTB20
0	1.24833	0.823	0.233	0	BC	CADM1
0	1.23669	0.426	0.073	0	BC	PPP3CA
0	1.23267	0.311	0.039	0	BC	MAGI1
0	1.2317	0.265	0.024	0	BC	MAGI3
0	1.21628	0.254	0.023	0	BC	PHACTR1
0	1.20413	0.323	0.047	0	BC	HDAC9
0	1.19813	0.399	0.069	0	BC	MAGI2
0	1.1929	0.376	0.057	0	BC	MAP7
0	1.15524	0.29	0.052	0	BC	ZPBP
0	1.14862	0.36	0.055	0	BC	SNHG14
0	1.13733	0.28	0.044	0	BC	UNC13C
0	1.10913	0.287	0.044	0	BC	MBD5
0	1.06357	0.258	0.036	0	BC	PER3
0	1.04578	0.324	0.055	0	BC	NLK
0	1.01943	0.324	0.064	0	BC	FTX
0	1.01175	0.252	0.037	0	BC	PPM1E
0	0.981724	0.314	0.055	0	BC	TCF4
0	0.976333	0.666	0.18	0	BC	RIMS2
0	0.970774	0.268	0.049	0	BC	LRP4
0	0.966051	0.294	0.058	0	BC	SSBP2
0	0.960259	0.288	0.058	0	BC	MAML2
0	0.929192	0.281	0.052	0	BC	DSCAML1
0	0.909402	0.281	0.058	0	BC	NCOA1
0	0.903481	0.277	0.052	0	BC	PUM2
0	0.867711	0.333	0.074	0	BC	RERE
0	0.859239	0.334	0.089	0	BC	PLXDC2
0	0.829003	0.398	0.11	0	BC	NEGR1
0	0.818785	0.313	0.078	0	BC	PPFIA2
0	0.790787	0.514	0.198	0	BC	PCP2
0	0.774918	0.366	0.095	0	BC	SRSF5
0	0.76719	0.293	0.068	0	BC	ATP2B1
0	0.764442	0.681	0.264	0	BC	SYT1
0	0.764427	0.257	0.063	0	BC	EPB41
0	0.757835	0.753	0.25	0	BC	CADM2
0	0.754958	0.336	0.086	0	BC	MACF1
0	0.739177	0.266	0.066	0	BC	LINC00599
0	0.729923	0.258	0.057	0	BC	SLC1A7
0	0.693709	0.269	0.067	0	BC	KIF21A
0	0.692972	0.301	0.084	0	BC	CAMK2D
0	0.690493	0.353	0.095	0	BC	EFR3A
0	0.688619	0.3	0.082	0	BC	CCSER1
0	0.683146	0.384	0.112	0	BC	CACNB2
0	0.673429	0.341	0.097	0	BC	CAMK1D
0	0.646554	0.339	0.107	0	BC	N4BP2L2
0	0.58955	0.325	0.102	0	BC	NBEA
0	0.573288	0.28	0.082	0	BC	RAB11A
0	0.493186	0.292	0.101	0	BC	CLASP2
0	0.488176	0.267	0.09	0	BC	LHFPL3
0	0.484559	0.327	0.117	0	BC	PPP2R2B
0	0.442861	0.5	0.22	0	BC	SNAP25
0	0.426059	0.365	0.134	0	BC	MIR124-2HG
2.68413e-305	0.316564	0.29	0.111	5.9499e-301	BC	EXOC4
6.68351e-275	0.352889	0.356	0.154	1.48153e-270	BC	ANK2
2.15802e-266	0.353251	0.266	0.104	4.78368e-262	BC	PCBP3
2.47575e-264	0.329388	0.286	0.116	5.488e-260	BC	SORBS2
6.88011e-262	0.29232	0.333	0.141	1.52511e-257	BC	DDX17
6.43553e-232	0.251815	0.379	0.173	1.42657e-227	BC	KIF1B
6.71733e-220	0.26058	0.252	0.104	1.48903e-215	BC	HNRNPA2B1
0	3.74402	0.931	0.009	0	Cone	AC112206.2
0	3.25433	0.898	0.014	0	Cone	KCNB2
0	2.49115	0.971	0.131	0	Cone	EYS
0	2.42171	0.72	0.016	0	Cone	PEX5L
0	2.4146	0.704	0.021	0	Cone	COL4A3
0	2.37255	0.716	0.016	0	Cone	GALNT13
0	2.32633	0.693	0.012	0	Cone	SEMA6D
0	2.32513	0.967	0.113	0	Cone	DLG2
0	2.24094	0.603	0.004	0	Cone	RAB41
0	2.17461	0.925	0.115	0	Cone	ARR3
0	2.17005	0.683	0.02	0	Cone	AC023905.1
0	2.14117	0.838	0.077	0	Cone	CCSER1
0	2.05538	0.707	0.032	0	Cone	SLC24A2
0	2.00476	0.743	0.054	0	Cone	MAML2
0	1.99829	0.637	0.024	0	Cone	PRELID2
0	1.97981	0.641	0.021	0	Cone	NEDD4L
0	1.97619	0.737	0.05	0	Cone	SMYD3
0	1.96806	0.502	0.004	0	Cone	AC011586.2
0	1.93013	0.826	0.095	0	Cone	NRG1
0	1.92814	0.848	0.091	0	Cone	MPP4
0	1.91134	0.473	0.003	0	Cone	MSR1
0	1.89996	0.535	0.009	0	Cone	CNGB3
0	1.86894	0.691	0.042	0	Cone	AGBL4
0	1.86818	0.519	0.023	0	Cone	GPC5
0	1.86435	0.613	0.027	0	Cone	AP001825.1
0	1.85336	0.543	0.016	0	Cone	XYLT1
0	1.82791	0.753	0.075	0	Cone	OTX2-AS1
0	1.8106	0.534	0.018	0	Cone	MSRA
0	1.78213	0.757	0.068	0	Cone	FMN1
0	1.77892	0.665	0.047	0	Cone	CC2D2A
0	1.75895	0.639	0.038	0	Cone	FSD1L
0	1.74069	0.386	0.004	0	Cone	AC019197.1
0	1.73926	0.51	0.013	0	Cone	TIAM2
0	1.73839	0.392	0.005	0	Cone	SCN3A
0	1.66203	0.849	0.133	0	Cone	FSTL5
0	1.65626	0.463	0.016	0	Cone	RHOBTB1
0	1.65104	0.573	0.037	0	Cone	THRB
0	1.63827	0.765	0.088	0	Cone	TMEM108
0	1.63554	0.754	0.079	0	Cone	CADPS
0	1.63068	0.399	0.004	0	Cone	MIR3976HG
0	1.62951	0.535	0.027	0	Cone	EGFLAM
0	1.62393	0.691	0.07	0	Cone	GPHN
0	1.62383	0.565	0.036	0	Cone	MYO3B
0	1.61256	0.642	0.053	0	Cone	SPAG16
0	1.60268	0.483	0.026	0	Cone	ASIC2
0	1.60264	0.517	0.025	0	Cone	NRCAM
0	1.57663	0.547	0.03	0	Cone	MEF2C
0	1.57548	0.418	0.01	0	Cone	SGCD
0	1.5736	0.414	0.012	0	Cone	PDE1C
0	1.56437	0.522	0.032	0	Cone	MPPED2
0	1.55995	0.353	0.002	0	Cone	LINC02343
0	1.5592	0.757	0.096	0	Cone	DST
0	1.55712	0.541	0.036	0	Cone	PPM1E
0	1.55054	0.435	0.02	0	Cone	MAML3
0	1.55052	0.549	0.034	0	Cone	PROM1
0	1.54763	0.461	0.021	0	Cone	ARL15
0	1.53319	0.481	0.025	0	Cone	RPGRIP1
0	1.52575	0.582	0.04	0	Cone	SMTN
0	1.51852	0.454	0.02	0	Cone	ANKS1B
0	1.51838	0.424	0.013	0	Cone	FAM19A4
0	1.50946	0.379	0.007	0	Cone	XKR4
0	1.50885	0.455	0.024	0	Cone	STRADB
0	1.50043	0.538	0.035	0	Cone	FRMD4B
0	1.49732	0.315	0.006	0	Cone	DIAPH2-AS1
0	1.49594	0.781	0.111	0	Cone	2021-03-01
0	1.49098	0.86	0.147	0	Cone	DMD
0	1.48674	0.404	0.011	0	Cone	RAPGEF4
0	1.48284	0.368	0.007	0	Cone	PRR16
0	1.47248	0.631	0.071	0	Cone	MAGI2
0	1.46935	0.45	0.025	0	Cone	KIAA0825
0	1.46439	0.799	0.105	0	Cone	PCDH15
0	1.45456	0.422	0.023	0	Cone	BACH2
0	1.43754	0.7	0.083	0	Cone	USH2A
0	1.43383	0.346	0.015	0	Cone	DIAPH2
0	1.43352	0.521	0.04	0	Cone	ADGRV1
0	1.42753	0.486	0.029	0	Cone	SLC44A1
0	1.42308	0.714	0.095	0	Cone	CAMK1D
0	1.41934	0.323	0.003	0	Cone	PPP4R4
0	1.41875	0.303	0.001	0	Cone	AC090735.1
0	1.41818	0.518	0.045	0	Cone	SFMBT2
0	1.41258	0.328	0.003	0	Cone	EMB
0	1.40742	0.432	0.022	0	Cone	LDLRAD4
0	1.40101	0.394	0.017	0	Cone	STXBP5L
0	1.39478	0.65	0.075	0	Cone	AFF1
0	1.37229	0.281	0.003	0	Cone	AC106798.1
0	1.36975	0.389	0.017	0	Cone	C20orf194
0	1.36949	0.943	0.255	0	Cone	CADM2
0	1.3633	0.999	0.542	0	Cone	MALAT1
0	1.35708	0.414	0.023	0	Cone	IGSF11
0	1.35529	0.691	0.091	0	Cone	AHI1
0	1.34567	0.378	0.021	0	Cone	FGF1
0	1.34443	0.741	0.109	0	Cone	NEGR1
0	1.34284	0.536	0.054	0	Cone	PLEKHA5
0	1.34241	0.885	0.185	0	Cone	RIMS2
0	1.3277	0.342	0.01	0	Cone	AL357060.1
0	1.32676	0.455	0.034	0	Cone	IQGAP2
0	1.32197	0.486	0.037	0	Cone	MEIS2
0	1.32026	0.426	0.03	0	Cone	FRMD4A
0	1.31919	0.501	0.045	0	Cone	NRG3
0	1.31701	0.624	0.074	0	Cone	RERE
0	1.31519	0.345	0.013	0	Cone	DOCK8
0	1.31433	0.675	0.086	0	Cone	LHFPL3
0	1.30251	0.313	0.007	0	Cone	CA1
0	1.29948	0.454	0.039	0	Cone	LRBA
0	1.29355	0.724	0.111	0	Cone	CACNB2
0	1.29307	0.46	0.036	0	Cone	GLMN
0	1.29248	0.408	0.027	0	Cone	IQCJ-SCHIP1
0	1.29208	0.448	0.043	0	Cone	PTPRD
0	1.29086	0.297	0.004	0	Cone	LINC00457
0	1.29016	0.552	0.064	0	Cone	FTX
0	1.28609	0.362	0.018	0	Cone	TMEM232
0	1.27813	0.414	0.024	0	Cone	DZIP3
0	1.27771	0.372	0.024	0	Cone	SPRY4-AS1
0	1.27432	0.43	0.032	0	Cone	AGTPBP1
0	1.26385	0.445	0.038	0	Cone	AL050403.2
0	1.25963	0.539	0.055	0	Cone	ESRRG
0	1.25217	0.393	0.024	0	Cone	UBE2E2
0	1.25124	0.623	0.079	0	Cone	DPYSL3
0	1.25091	0.407	0.029	0	Cone	GDAP1
0	1.24784	0.554	0.064	0	Cone	LINC00599
0	1.24658	0.433	0.036	0	Cone	LRRIQ1
0	1.23872	0.384	0.027	0	Cone	DPF3
0	1.23827	0.378	0.027	0	Cone	PRKN
0	1.23453	0.39	0.03	0	Cone	LARGE1
0	1.23443	0.395	0.026	0	Cone	EPB41L3
0	1.23185	0.366	0.023	0	Cone	TRMT11
0	1.22822	0.622	0.076	0	Cone	MACROD2
0	1.2273	0.839	0.172	0	Cone	NTM
0	1.22718	0.303	0.009	0	Cone	MTHFD1L
0	1.2165	0.347	0.019	0	Cone	PRICKLE2
0	1.21487	0.321	0.015	0	Cone	FAM135B
0	1.21342	0.43	0.042	0	Cone	RABGAP1L
0	1.21192	0.367	0.027	0	Cone	FRY
0	1.20876	0.516	0.06	0	Cone	FBXL17
0	1.20782	0.723	0.109	0	Cone	HCN1
0	1.20244	0.338	0.016	0	Cone	LRCH1
0	1.19814	0.411	0.034	0	Cone	SAMD12
0	1.19136	0.357	0.022	0	Cone	ADAMTS3
0	1.1786	0.455	0.046	0	Cone	MCF2L2
0	1.1762	0.387	0.033	0	Cone	PDE5A
0	1.17357	0.578	0.077	0	Cone	RASAL2
0	1.16949	0.573	0.084	0	Cone	SCAPER
0	1.16811	0.499	0.057	0	Cone	NLK
0	1.16714	0.465	0.051	0	Cone	ANGPTL1
0	1.16199	0.449	0.05	0	Cone	LRP4
0	1.15137	0.397	0.032	0	Cone	CNTN1
0	1.14711	0.257	0.004	0	Cone	LRFN2
0	1.14304	0.328	0.017	0	Cone	WWC1
0	1.13806	0.325	0.021	0	Cone	MRTFA
0	1.13683	0.66	0.115	0	Cone	PPP2R2B
0	1.13174	0.437	0.052	0	Cone	WWOX
0	1.12992	0.456	0.04	0	Cone	GUCA1C
0	1.1275	0.344	0.027	0	Cone	ERC2
0	1.12555	0.374	0.029	0	Cone	FHOD3
0	1.11986	0.723	0.122	0	Cone	RORA
0	1.11982	0.369	0.032	0	Cone	SUPT3H
0	1.1197	0.426	0.046	0	Cone	SIK3
0	1.11968	0.327	0.025	0	Cone	FHIT
0	1.11871	0.433	0.044	0	Cone	RASGRF2
0	1.11808	0.351	0.029	0	Cone	NAALADL2
0	1.11805	0.458	0.052	0	Cone	SNX29
0	1.11709	0.419	0.046	0	Cone	MBD5
0	1.11044	0.313	0.022	0	Cone	TTLL5
0	1.11011	0.631	0.108	0	Cone	AGAP1
0	1.10977	0.392	0.046	0	Cone	RBM6
0	1.10462	0.371	0.041	0	Cone	BIRC6-AS2
0	1.10178	0.27	0.008	0	Cone	MLXIP
0	1.10155	0.805	0.175	0	Cone	AKAP9
0	1.08615	0.28	0.017	0	Cone	RARB
0	1.08497	0.347	0.028	0	Cone	CECR2
0	1.08425	0.393	0.043	0	Cone	MAGI1
0	1.0817	0.473	0.06	0	Cone	ATXN1
0	1.08101	0.467	0.064	0	Cone	OPN1LW
0	1.07321	0.309	0.019	0	Cone	ASTN2
0	1.07007	0.319	0.025	0	Cone	AC092100.1
0	1.06947	0.428	0.049	0	Cone	USP34
0	1.06902	0.293	0.021	0	Cone	DDX3P1
0	1.06857	0.352	0.027	0	Cone	GUCA1B
0	1.06314	0.31	0.019	0	Cone	ITPR2
0	1.05527	0.328	0.027	0	Cone	ATP8A1
0	1.05357	0.542	0.098	0	Cone	HSPA1A
0	1.05292	0.317	0.024	0	Cone	BTBD9
0	1.05031	0.256	0.013	0	Cone	TDRG1
0	1.04734	0.262	0.013	0	Cone	ADCY2
0	1.04404	0.398	0.043	0	Cone	TCF12
0	1.03791	0.431	0.049	0	Cone	ZNF326
0	1.0357	0.292	0.022	0	Cone	AFF2
0	1.03513	0.376	0.038	0	Cone	TUT4
0	1.03299	0.287	0.019	0	Cone	USP9Y
0	1.02929	0.474	0.058	0	Cone	GRAMD1B
0	1.02214	0.352	0.033	0	Cone	BCO2
0	1.01776	0.332	0.028	0	Cone	USP32
0	1.01732	0.386	0.042	0	Cone	PCLO
0	1.01659	0.542	0.079	0	Cone	PTPN13
0	1.01628	0.376	0.039	0	Cone	CACNA2D4
0	1.01465	0.273	0.017	0	Cone	MCC
0	1.0056	0.264	0.022	0	Cone	AC069228.1
0	1.00182	0.342	0.037	0	Cone	PARD3
0	1.00132	0.411	0.05	0	Cone	MEIS1
0	0.998431	0.507	0.075	0	Cone	JMJD1C
0	0.994868	0.401	0.05	0	Cone	VWA8
0	0.994559	0.298	0.028	0	Cone	SLC8A1
0	0.991615	0.269	0.019	0	Cone	ATP6V0D2
0	0.983781	0.252	0.017	0	Cone	PUM3
0	0.979991	0.366	0.039	0	Cone	SRRM4
0	0.978967	0.254	0.014	0	Cone	PRTG
0	0.976245	0.275	0.021	0	Cone	MSH2
0	0.96755	0.296	0.026	0	Cone	THSD7A
0	0.964582	0.793	0.203	0	Cone	MAP2
0	0.96329	0.28	0.024	0	Cone	AL353784.1
0	0.957688	0.588	0.101	0	Cone	NBEA
0	0.95607	0.296	0.025	0	Cone	HIBCH
0	0.949695	0.325	0.035	0	Cone	ZCCHC7
0	0.949427	0.291	0.03	0	Cone	SUMF1
0	0.948342	0.527	0.084	0	Cone	CAMK2D
0	0.947394	0.308	0.029	0	Cone	ADK
0	0.939264	0.304	0.032	0	Cone	SBF2
0	0.938618	0.264	0.021	0	Cone	CSPP1
0	0.938378	0.367	0.042	0	Cone	COBLL1
0	0.937602	0.396	0.041	0	Cone	TENM2
0	0.937592	0.295	0.028	0	Cone	VPS13C
0	0.936504	0.334	0.043	0	Cone	MDM4
0	0.93282	0.421	0.058	0	Cone	ARID1B
0	0.92705	0.254	0.023	0	Cone	AL139147.1
0	0.926634	0.322	0.034	0	Cone	CACNA2D1
0	0.925073	0.307	0.033	0	Cone	EIF4G3
0	0.92246	0.489	0.079	0	Cone	PPFIA2
0	0.921441	0.404	0.054	0	Cone	ZFAND3
0	0.921395	0.284	0.021	0	Cone	FRMPD2
0	0.9213	0.256	0.019	0	Cone	ARHGEF11
0	0.919027	0.331	0.038	0	Cone	TBC1D5
0	0.917772	0.253	0.022	0	Cone	PPM1L
0	0.917718	0.617	0.109	0	Cone	ZNF385B
0	0.917035	0.29	0.028	0	Cone	KDM4C
0	0.915427	0.605	0.113	0	Cone	SORBS2
0	0.912884	0.853	0.269	0	Cone	SYT1
0	0.909323	0.291	0.024	0	Cone	CEP164
0	0.906609	0.404	0.056	0	Cone	DAAM1
0	0.904032	0.386	0.046	0	Cone	DCAF1
0	0.901947	0.302	0.033	0	Cone	FAF1
0	0.901269	0.286	0.03	0	Cone	ZEB1
0	0.901143	0.413	0.056	0	Cone	BAZ2B
0	0.899638	0.253	0.023	0	Cone	FMN2
0	0.899022	0.513	0.084	0	Cone	ANO2
0	0.896371	0.418	0.063	0	Cone	RNF150
0	0.89295	0.251	0.023	0	Cone	AL138752.2
0	0.890412	0.281	0.025	0	Cone	RNF144A
0	0.889638	0.267	0.021	0	Cone	ZMYND8
0	0.887413	0.3	0.029	0	Cone	PBX3
0	0.886692	0.287	0.03	0	Cone	KANK1
0	0.882864	0.294	0.032	0	Cone	STK33
0	0.880378	0.259	0.028	0	Cone	LMCD1-AS1
0	0.875823	0.305	0.033	0	Cone	RALGAPA1
0	0.875349	0.322	0.028	0	Cone	MYL4
0	0.874022	0.299	0.032	0	Cone	AMPH
0	0.872106	0.265	0.022	0	Cone	EFHC1
0	0.871896	0.272	0.024	0	Cone	EML5
0	0.867067	0.376	0.043	0	Cone	KIF2A
0	0.866679	0.274	0.022	0	Cone	CCDC82
0	0.865146	0.258	0.024	0	Cone	MFSD11
0	0.860042	0.346	0.039	0	Cone	SMAD2
0	0.858877	0.652	0.146	0	Cone	SGIP1
0	0.851694	0.287	0.028	0	Cone	ANKRD28
0	0.851478	0.321	0.039	0	Cone	SLC12A2
0	0.851313	0.555	0.108	0	Cone	N4BP2L2
0	0.850231	0.305	0.036	0	Cone	BRAF
0	0.846883	0.329	0.039	0	Cone	THOC2
0	0.837337	0.345	0.042	0	Cone	MEGF9
0	0.835114	0.371	0.055	0	Cone	AL161757.4
0	0.828825	0.364	0.048	0	Cone	ARFGEF1
0	0.828694	0.364	0.051	0	Cone	FRYL
0	0.822514	0.29	0.031	0	Cone	SRRM3
0	0.819889	0.265	0.025	0	Cone	MAP6
0	0.816832	0.254	0.025	0	Cone	RNF130
0	0.814072	0.316	0.041	0	Cone	ANKRD17
0	0.810843	0.291	0.035	0	Cone	GSK3B
0	0.810216	0.291	0.035	0	Cone	CPEB3
0	0.809255	0.329	0.048	0	Cone	SNAP25-AS1
0	0.805282	0.362	0.053	0	Cone	BIRC6
0	0.803533	0.265	0.025	0	Cone	ABL2
0	0.799063	0.414	0.068	0	Cone	ARHGEF9
0	0.798766	0.321	0.042	0	Cone	SIK2
0	0.795821	0.482	0.088	0	Cone	MACF1
0	0.795684	0.471	0.085	0	Cone	CDH2
0	0.795208	0.341	0.047	0	Cone	SH3GL2
0	0.791371	0.485	0.089	0	Cone	AP000462.1
0	0.790172	0.284	0.03	0	Cone	VGLL4
0	0.788238	0.301	0.039	0	Cone	FAM168A
0	0.787208	0.331	0.042	0	Cone	RTN1
0	0.787191	0.349	0.051	0	Cone	PIAS1
0	0.787083	0.391	0.059	0	Cone	ANKRD33B
0	0.786291	0.432	0.071	0	Cone	SNAP91
0	0.778971	0.569	0.109	0	Cone	EXOC4
0	0.776948	0.323	0.044	0	Cone	RUFY3
0	0.775682	0.282	0.033	0	Cone	GRB10
0	0.772817	0.369	0.056	0	Cone	WSB1
0	0.772111	0.272	0.025	0	Cone	RABL3
0	0.769889	0.259	0.03	0	Cone	ST5
0	0.762631	0.545	0.111	0	Cone	ANK3
0	0.758647	0.264	0.034	0	Cone	GPATCH8
0	0.757877	0.351	0.054	0	Cone	RALGPS2
0	0.75728	0.379	0.053	0	Cone	ECHDC2
0	0.757201	0.525	0.103	0	Cone	PCBP3
0	0.755941	0.263	0.03	0	Cone	PKP4
0	0.751077	0.297	0.037	0	Cone	BICDL1
0	0.74809	0.298	0.041	0	Cone	DLG1
0	0.747804	0.284	0.039	0	Cone	NCKAP5
0	0.747569	0.299	0.035	0	Cone	ABCC5
0	0.745818	0.452	0.08	0	Cone	SSX2IP
0	0.745716	0.395	0.065	0	Cone	UBAP1L
0	0.745524	0.388	0.065	0	Cone	ARGLU1
0	0.744448	0.331	0.044	0	Cone	PBX1
0	0.743352	0.382	0.063	0	Cone	MAP7
0	0.741756	0.564	0.12	0	Cone	MSI2
0	0.740277	0.3	0.043	0	Cone	DNM3
0	0.739862	0.271	0.034	0	Cone	RAB3GAP1
0	0.739808	0.361	0.061	0	Cone	NCOA1
0	0.734104	0.309	0.047	0	Cone	LUC7L3
0	0.733505	0.343	0.054	0	Cone	REV3L
0	0.732981	0.397	0.068	0	Cone	KIF21A
0	0.732458	0.275	0.038	0	Cone	ZNF638
0	0.731416	0.415	0.074	0	Cone	RHOT2
0	0.726815	0.272	0.033	0	Cone	NEK10
0	0.726222	0.305	0.046	0	Cone	NF1
0	0.724594	0.32	0.051	0	Cone	PPP1R9A
0	0.723823	0.254	0.031	0	Cone	PPP3CC
0	0.720387	0.338	0.055	0	Cone	BBS9
0	0.715517	0.255	0.033	0	Cone	MAP4K3
0	0.715042	0.496	0.09	0	Cone	MAP4
0	0.714763	0.282	0.04	0	Cone	CDC42BPA
0	0.711117	0.292	0.04	0	Cone	MTUS1
0	0.707088	0.387	0.067	0	Cone	PRKACB
0	0.704936	0.332	0.055	0	Cone	PCM1
0	0.704631	0.317	0.047	0	Cone	RAP1GDS1
0	0.69965	0.437	0.083	0	Cone	MAK
0	0.696759	0.31	0.046	0	Cone	TLN2
0	0.695401	0.333	0.05	0	Cone	PSD3
0	0.690838	0.264	0.029	0	Cone	PLA2G5
0	0.690052	0.298	0.048	0	Cone	FGD4
0	0.684033	0.26	0.04	0	Cone	FTO
0	0.67177	0.405	0.07	0	Cone	LRRC39
0	0.671733	0.406	0.068	0	Cone	ATP1A1
0	0.669585	0.311	0.047	0	Cone	RICTOR
0	0.669069	0.355	0.061	0	Cone	OGA
0	0.66861	0.298	0.051	0	Cone	SRSF6
0	0.667128	0.328	0.062	0	Cone	SSBP2
0	0.666247	0.376	0.066	0	Cone	PDZD2
0	0.658967	0.3	0.048	0	Cone	MED13L
0	0.658468	0.468	0.098	0	Cone	SRSF5
0	0.658138	0.269	0.036	0	Cone	COTL1
0	0.6568	0.285	0.041	0	Cone	NCOA2
0	0.653253	0.254	0.037	0	Cone	UNC13B
0	0.652005	0.427	0.085	0	Cone	CRB1
0	0.651695	0.263	0.034	0	Cone	LMOD1
0	0.65169	0.286	0.047	0	Cone	ADGRL2
0	0.651681	0.288	0.05	0	Cone	KMT2C
0	0.647022	0.444	0.09	0	Cone	TMEM244
0	0.640583	0.279	0.045	0	Cone	EPS8
0	0.638848	0.757	0.237	0	Cone	CHD9
0	0.637392	0.406	0.081	0	Cone	SRSF2
0	0.635685	0.348	0.065	0	Cone	EPB41
0	0.632211	0.37	0.071	0	Cone	OXR1
0	0.628997	0.351	0.066	0	Cone	FRG1HP
0	0.617705	0.283	0.051	0	Cone	ATP8A2
0	0.615236	0.385	0.074	0	Cone	TTC3
0	0.611723	0.464	0.102	0	Cone	CLASP2
0	0.611625	0.304	0.052	0	Cone	FRMPD1
0	0.606193	0.313	0.053	0	Cone	TPM1
0	0.601369	0.734	0.238	0	Cone	GNB3
0	0.601089	0.395	0.09	0	Cone	AUTS2
0	0.599397	0.271	0.046	0	Cone	PDE4D
0	0.597557	0.297	0.049	0	Cone	SYNE1
0	0.588171	0.471	0.101	0	Cone	AAK1
0	0.586151	0.276	0.053	0	Cone	HDAC9
0	0.579872	0.293	0.053	0	Cone	LIMCH1
0	0.569256	0.299	0.052	0	Cone	KMT2E
0	0.568488	0.365	0.085	0	Cone	TRA2A
0	0.565831	0.417	0.087	0	Cone	ASPH
0	0.558361	0.359	0.066	0	Cone	ORMDL1
0	0.556942	0.372	0.077	0	Cone	MBNL2
0	0.539411	0.571	0.154	0	Cone	ANK2
0	0.539061	0.785	0.245	0	Cone	CADM1
0	0.534843	0.252	0.048	0	Cone	AKT3
0	0.529301	0.617	0.172	0	Cone	ABCA4
0	0.522821	0.386	0.085	0	Cone	HNRNPDL
0	0.52242	0.264	0.052	0	Cone	CLASP1
0	0.521385	0.506	0.136	0	Cone	TNRC6B
0	0.519813	0.32	0.065	0	Cone	GOLGA4
0	0.518907	0.262	0.046	0	Cone	DACH1
0	0.514777	0.287	0.06	0	Cone	TCF4
0	0.502312	0.43	0.104	0	Cone	CELF2
0	0.502194	0.339	0.069	0	Cone	DDX5
0	0.50154	0.358	0.078	0	Cone	KTN1
0	0.493084	0.263	0.048	0	Cone	KPNA3
0	0.487485	0.273	0.045	0	Cone	ROBO2
0	0.486339	0.293	0.062	0	Cone	SNHG14
0	0.483301	0.339	0.069	0	Cone	ADCY1
0	0.481036	0.257	0.05	0	Cone	PNISR
0	0.479844	0.343	0.081	0	Cone	PPP3CA
0	0.477399	0.304	0.062	0	Cone	ZMYND19
0	0.471803	0.371	0.086	0	Cone	EVL
0	0.469754	0.607	0.178	0	Cone	SLC4A7
0	0.458495	0.28	0.055	0	Cone	IP6K2
0	0.448056	0.257	0.057	0	Cone	PUM2
0	0.447584	0.29	0.059	0	Cone	IQSEC1
0	0.439119	0.447	0.115	0	Cone	CAMTA1
0	0.426769	0.276	0.065	0	Cone	TAOK3
0	0.424787	0.346	0.082	0	Cone	ATRX
0	0.416258	0.456	0.121	0	Cone	SLC6A6
0	0.406977	0.276	0.067	0	Cone	PCDH9
0	0.393281	0.304	0.072	0	Cone	ATP2B1
0	0.392268	0.487	0.142	0	Cone	DDX17
0	0.389797	0.562	0.174	0	Cone	KIF1B
0	0.383269	0.253	0.054	0	Cone	SRSF10
0	0.381916	0.298	0.072	0	Cone	MAP3K13
0	0.352908	0.321	0.077	0	Cone	UBXN4
0	0.341081	0.262	0.062	0	Cone	PPP2R5E
0	0.334139	0.306	0.076	0	Cone	CAMSAP1
0	0.319629	0.594	0.2	0	Cone	ARMC9
0	0.314969	0.264	0.066	0	Cone	SPTAN1
0	0.274261	0.502	0.16	0	Cone	VOPP1
0	0.259398	0.294	0.078	0	Cone	RBM39
0	0.25155	0.523	0.173	0	Cone	HMGN3
7.50951e-308	0.316235	0.665	0.243	1.66463e-303	Cone	PCBP4
5.01421e-298	0.265863	0.271	0.071	1.1115e-293	Cone	ABCA7
2.72412e-290	0.296886	0.278	0.075	6.03855e-286	Cone	CLK1
7.69221e-289	0.486605	0.569	0.218	1.70513e-284	Cone	HNRNPH1
2.01411e-287	0.26069	0.614	0.222	4.46467e-283	Cone	IMPG1
1.1096e-262	0.286812	0.324	0.1	2.45966e-258	Cone	ZBTB20
1.77268e-254	0.316508	0.306	0.094	3.9295e-250	Cone	PLXDC2
8.33049e-240	0.257926	0.262	0.076	1.84662e-235	Cone	LENG8
3.18157e-198	0.32852	0.807	0.382	7.0526e-194	Cone	GUK1
0	2.85708	0.861	0.048	0	MG	LRRC4C
0	2.82203	0.812	0.044	0	MG	CTNNA2
0	2.65546	0.644	0.009	0	MG	GABRG3
0	2.61126	0.83	0.046	0	MG	LSAMP
0	2.58896	0.717	0.02	0	MG	TRPM3
0	2.4576	0.682	0.026	0	MG	KIAA1217
0	2.39625	0.729	0.039	0	MG	DACH1
0	2.38428	0.541	0.004	0	MG	AF228730.5
0	2.24556	0.558	0.015	0	MG	PRKG1
0	2.18745	0.544	0.014	0	MG	NAV3
0	2.17589	0.478	0.007	0	MG	FOXP2
0	2.16975	0.455	0.006	0	MG	PRMT9
0	2.16432	0.54	0.02	0	MG	NEAT1
0	2.15846	0.495	0.012	0	MG	HKDC1
0	2.15807	0.461	0.019	0	MG	ZNF331
0	2.15657	0.541	0.021	0	MG	KAZN
0	2.12233	0.545	0.02	0	MG	MIR99AHG
0	2.09352	0.998	0.543	0	MG	MALAT1
0	2.09168	0.412	0.005	0	MG	SLC6A1-AS1
0	2.08399	0.578	0.025	0	MG	GRIA4
0	2.07336	0.45	0.011	0	MG	NKAIN2
0	2.05035	0.538	0.034	0	MG	CCNH
0	2.0149	0.417	0.008	0	MG	AC016716.2
0	2.00005	0.529	0.026	0	MG	GRID2
0	1.99017	0.582	0.036	0	MG	NLGN1
0	1.98042	0.462	0.017	0	MG	ZSWIM6
0	1.9399	0.786	0.111	0	MG	SORBS2
0	1.93012	0.39	0.011	0	MG	ESYT2
0	1.90311	0.314	0.001	0	MG	ABCB11
0	1.89652	0.555	0.051	0	MG	REV3L
0	1.89093	0.419	0.011	0	MG	AC092691.1
0	1.88972	0.551	0.041	0	MG	AKAP12
0	1.86572	0.406	0.01	0	MG	ZHX2
0	1.85748	0.321	0.004	0	MG	AL136115.2
0	1.84647	0.561	0.042	0	MG	SLC1A3
0	1.82345	0.659	0.071	0	MG	MAGI2
0	1.79843	0.411	0.014	0	MG	ADGRL3
0	1.76907	0.367	0.011	0	MG	NAV2
0	1.73524	0.287	0.006	0	MG	NR4A3
0	1.73234	0.356	0.01	0	MG	PLCB1
0	1.73163	0.436	0.029	0	MG	LGR4
0	1.71034	0.45	0.032	0	MG	RIN2
0	1.70369	0.816	0.157	0	MG	WIF1
0	1.70138	0.413	0.02	0	MG	PIP5K1B
0	1.70038	0.333	0.009	0	MG	MAPK4
0	1.696	0.542	0.057	0	MG	JUN
0	1.68463	0.501	0.052	0	MG	WWOX
0	1.68323	0.502	0.046	0	MG	SIK3
0	1.66996	0.344	0.01	0	MG	SORCS1
0	1.64898	0.483	0.042	0	MG	TNIK
0	1.63873	0.33	0.011	0	MG	FLT1
0	1.62982	0.303	0.006	0	MG	P2RY14
0	1.62689	0.4	0.028	0	MG	PCNX4
0	1.62617	0.426	0.032	0	MG	CYR61
0	1.60525	0.282	0.004	0	MG	EGFEM1P
0	1.6016	0.492	0.045	0	MG	NRG3
0	1.59694	0.311	0.009	0	MG	FOSB
0	1.59644	0.29	0.008	0	MG	AL390957.1
0	1.59463	0.293	0.004	0	MG	CPA6
0	1.58602	0.28	0.003	0	MG	PKHD1
0	1.58476	0.341	0.016	0	MG	PGM2
0	1.57908	0.546	0.075	0	MG	IER2
0	1.57344	0.295	0.003	0	MG	AC105233.5
0	1.56841	0.321	0.019	0	MG	NEK1
0	1.56802	0.327	0.017	0	MG	ATP1B3
0	1.56093	0.422	0.029	0	MG	FRMD5
0	1.55613	0.345	0.022	0	MG	MXD1
0	1.556	0.289	0.005	0	MG	GABRB1
0	1.55138	0.501	0.059	0	MG	SSBP2
0	1.54967	0.37	0.021	0	MG	SPOCK1
0	1.54559	0.633	0.095	0	MG	ZBTB20
0	1.53895	0.425	0.028	0	MG	TRDN
0	1.53641	0.293	0.008	0	MG	PARD3B
0	1.5364	0.257	0.004	0	MG	PXDNL
0	1.53251	0.381	0.032	0	MG	FRMD4A
0	1.52029	0.307	0.019	0	MG	FAM160A1
0	1.51949	0.333	0.012	0	MG	CDH23
0	1.51655	0.347	0.019	0	MG	PCSK2
0	1.5151	0.277	0.012	0	MG	AP002336.2
0	1.50836	0.414	0.038	0	MG	NCKAP5
0	1.50496	0.304	0.009	0	MG	MYO3A
0	1.49432	0.305	0.01	0	MG	ABI3BP
0	1.48776	0.342	0.027	0	MG	ZNF536
0	1.48391	0.297	0.009	0	MG	GULP1
0	1.48301	0.365	0.029	0	MG	PHLPP1
0	1.47715	0.53	0.063	0	MG	PCDH9
0	1.47698	0.271	0.004	0	MG	ARHGEF28
0	1.46763	0.379	0.029	0	MG	ARHGAP32
0	1.46143	0.338	0.02	0	MG	TANC1
0	1.4596	0.339	0.018	0	MG	DCLK1
0	1.45778	0.408	0.04	0	MG	DLG1
0	1.45696	0.281	0.006	0	MG	COL11A1
0	1.45202	0.373	0.026	0	MG	NFIB
0	1.43601	0.715	0.123	0	MG	RORA
0	1.43053	0.286	0.014	0	MG	NPAS3
0	1.43022	0.473	0.048	0	MG	STAC2
0	1.42654	0.281	0.009	0	MG	COL23A1
0	1.42367	0.281	0.008	0	MG	HIF3A
0	1.4234	0.45	0.053	0	MG	JARID2
0	1.41714	0.394	0.038	0	MG	FAM155A
0	1.41345	0.372	0.032	0	MG	ARHGAP29
0	1.39823	0.271	0.011	0	MG	COLEC12
0	1.39775	0.351	0.026	0	MG	NR4A1
0	1.38833	0.256	0.008	0	MG	CDH11
0	1.37068	0.253	0.007	0	MG	COL18A1
0	1.36943	0.46	0.082	0	MG	SRSF3
0	1.36832	0.523	0.072	0	MG	NCAM1
0	1.36354	0.288	0.024	0	MG	MAT2A
0	1.36209	0.313	0.022	0	MG	GRIA1
0	1.36203	0.254	0.014	0	MG	PRKD1
0	1.36118	0.285	0.019	0	MG	SIPA1L1
0	1.35843	0.263	0.01	0	MG	CEMIP2
0	1.35592	0.543	0.076	0	MG	GPM6A
0	1.34877	0.322	0.029	0	MG	RAPGEF2
0	1.34671	0.293	0.018	0	MG	SOX5
0	1.34257	0.354	0.037	0	MG	PARD3
0	1.33984	0.341	0.034	0	MG	UBE2H
0	1.33983	0.919	0.363	0	MG	TF
0	1.32732	0.258	0.012	0	MG	FGF9
0	1.30229	0.328	0.025	0	MG	SPON1
0	1.29784	0.641	0.12	0	MG	MSI2
0	1.28979	0.262	0.018	0	MG	RARB
0	1.28558	0.283	0.02	0	MG	WDR45
0	1.28557	0.287	0.028	0	MG	LINC00513
0	1.27378	0.556	0.104	0	MG	GADD45B
0	1.27362	0.425	0.064	0	MG	SLITRK2
0	1.26372	0.388	0.04	0	MG	LINC00461
0	1.25382	0.365	0.045	0	MG	ZNF385D
0	1.24048	0.251	0.017	0	MG	SASH1
0	1.23831	0.258	0.014	0	MG	COL9A2
0	1.21428	0.353	0.052	0	MG	LRP4
0	1.21331	0.4	0.058	0	MG	TCF4
0	1.21035	0.468	0.117	0	MG	ANKRD37
0	1.21	0.298	0.028	0	MG	AHCYL2
0	1.20496	0.297	0.033	0	MG	PITPNC1
0	1.2035	0.287	0.025	0	MG	PEAK1
0	1.19141	0.286	0.023	0	MG	C9orf72
0	1.17934	0.278	0.023	0	MG	AGL
0	1.17567	0.728	0.209	0	MG	FOS
0	1.16467	0.5	0.103	0	MG	CELF2
0	1.16285	0.265	0.02	0	MG	PER1
0	1.1618	0.291	0.024	0	MG	MIDN
0	1.16096	0.26	0.027	0	MG	CCNL1
0	1.15213	0.381	0.067	0	MG	SAT1
0	1.13242	0.259	0.031	0	MG	NAALADL2
0	1.1301	0.253	0.029	0	MG	PRKN
0	1.13	0.33	0.037	0	MG	CNTN4
0	1.12672	0.486	0.084	0	MG	CRB1
0	1.12501	0.264	0.024	0	MG	SERINC5
0	1.12281	0.252	0.027	0	MG	TTC19
0	1.11322	0.273	0.03	0	MG	EPAS1
0	1.10652	0.335	0.043	0	MG	MKLN1
0	1.10473	0.29	0.031	0	MG	MXI1
0	1.10362	0.281	0.036	0	MG	ID2
0	1.09095	0.737	0.214	0	MG	HES1
0	1.07611	0.313	0.037	0	MG	EGR1
0	1.07558	0.375	0.068	0	MG	FTX
0	1.0691	0.299	0.045	0	MG	MAGI1
0	1.06297	0.299	0.043	0	MG	IDI1
0	1.06287	0.467	0.089	0	MG	AUTS2
0	1.05076	0.287	0.041	0	MG	BCAS3
0	1.04623	0.345	0.058	0	MG	BAZ2B
0	1.04431	0.29	0.034	0	MG	SLC35F1
0	1.03615	0.737	0.265	0	MG	DUSP1
0	1.03394	0.284	0.031	0	MG	NFIA
0	1.0269	0.337	0.046	0	MG	MYO6
0	1.02474	0.327	0.048	0	MG	BNIP3L
0	1.01902	0.394	0.074	0	MG	CLK1
0	1.01855	0.551	0.099	0	MG	KCNIP4
0	1.01846	0.343	0.057	0	MG	WSB1
0	1.01804	0.462	0.091	0	MG	BTG2
0	1.00811	0.475	0.09	0	MG	BHLHE40
0	1.00298	0.301	0.043	0	MG	MKNK2
0	0.980087	0.27	0.038	0	MG	NIN
0	0.978364	0.252	0.033	0	MG	FBXO32
0	0.969145	0.577	0.176	0	MG	CRYAB
0	0.948716	0.462	0.113	0	MG	RASD1
0	0.939897	0.597	0.149	0	MG	RLBP1
0	0.918393	0.271	0.047	0	MG	SRSF7
0	0.906058	0.251	0.032	0	MG	LINC01833
0	0.875678	0.878	0.526	0	MG	H3F3B
0	0.872107	0.419	0.098	0	MG	ARRDC3
0	0.854886	0.277	0.047	0	MG	ZFAND5
0	0.845928	0.394	0.103	0	MG	CLASP2
0	0.830984	0.317	0.055	0	MG	ADD3
0	0.830923	0.29	0.062	0	MG	NCOA1
0	0.82335	0.437	0.11	0	MG	N4BP2L2
0	0.816776	0.273	0.061	0	MG	ARID1B
0	0.804104	0.331	0.066	0	MG	CDC42EP4
0	0.796272	0.299	0.054	0	MG	STK35
0	0.794182	0.372	0.078	0	MG	RGR
0	0.784312	0.316	0.067	0	MG	ARGLU1
0	0.781671	0.264	0.048	0	MG	VEGFA
0	0.769864	0.319	0.077	0	MG	GPHN
0	0.766951	0.331	0.075	0	MG	TUBB2B
0	0.760462	0.347	0.081	0	MG	TOB1
0	0.748034	0.396	0.1	0	MG	SRSF5
0	0.740132	0.524	0.154	0	MG	EPB41L2
0	0.73902	0.31	0.07	0	MG	DDX5
0	0.725438	0.411	0.098	0	MG	DKK3
0	0.704646	0.27	0.057	0	MG	ESPN
0	0.696535	0.346	0.091	0	MG	AP000462.1
0	0.669106	0.311	0.085	0	MG	RAB11A
0	0.645441	0.279	0.069	0	MG	PTEN
0	0.639958	0.411	0.119	0	MG	GPM6B
0	0.617913	0.429	0.08	0	MG	NRXN3
0	0.597157	0.694	0.277	0	MG	RTN4
0	0.583826	0.281	0.066	0	MG	NUDT4
0	0.532159	0.679	0.247	0	MG	CADM1
0	0.531364	0.308	0.082	0	MG	MACROD2
0	0.418659	0.498	0.122	0	MG	DLG2
5.57752e-303	0.595248	0.349	0.103	1.23637e-298	MG	DST
5.78261e-299	0.636441	0.647	0.267	1.28183e-294	MG	JUNB
1.58576e-269	0.636771	0.654	0.287	3.51516e-265	MG	UBC
6.24375e-267	0.485029	0.305	0.089	1.38405e-262	MG	ASPH
3.6014e-264	0.516661	0.293	0.084	7.98322e-260	MG	RHEB
6.82015e-253	0.527262	0.333	0.106	1.51182e-248	MG	NBEA
1.37876e-244	0.478975	0.409	0.144	3.05629e-240	MG	DDX17
2.97085e-238	0.469295	0.258	0.073	6.58549e-234	MG	PHYHIPL
7.16977e-238	0.535177	0.277	0.083	1.58932e-233	MG	SRSF2
7.59079e-227	1.22096	0.509	0.25	1.68265e-222	MG	MT2A
1.22693e-226	0.512161	0.29	0.091	2.71973e-222	MG	MACF1
2.9411e-211	0.439009	0.268	0.083	6.51953e-207	MG	TSC22D1
1.35328e-209	0.510711	0.254	0.077	2.99981e-205	MG	CLCN3
3.65939e-208	0.473107	0.75	0.375	8.11176e-204	MG	GLUL
9.80839e-203	0.474561	0.271	0.087	2.17423e-198	MG	TRA2A
1.99547e-199	0.409376	0.325	0.113	4.42337e-195	MG	AGAP1
1.94952e-195	0.396206	0.278	0.091	4.3215e-191	MG	HMGB1
7.31371e-194	0.497661	0.252	0.08	1.62123e-189	MG	RERE
3.19858e-179	0.682679	0.284	0.102	7.0903e-175	MG	HSPA1A
1.78977e-178	0.488699	0.327	0.12	3.96738e-174	MG	ID3
2.96748e-156	0.306777	0.289	0.106	6.57802e-152	MG	HNRNPA2B1
9.71982e-150	0.317333	0.306	0.118	2.15459e-145	MG	CACNB2
6.72251e-140	0.667361	0.303	0.126	1.49018e-135	MG	MT1E
4.54078e-133	0.342288	0.33	0.137	1.00655e-128	MG	DDIT3
1.656e-121	0.312414	0.459	0.22	3.67086e-117	MG	HNRNPH1
1.1661e-115	0.280013	0.321	0.139	2.5849e-111	MG	TNRC6B
7.11692e-111	0.268	0.351	0.158	1.57761e-106	MG	AL669831.3
0	3.4776	0.925	0.043	0	HC	TENM2
0	3.15806	0.879	0.031	0	HC	GRIA4
0	3.14419	0.743	0.006	0	HC	FRMPD4
0	3.13716	0.948	0.055	0	HC	LSAMP
0	2.85639	0.75	0.015	0	HC	AC092691.1
0	2.59808	0.706	0.02	0	HC	NAV3
0	2.53429	0.66	0.013	0	HC	CACNA1C
0	2.52144	0.681	0.01	0	HC	GRIA3
0	2.51908	0.796	0.039	0	HC	CNTN4
0	2.4844	0.62	0.007	0	HC	TNR
0	2.47062	0.673	0.016	0	HC	SEMA5A
0	2.45839	0.769	0.046	0	HC	MAGI1
0	2.4404	0.588	0.002	0	HC	SNTG2
0	2.38491	0.743	0.026	0	HC	RGS7
0	2.35765	0.643	0.018	0	HC	FBXL7
0	2.34022	0.72	0.038	0	HC	PTPRG
0	2.32423	0.677	0.023	0	HC	PDE4B
0	2.31791	0.836	0.077	0	HC	MAGI2
0	2.31057	0.604	0.026	0	HC	GALNT13
0	2.27767	0.588	0.009	0	HC	KCNH7
0	2.27689	0.58	0.007	0	HC	DOCK10
0	2.26805	0.663	0.026	0	HC	NEAT1
0	2.25643	0.561	0.005	0	HC	RYR3
0	2.22301	0.544	0.016	0	HC	NKAIN2
0	2.21254	0.443	0.003	0	HC	A2M
0	2.19813	0.613	0.015	0	HC	DPP10
0	2.195	0.824	0.092	0	HC	AUTS2
0	2.1792	0.617	0.041	0	HC	UNC5D
0	2.15758	0.928	0.082	0	HC	NRXN3
0	2.15149	0.624	0.023	0	HC	ARHGAP24
0	2.14761	0.617	0.02	0	HC	PLCB4
0	2.14414	0.541	0.015	0	HC	ADCY2
0	2.14324	0.838	0.104	0	HC	NRG1
0	2.13339	0.581	0.011	0	HC	GRIP1
0	2.10133	0.561	0.019	0	HC	FGF14
0	2.10075	0.633	0.062	0	HC	THSD7B
0	2.09448	1	0.548	0	HC	MALAT1
0	2.09123	0.521	0.012	0	HC	DLGAP2
0	2.08312	0.604	0.021	0	HC	RHOBTB1
0	2.06983	0.623	0.026	0	HC	NEBL
0	2.06944	0.518	0.009	0	HC	GPR158
0	2.06752	0.684	0.041	0	HC	FAM155A
0	2.0518	0.499	0.005	0	HC	SH3GL3
0	2.03034	0.582	0.026	0	HC	NR6A1
0	2.0301	0.509	0.007	0	HC	PCSK5
0	1.99553	0.458	0.004	0	HC	PCSK6
0	1.98039	0.601	0.03	0	HC	ERC1
0	1.96678	0.525	0.013	0	HC	ARHGAP44
0	1.95761	0.617	0.029	0	HC	ZEB2
0	1.92266	0.577	0.024	0	HC	FMN2
0	1.91664	0.57	0.027	0	HC	DOCK3
0	1.90681	0.436	0.016	0	HC	SGCD
0	1.90565	0.558	0.024	0	HC	DGKI
0	1.90398	0.452	0.01	0	HC	PTPRO
0	1.88417	0.574	0.027	0	HC	CDK14
0	1.87068	0.505	0.019	0	HC	FAM135A
0	1.85918	0.433	0.004	0	HC	TMEFF2
0	1.85204	0.466	0.01	0	HC	SESTD1
0	1.84097	0.428	0.008	0	HC	PAK5
0	1.82109	0.304	0.009	0	HC	PCDH11Y
0	1.80759	0.443	0.008	0	HC	CACNA1A
0	1.80675	0.485	0.016	0	HC	RASSF8
0	1.76341	0.453	0.016	0	HC	MEGF11
0	1.76241	0.36	0.002	0	HC	ADAMTS17
0	1.75023	0.41	0.009	0	HC	HECW1
0	1.74603	0.432	0.015	0	HC	NAV2
0	1.74419	0.428	0.006	0	HC	KCNJ3
0	1.72962	0.433	0.01	0	HC	LHFPL6
0	1.71727	0.502	0.023	0	HC	TANC1
0	1.71164	0.651	0.064	0	HC	SNHG14
0	1.70803	0.593	0.047	0	HC	DAB1
0	1.69823	0.407	0.005	0	HC	SLC2A13
0	1.69044	0.519	0.031	0	HC	VAT1L
0	1.6519	0.396	0.016	0	HC	PDE3A
0	1.64295	0.468	0.029	0	HC	DOCK4
0	1.62267	0.458	0.015	0	HC	SHANK2
0	1.61803	0.465	0.026	0	HC	ANKS1B
0	1.60437	0.472	0.023	0	HC	PTPN4
0	1.60273	0.445	0.028	0	HC	BACH2
0	1.60175	0.581	0.048	0	HC	ZNF385D
0	1.60082	0.469	0.024	0	HC	NTRK2
0	1.58692	0.508	0.042	0	HC	CDC42BPA
0	1.57944	0.352	0.003	0	HC	IL12A-AS1
0	1.57697	0.419	0.012	0	HC	MYT1L
0	1.57098	0.443	0.024	0	HC	TPM3
0	1.56138	0.481	0.043	0	HC	PPM1E
0	1.55368	0.319	0.012	0	HC	AC026167.1
0	1.53144	0.336	0.007	0	HC	ZDHHC14
0	1.52941	0.356	0.006	0	HC	SMPD3
0	1.52719	0.339	0.002	0	HC	ONECUT1
0	1.52257	0.38	0.019	0	HC	DPP6
0	1.52126	0.439	0.029	0	HC	PHACTR1
0	1.51797	0.726	0.159	0	HC	ANK2
0	1.51683	0.31	0.021	0	HC	SYNPR
0	1.51164	0.455	0.028	0	HC	THSD7A
0	1.50587	0.505	0.048	0	HC	DACH1
0	1.49336	0.349	0.009	0	HC	CACNG3
0	1.47631	0.314	0.008	0	HC	PTPRR
0	1.47474	0.385	0.014	0	HC	ONECUT2
0	1.47321	0.323	0.003	0	HC	PLXNA2
0	1.47251	0.593	0.079	0	HC	GPHN
0	1.47	0.481	0.036	0	HC	TNRC6A
0	1.46761	0.638	0.075	0	HC	MIR181A2HG
0	1.45964	0.369	0.011	0	HC	TCERG1L
0	1.45846	0.488	0.043	0	HC	CNTNAP2
0	1.45116	0.789	0.13	0	HC	RORA
0	1.45013	0.552	0.068	0	HC	PCDH9
0	1.44971	0.296	0.001	0	HC	HMCN1
0	1.44054	0.729	0.128	0	HC	RORB
0	1.43485	0.304	0.004	0	HC	KLHL32
0	1.4342	0.399	0.022	0	HC	B3GAT2
0	1.42898	0.324	0.013	0	HC	TIAM1
0	1.4143	0.492	0.042	0	HC	SLC24A2
0	1.41121	0.339	0.016	0	HC	PRKD1
0	1.41039	0.296	0.001	0	HC	NAALAD2
0	1.40755	0.329	0.011	0	HC	ASAP1
0	1.39408	0.445	0.034	0	HC	ARHGAP26
0	1.38704	0.253	0.001	0	HC	LINC02398
0	1.38698	0.4	0.028	0	HC	FHIT
0	1.38282	0.548	0.071	0	HC	FTX
0	1.37873	0.316	0.011	0	HC	PTPRG-AS1
0	1.35493	0.432	0.036	0	HC	TJP1
0	1.34818	0.377	0.019	0	HC	MBOAT2
0	1.34341	0.339	0.018	0	HC	APBA1
0	1.32276	0.333	0.019	0	HC	RALGAPA2
0	1.32123	0.341	0.017	0	HC	NPAS3
0	1.31859	0.38	0.026	0	HC	ELP4
0	1.31679	0.373	0.031	0	HC	MAPK8
0	1.31414	0.306	0.012	0	HC	HIVEP3
0	1.31263	0.319	0.007	0	HC	UTRN
0	1.29926	0.293	0.009	0	HC	P2RY14
0	1.28085	0.386	0.032	0	HC	PACS1
0	1.27712	0.261	0.005	0	HC	PLEKHD1
0	1.27702	0.514	0.046	0	HC	ROBO2
0	1.27675	0.258	0.01	0	HC	LINC01725
0	1.27342	0.369	0.03	0	HC	FRMD3
0	1.25455	0.267	0.004	0	HC	SLC29A4
0	1.2481	0.26	0.006	0	HC	KCNJ6
0	1.24806	0.275	0.009	0	HC	GAS6
0	1.24653	0.294	0.011	0	HC	MALT1
0	1.23696	0.323	0.023	0	HC	UNC79
0	1.23195	0.26	0.01	0	HC	EFNA5
0	1.22505	0.258	0.007	0	HC	SEMA6A
0	1.22403	0.294	0.015	0	HC	MID1
0	1.22399	0.294	0.023	0	HC	ASTN2
0	1.21595	0.263	0.011	0	HC	AFF3
0	1.20605	0.297	0.022	0	HC	FAM160A1
0	1.19035	0.29	0.01	0	HC	TFAP2B
0	1.18227	0.301	0.015	0	HC	TMEM178B
0	1.1785	0.297	0.02	0	HC	RHBDL3
0	1.17662	0.261	0.008	0	HC	SLC4A3
0	1.17306	0.326	0.022	0	HC	APBB2
0	1.17015	0.333	0.03	0	HC	ACAP2
0	1.15723	0.389	0.044	0	HC	LRBA
0	1.15381	0.281	0.012	0	HC	USP24
0	1.15061	0.62	0.111	0	HC	SEPT7
0	1.14653	0.308	0.02	0	HC	MYO10
0	1.131	0.433	0.052	0	HC	SYNE1
0	1.12584	0.416	0.055	0	HC	CLASP1
0	1.11735	0.258	0.011	0	HC	FAM78B
0	1.11715	0.301	0.02	0	HC	JAZF1
0	1.11628	0.334	0.023	0	HC	RPS6KA2
0	1.11383	0.372	0.043	0	HC	TUT4
0	1.11362	0.506	0.076	0	HC	TLE4
0	1.10862	0.307	0.019	0	HC	LRRFIP2
0	1.09992	0.324	0.036	0	HC	EIF4G3
0	1.0989	0.311	0.022	0	HC	TRIO
0	1.0973	0.43	0.06	0	HC	PLEKHA5
0	1.0948	0.341	0.036	0	HC	PITPNC1
0	1.09419	0.271	0.021	0	HC	EPHA3
0	1.09339	0.311	0.028	0	HC	ARHGAP21
0	1.09313	0.255	0.012	0	HC	DNAJC13
0	1.08984	0.514	0.078	0	HC	NCAM1
0	1.08649	0.377	0.045	0	HC	FGF12
0	1.08156	0.265	0.017	0	HC	EML6
0	1.07619	0.277	0.018	0	HC	RIMS1
0	1.07377	0.268	0.022	0	HC	SIPA1L1
0	1.06918	0.354	0.039	0	HC	2021-03-03
0	1.06246	0.544	0.087	0	HC	RAB11A
0	1.05616	0.294	0.028	0	HC	PATJ
0	1.05474	0.264	0.017	0	HC	DLG5
0	1.04164	0.275	0.026	0	HC	AL133297.2
0	1.0329	0.313	0.032	0	HC	PICALM
0	1.03019	0.251	0.022	0	HC	KHDRBS2
0	1.02827	0.519	0.083	0	HC	RASAL2
0	1.01792	0.251	0.019	0	HC	PLCH1
0	1.01376	0.362	0.043	0	HC	MTUS1
0	1.00976	0.26	0.021	0	HC	UBR2
0	1.00675	0.301	0.031	0	HC	ATP8A1
0	1.00548	0.26	0.024	0	HC	AFDN
0	1.00055	0.29	0.028	0	HC	MYCBP2
0	0.999757	0.35	0.044	0	HC	NCOA2
0	0.977282	0.278	0.028	0	HC	MAPRE2
0	0.975265	0.268	0.026	0	HC	SSH2
0	0.970045	0.333	0.038	0	HC	ATP2C1
0	0.968886	0.268	0.018	0	HC	ADD2
0	0.9446	0.369	0.045	0	HC	HK1
0	0.889823	0.359	0.044	0	HC	PTN
0	0.864099	0.356	0.044	0	HC	ACSL3
1.88637e-307	0.862885	0.265	0.027	4.18152e-303	HC	QTRT1
3.56242e-305	0.990133	0.499	0.084	7.89681e-301	HC	MACROD2
4.26941e-300	0.983649	0.373	0.051	9.464e-296	HC	MED13L
1.04265e-293	0.871583	0.319	0.039	2.31123e-289	HC	GSK3B
2.05857e-291	1.08491	0.382	0.055	4.56323e-287	HC	MEIS1
2.35363e-290	0.987734	0.386	0.055	5.21729e-286	HC	HDAC9
2.33933e-279	0.84041	0.258	0.028	5.18559e-275	HC	TOM1L1
5.25047e-279	0.994015	0.577	0.113	1.16387e-274	HC	N4BP2L2
8.10783e-275	0.911099	0.303	0.038	1.79726e-270	HC	AGTPBP1
1.0502e-274	1.01257	0.377	0.056	2.32797e-270	HC	LRP4
5.47781e-274	1.02722	0.359	0.051	1.21427e-269	HC	MPRIP
4.62121e-272	0.871819	0.268	0.03	1.02438e-267	HC	NEDD4L
7.61963e-263	0.975672	0.29	0.036	1.68904e-258	HC	FRMD4A
2.13587e-260	0.893386	0.344	0.049	4.73459e-256	HC	NF1
2.72113e-259	0.867298	0.297	0.038	6.03192e-255	HC	MICU2
3.81204e-257	0.830236	0.39	0.061	8.45015e-253	HC	DENND4A
1.72158e-256	0.808119	0.251	0.028	3.81623e-252	HC	SEPT8
3.21088e-256	0.991441	0.392	0.063	7.11755e-252	HC	ARID1B
1.58618e-248	0.874162	0.265	0.032	3.51609e-244	HC	TRAPPC9
7.96476e-247	0.870225	0.413	0.069	1.76555e-242	HC	ARGLU1
3.79901e-246	0.869632	0.268	0.033	8.42127e-242	HC	UBR3
4.83566e-246	0.924157	0.528	0.105	1.07192e-241	HC	DST
2.10032e-244	0.842749	0.253	0.03	4.65578e-240	HC	PDXDC1
1.24131e-234	0.763144	0.261	0.032	2.75162e-230	HC	ELF2
3.67208e-234	0.891315	0.275	0.036	8.1399e-230	HC	SBF2
2.54852e-233	0.830214	0.319	0.046	5.64931e-229	HC	RTN1
1.60466e-231	0.82417	0.264	0.034	3.55704e-227	HC	NUTM2A-AS1
1.0905e-228	0.81938	0.278	0.037	2.41732e-224	HC	BCO2
8.04234e-223	0.816774	0.28	0.038	1.78275e-218	HC	CPEB3
1.37148e-221	0.784144	0.274	0.037	3.04017e-217	HC	TNKS
3.67565e-221	0.692796	0.314	0.046	8.14781e-217	HC	UCHL1
3.902e-221	0.82176	0.288	0.041	8.64956e-217	HC	PTK2
4.11402e-220	0.880658	0.33	0.052	9.11955e-216	HC	SIK3
2.04971e-211	0.901884	0.488	0.103	4.54359e-207	HC	SRSF5
1.43705e-210	0.834294	0.415	0.078	3.18552e-206	HC	TTC3
3.43869e-209	0.69115	0.286	0.041	7.62255e-205	HC	NDRG1
2.97783e-208	0.87689	0.367	0.065	6.60095e-204	HC	SSBP2
2.40524e-206	0.728922	0.255	0.034	5.3317e-202	HC	NFIA
2.41378e-206	0.942697	0.283	0.042	5.35063e-202	HC	TBC1D5
1.53899e-205	0.822083	0.303	0.047	3.41148e-201	HC	PCLO
4.5055e-205	0.741506	0.479	0.098	9.98735e-201	HC	AL391650.1
1.38325e-204	0.855081	0.344	0.059	3.06626e-200	HC	ZFAND3
8.93777e-203	0.742323	0.271	0.039	1.98124e-198	HC	PAX6
1.26534e-200	0.872709	0.271	0.04	2.80487e-196	HC	SETD5
1.19223e-195	0.90401	0.28	0.043	2.64281e-191	HC	SLC12A2
6.84358e-194	0.778319	0.41	0.081	1.51702e-189	HC	JMJD1C
1.1794e-191	0.851644	0.407	0.082	2.61439e-187	HC	RERE
5.75373e-190	0.772095	0.258	0.038	1.27543e-185	HC	CACNA2D1
5.09209e-189	0.766123	0.362	0.067	1.12876e-184	HC	FBXL17
5.31292e-189	0.755714	0.265	0.04	1.17771e-184	HC	PPP6R3
1.75389e-188	0.839238	0.329	0.058	3.88786e-184	HC	WWOX
1.68813e-179	0.774347	0.291	0.048	3.74207e-175	HC	PHIP
7.43547e-177	0.910144	0.28	0.046	1.64822e-172	HC	BIRC6-AS2
1.31412e-175	0.720293	0.268	0.043	2.91301e-171	HC	FTO
7.29909e-174	0.613223	0.387	0.077	1.61799e-169	HC	NDRG4
4.82135e-173	0.614709	0.258	0.04	1.06875e-168	HC	KIF3A
7.17742e-169	0.705023	0.316	0.058	1.59102e-164	HC	BIRC6
5.08865e-167	0.780143	0.253	0.04	1.128e-162	HC	BRAF
1.5164e-165	0.696089	0.267	0.044	3.36139e-161	HC	ASH1L
6.62933e-165	0.77646	0.255	0.041	1.46952e-160	HC	PARD3
1.42711e-164	0.684831	0.462	0.108	3.16347e-160	HC	CELF2
2.99119e-163	0.747784	0.29	0.051	6.63057e-159	HC	MBD5
1.6808e-162	0.737922	0.347	0.069	3.72583e-158	HC	FRG1HP
6.09589e-161	0.709388	0.392	0.085	1.35128e-156	HC	PPFIA2
2.57778e-159	0.646909	0.304	0.056	5.71417e-155	HC	ABLIM1
8.96455e-159	0.707806	0.337	0.067	1.98717e-154	HC	MAP7
1.08833e-156	0.725595	0.471	0.115	2.4125e-152	HC	AGAP1
2.49047e-152	0.786524	0.28	0.051	5.52062e-148	HC	RBM6
1.11824e-150	0.615835	0.278	0.05	2.47879e-146	HC	LUC7L3
1.45148e-148	0.759598	0.265	0.048	3.21751e-144	HC	RABGAP1L
3.84518e-146	0.593896	0.337	0.07	8.52361e-142	HC	PDZD2
5.30078e-146	0.666477	0.425	0.102	1.17502e-141	HC	ZBTB20
5.16341e-144	0.655245	0.39	0.09	1.14457e-139	HC	CAMK2D
2.06292e-143	0.602684	0.387	0.088	4.57288e-139	HC	HNRNPDL
1.27796e-142	0.691662	0.31	0.063	2.83285e-138	HC	ESRRG
5.25546e-139	0.705061	0.268	0.051	1.16498e-134	HC	AKT3
9.73728e-138	0.667031	0.28	0.054	2.15846e-133	HC	USP34
5.30096e-137	0.679212	0.257	0.047	1.17506e-132	HC	TSPAN5
5.58851e-133	0.664693	0.264	0.051	1.2388e-128	HC	ADGRL2
7.77326e-133	0.70659	0.296	0.061	1.7231e-128	HC	SMYD3
6.07383e-132	0.741215	0.746	0.267	1.34639e-127	HC	SEPT4
1.32227e-130	0.63699	0.327	0.072	2.93107e-126	HC	ATP1B1
2.75988e-128	0.684909	0.284	0.059	6.11783e-124	HC	SNX29
1.55845e-123	0.481363	0.323	0.072	3.45462e-119	HC	DDX5
1.33334e-122	0.559717	0.41	0.107	2.95561e-118	HC	CLASP2
8.22e-122	0.417937	0.278	0.057	1.82213e-117	HC	HTRA1
3.62078e-121	0.642738	0.263	0.053	8.02617e-117	HC	KMT2C
1.28941e-120	0.550012	0.254	0.05	2.85823e-116	HC	TLN2
2.70601e-118	0.592019	0.294	0.065	5.99842e-114	HC	PPP2R5E
2.76607e-117	0.625208	0.257	0.053	6.13155e-113	HC	PNISR
3.09528e-117	0.518801	0.286	0.062	6.86131e-113	HC	IQSEC1
8.66388e-117	0.527212	0.253	0.051	1.92052e-112	HC	PHC2
6.06038e-114	0.592327	0.29	0.065	1.34341e-109	HC	NCOA1
2.69328e-112	0.619533	0.593	0.193	5.9702e-108	HC	PVALB
2.52805e-108	0.376234	0.301	0.069	5.60394e-104	HC	CDC42EP4
5.70258e-107	0.571891	0.428	0.123	1.26409e-102	HC	PPP2R2B
7.24523e-104	0.465422	0.326	0.082	1.60605e-99	HC	KTN1
7.48782e-103	0.391768	0.504	0.153	1.65983e-98	HC	CD47
3.02145e-102	0.46126	0.435	0.127	6.69766e-98	HC	MSI2
8.15263e-99	0.587049	0.278	0.067	1.80719e-94	HC	ATXN1
5.61777e-95	0.419654	0.409	0.12	1.24529e-90	HC	CAMTA1
1.44152e-94	0.420667	0.298	0.075	3.19541e-90	HC	ATP2B1
4.39687e-94	0.417114	0.396	0.116	9.74655e-90	HC	EXOC4
3.3767e-93	0.595718	0.363	0.104	7.48512e-89	HC	HSPA1A
1.37852e-92	0.380072	0.304	0.077	3.05576e-88	HC	GNAS
9.65451e-87	0.464605	0.253	0.061	2.14012e-82	HC	DAAM1
1.54599e-85	0.286851	0.697	0.266	3.42699e-81	HC	CADM2
1.31548e-83	0.389423	0.364	0.108	2.91603e-79	HC	NBEA
1.43002e-81	0.480247	0.324	0.093	3.16993e-77	HC	MACF1
1.96789e-80	0.288881	0.258	0.065	4.36221e-76	HC	TAGLN3
2.13972e-79	0.393829	0.34	0.101	4.74313e-75	HC	AHI1
4.74891e-78	0.367175	0.512	0.177	1.05269e-73	HC	PCSK1N
2.73902e-77	0.454959	0.423	0.141	6.07158e-73	HC	TNRC6B
1.53932e-71	0.275933	0.294	0.085	3.41221e-67	HC	YPEL2
4.89099e-70	0.297145	0.258	0.071	1.08418e-65	HC	SPTBN1
1.14746e-67	0.278994	0.333	0.105	2.54358e-63	HC	CAMK1D
1.22651e-66	0.307185	0.251	0.07	2.7188e-62	HC	HIPK2
4.65183e-65	0.324936	0.261	0.075	1.03117e-60	HC	PHYHIPL
1.4134e-59	0.28719	0.468	0.177	3.13309e-55	HC	HMGN3
1.89897e-59	0.268586	0.275	0.086	4.20946e-55	HC	SRSF2
9.10139e-55	0.354246	0.251	0.079	2.0175e-50	HC	LENG8
1.0517e-54	0.252495	0.396	0.147	2.3313e-50	HC	DDX17
8.4017e-53	0.293539	0.277	0.092	1.86241e-48	HC	SCAPER
5.05043e-46	0.355243	0.257	0.089	1.11953e-41	HC	TRA2A
1.09777e-41	0.262315	0.637	0.295	2.43342e-37	HC	PCP4
0	3.20762	0.765	0.011	0	AST	ERBB4
0	2.78305	0.67	0.018	0	AST	NPAS3
0	2.7769	0.846	0.069	0	AST	PCDH9
0	2.54839	0.578	0.022	0	AST	DCLK1
0	2.539	0.944	0.166	0	AST	WIF1
0	2.45955	0.601	0.029	0	AST	QKI
0	2.36811	0.765	0.058	0	AST	LSAMP
0	2.31562	0.575	0.032	0	AST	FRY
0	2.26839	0.507	0.023	0	AST	PRKG1
0	2.26573	0.572	0.028	0	AST	NEAT1
0	2.2387	0.458	0.014	0	AST	PTPRJ
0	2.22001	0.425	0.006	0	AST	ROR1
0	2.21899	0.275	0	0	AST	TNC
0	2.21642	0.484	0.025	0	AST	DYNC1I1
0	2.20078	0.546	0.027	0	AST	MIR99AHG
0	2.15847	0.48	0.008	0	AST	DGKG
0	2.01292	0.399	0.017	0	AST	FMNL2
0	2.00146	0.324	0.015	0	AST	GFAP
0	1.97374	0.454	0.025	0	AST	BICD1
0	1.92985	0.369	0.014	0	AST	MLLT3
0	1.89727	0.379	0.017	0	AST	DLG5
0	1.87754	0.284	0.006	0	AST	ALK
0	1.85347	0.363	0.012	0	AST	NCALD
0	1.83974	0.297	0.002	0	AST	AL139383.1
0	1.80742	0.454	0.038	0	AST	SLC35F1
0	1.80496	0.314	0.005	0	AST	LINC00511
0	1.80374	0.333	0.012	0	AST	MIR100HG
0	1.7777	0.31	0.009	0	AST	JAKMIP2-AS1
0	1.77342	0.31	0.011	0	AST	LHFPL6
0	1.75262	0.284	0	0	AST	PAX2
0	1.74984	0.444	0.035	0	AST	KIAA1217
0	1.69347	0.31	0.004	0	AST	STARD13
0	1.68979	0.324	0.014	0	AST	SOX6
0	1.68918	0.291	0.011	0	AST	GPR158
0	1.68688	0.31	0.017	0	AST	KLHL29
0	1.68173	0.297	0.015	0	AST	SORCS1
0	1.6732	0.301	0.006	0	AST	CREB5
0	1.63561	0.261	0.009	0	AST	AC073050.1
0	1.50622	0.252	0.012	0	AST	PARD3B
0	1.44508	0.271	0.013	0	AST	BMPR1B
5.61722e-303	1.56916	0.31	0.019	1.24517e-298	AST	LPP
4.9299e-299	1.56559	0.284	0.016	1.09281e-294	AST	ID4
1.69954e-288	1.46797	0.324	0.021	3.76737e-284	AST	SPARCL1
5.82366e-279	1.53669	0.261	0.014	1.29093e-274	AST	ABI3BP
1.34926e-266	1.71588	0.252	0.014	2.99091e-262	AST	HDAC4
2.80533e-260	1.72861	0.438	0.041	6.21858e-256	AST	EGR1
8.19789e-260	1.99052	0.68	0.102	1.81723e-255	AST	ZBTB20
5.99911e-255	1.58859	0.31	0.022	1.32982e-250	AST	SOX5
1.76691e-252	1.87532	0.542	0.065	3.9167e-248	AST	MAML2
1.56408e-247	1.78454	0.425	0.041	3.46709e-243	AST	PARD3
3.18529e-247	1.82434	0.507	0.058	7.06083e-243	AST	WWOX
2.3143e-241	1.5269	0.389	0.035	5.1301e-237	AST	NFIA
3.71158e-228	1.47229	0.307	0.024	8.22746e-224	AST	ZSWIM6
1.025e-223	1.53366	0.317	0.025	2.27212e-219	AST	TRIM9
6.98398e-218	1.44059	0.369	0.035	1.54814e-213	AST	ARHGAP26
7.31825e-217	1.45331	0.35	0.031	1.62224e-212	AST	NFIB
1.92742e-215	1.94432	0.5	0.064	4.27251e-211	AST	JUN
1.06678e-214	1.58838	0.35	0.032	2.36474e-210	AST	COL4A3
2.89655e-214	1.49024	0.32	0.027	6.42078e-210	AST	UNC5C
5.86799e-198	1.4157	0.281	0.023	1.30076e-193	AST	NAV3
1.92602e-195	1.53661	0.314	0.028	4.26942e-191	AST	KAZN
7.07131e-191	1.81805	0.542	0.082	1.5675e-186	AST	IER2
3.51299e-181	1.59417	0.68	0.132	7.78724e-177	AST	RORA
1.03294e-179	1.29559	0.333	0.033	2.28972e-175	AST	CD9
1.70102e-167	1.44039	0.402	0.05	3.77065e-163	AST	SLC1A3
2.49642e-166	1.40665	0.392	0.049	5.53382e-162	AST	PTPRD
1.76934e-165	1.82312	0.997	0.549	3.9221e-161	AST	MALAT1
5.97444e-163	1.77576	0.275	0.026	1.32435e-158	AST	ZNF331
4.11621e-162	1.65472	0.412	0.054	9.12441e-158	AST	MT1G
1.08066e-160	1.22911	0.252	0.022	2.39549e-156	AST	BCL6
2.63108e-159	1.30582	0.265	0.024	5.83231e-155	AST	PRICKLE2
3.33566e-158	1.28875	0.275	0.026	7.39416e-154	AST	GRIA1
5.80684e-157	1.37082	0.284	0.028	1.2872e-152	AST	ARHGAP21
5.95363e-156	1.3859	0.268	0.025	1.31974e-151	AST	NTRK2
1.25446e-153	1.32416	0.252	0.023	2.78077e-149	AST	ERBIN
1.02331e-151	1.28867	0.252	0.023	2.26838e-147	AST	CTNND2
6.09935e-145	1.87771	0.539	0.105	1.35204e-140	AST	HSPA1A
9.78158e-139	1.27178	0.291	0.033	2.16828e-134	AST	SLC8A1
2.28628e-137	1.18832	0.412	0.061	5.068e-133	AST	WSB1
5.83751e-134	1.44555	0.359	0.048	1.294e-129	AST	MT1M
1.16913e-132	1.28541	0.294	0.034	2.59161e-128	AST	ARHGAP32
1.84783e-119	1.63613	0.526	0.111	4.09608e-115	AST	GADD45B
2.61443e-119	1.24552	0.582	0.127	5.7954e-115	AST	MSI2
1.77322e-107	1.56095	0.673	0.216	3.93069e-103	AST	FOS
1.08843e-106	1.06118	0.252	0.031	2.41271e-102	AST	PIK3R1
2.94973e-105	1.34409	0.294	0.042	6.53866e-101	AST	CCNH
1.19571e-97	1.19851	0.412	0.079	2.65052e-93	AST	NCAM1
4.77977e-96	1.15187	0.265	0.037	1.05953e-91	AST	TNRC6A
6.75255e-95	1.06627	0.288	0.043	1.49684e-90	AST	FTO
1.41748e-92	1.12063	0.284	0.043	3.14214e-88	AST	FAM168A
1.46208e-92	1.17382	0.379	0.072	3.241e-88	AST	FTX
1.6143e-88	1.28237	0.258	0.038	3.57841e-84	AST	RIN2
2.83955e-88	1.20067	0.771	0.272	6.29443e-84	AST	DUSP1
6.82532e-86	1.07994	0.33	0.059	1.51297e-81	AST	SNX29
3.07877e-83	1.10928	0.693	0.221	6.82471e-79	AST	HES1
2.13768e-78	1.22613	0.268	0.045	4.7386e-74	AST	BCAS3
5.47996e-78	0.964296	0.284	0.049	1.21474e-73	AST	TNIK
5.97886e-78	0.995341	0.252	0.04	1.32533e-73	AST	ZCCHC7
6.12116e-76	1.10963	0.31	0.059	1.35688e-71	AST	JARID2
9.59971e-75	1.17643	0.288	0.053	2.12797e-70	AST	SIK3
1.47132e-72	1.05047	0.271	0.047	3.26147e-68	AST	IDI1
4.61983e-63	0.957587	0.261	0.049	1.02408e-58	AST	PBX1
1.26802e-62	1.00018	0.382	0.095	2.81082e-58	AST	AUTS2
3.9712e-61	0.977538	0.252	0.048	8.80297e-57	AST	MKLN1
4.47841e-61	1.40292	0.641	0.253	9.9273e-57	AST	MT2A
1.82786e-60	0.972573	0.261	0.051	4.05182e-56	AST	AKT3
5.16785e-58	0.818402	0.258	0.05	1.14556e-53	AST	ZFAND5
2.77176e-57	0.820498	0.297	0.064	6.14416e-53	AST	RHOB
6.50178e-54	1.09416	0.304	0.071	1.44125e-49	AST	SAT1
2.67266e-53	0.916562	0.366	0.097	5.92449e-49	AST	PLXDC2
1.52665e-52	0.996012	0.533	0.182	3.38413e-48	AST	CRYAB
2.06208e-52	0.865971	0.324	0.078	4.57101e-48	AST	TUBB2B
8.02469e-52	0.936452	0.275	0.062	1.77883e-47	AST	BAZ2B
3.63628e-48	1.03373	0.33	0.088	8.06054e-44	AST	DPYSL3
3.91661e-48	0.828281	0.392	0.115	8.68196e-44	AST	N4BP2L2
1.81792e-45	0.986527	0.265	0.064	4.02979e-41	AST	TCF4
2.11084e-45	0.813976	0.474	0.161	4.6791e-41	AST	ANK2
1.18467e-43	0.82181	0.356	0.104	2.62605e-39	AST	SRSF5
2.45566e-43	0.827262	0.641	0.272	5.44345e-39	AST	JUNB
1.1893e-42	0.870162	0.258	0.063	2.63632e-38	AST	ESRRG
1.57531e-40	0.809173	0.435	0.148	3.49198e-36	AST	DDX17
1.73588e-40	0.756993	0.32	0.091	3.84792e-36	AST	CDH2
4.17514e-40	0.818156	0.258	0.066	9.25503e-36	AST	SSBP2
1.44215e-38	0.759735	0.32	0.094	3.19682e-34	AST	MACF1
1.67094e-38	0.75626	0.376	0.121	3.70398e-34	AST	CACNB2
1.59514e-36	0.665511	0.265	0.07	3.53594e-32	AST	CDC42EP4
7.57219e-36	0.633271	0.268	0.073	1.67853e-31	AST	DDX5
2.74106e-33	0.623764	0.255	0.07	6.07611e-29	AST	NUDT4
9.35472e-29	0.599119	0.255	0.076	2.07366e-24	AST	PHYHIPL
8.2397e-28	0.566745	0.346	0.124	1.82649e-23	AST	GPM6B
2.58931e-27	0.616292	0.31	0.107	5.73972e-23	AST	CLASP2
3.23136e-27	0.516002	0.288	0.094	7.16297e-23	AST	HMGB1
2.09975e-25	0.498116	0.333	0.121	4.65452e-21	AST	SORBS2
6.82737e-24	0.565698	0.709	0.38	1.51342e-19	AST	GLUL
2.21993e-22	0.314086	0.559	0.254	4.92092e-18	AST	CADM1
2.03007e-20	0.542625	0.265	0.097	4.50005e-16	AST	BTG2
4.00536e-19	0.490828	0.578	0.293	8.87869e-15	AST	UBC
3.53924e-14	0.401586	0.291	0.128	7.84544e-10	AST	MT1E
1.30954e-12	0.304394	0.268	0.118	2.90287e-08	AST	RASD1
2.47721e-12	0.378888	0.301	0.142	5.49122e-08	AST	TNRC6B
1.51741e-11	0.257308	0.255	0.117	3.36365e-07	AST	EXOC4
0	2.47504	0.377	0.014	0	AC	RBFOX1
0	2.41482	0.48	0.013	0	AC	DLGAP1
0	2.27864	0.472	0.023	0	AC	NRXN1
0	2.25307	0.385	0.01	0	AC	GRIP1
0	2.14414	0.318	0.009	0	AC	SLC6A1-AS1
0	2.14339	0.79	0.101	0	AC	KCNIP4
0	2.10267	0.31	0.018	0	AC	RALYL
0	2.04892	0.31	0.014	0	AC	ZNF804A
0	2.02093	0.508	0.041	0	AC	FAM155A
0	2.01579	0.576	0.062	0	AC	SNHG14
0	1.98048	0.559	0.049	0	AC	NRG3
0	1.96052	0.274	0.008	0	AC	GRIK2
0	1.94285	0.492	0.042	0	AC	CNTNAP2
0	1.90997	0.466	0.031	0	AC	GRIA4
0	1.85706	0.251	0.005	0	AC	CDH18
0	1.82248	0.557	0.055	0	AC	LSAMP
0	1.81774	0.412	0.046	0	AC	ROBO2
0	1.80562	0.376	0.033	0	AC	FRMD5
0	1.79329	0.737	0.081	0	AC	NRXN3
0	1.76195	0.263	0.004	0	AC	GRM8
0	1.7601	0.329	0.018	0	AC	ADGRB3
0	1.74925	0.305	0.019	0	AC	DPP6
0	1.73927	0.332	0.018	0	AC	ADGRL3
0	1.72363	0.276	0.01	0	AC	IL1RAPL1
0	1.71855	0.392	0.045	0	AC	TENM2
0	1.70965	0.266	0.013	0	AC	DSCAM
0	1.703	0.269	0.021	0	AC	SOX5
0	1.65969	0.282	0.02	0	AC	SNTG1
0	1.61253	0.297	0.022	0	AC	ATRNL1
0	1.58597	0.359	0.047	0	AC	PTPRD
0	1.56736	0.304	0.026	0	AC	ANKS1B
0	1.55582	0.482	0.077	0	AC	MAGI2
0	1.49444	0.37	0.048	0	AC	PDE4D
0	1.49436	0.292	0.035	0	AC	FRMD4A
0	1.48812	0.329	0.04	0	AC	CNTN4
0	1.47933	0.27	0.021	0	AC	NAV3
0	1.45012	0.254	0.032	0	AC	GRID2
0	1.40884	0.326	0.047	0	AC	DAB1
0	1.40491	0.361	0.039	0	AC	MDGA2
0	1.40008	0.995	0.547	0	AC	MALAT1
0	1.39675	0.289	0.028	0	AC	DOCK3
0	1.38018	0.271	0.028	0	AC	RGS7
0	1.36877	0.283	0.029	0	AC	PHACTR1
0	1.32194	0.403	0.07	0	AC	FTX
0	1.26409	0.291	0.049	0	AC	ZNF385D
0	1.25698	0.421	0.083	0	AC	PPFIA2
0	1.25685	0.392	0.079	0	AC	GPHN
0	1.25493	0.258	0.04	0	AC	PTPRG
0	1.25222	0.253	0.024	0	AC	CELF4
0	1.25195	0.284	0.043	0	AC	PTPRS
0	1.20626	0.323	0.054	0	AC	CTNNA2
0	1.17382	0.273	0.038	0	AC	PAX6
0	1.1614	0.435	0.088	0	AC	CADPS
0	1.03633	0.52	0.13	0	AC	RORA
2.70045e-269	1.06793	0.398	0.093	5.9861e-265	AC	AUTS2
1.09815e-260	1.79356	0.298	0.059	2.43426e-256	AC	LRRC4C
6.37371e-256	0.972939	0.367	0.083	1.41286e-251	AC	MACROD2
3.62011e-244	1.08186	0.252	0.046	8.0247e-240	AC	BIRC6-AS2
4.1392e-244	1.07562	0.255	0.046	9.17537e-240	AC	PCLO
7.82735e-244	0.579944	0.472	0.126	1.73509e-239	AC	DLG2
9.33181e-236	1.02185	0.334	0.075	2.06858e-231	AC	OXR1
3.75815e-228	1.18059	0.32	0.071	8.3307e-224	AC	ATP1B1
3.30341e-216	1.17361	0.304	0.069	7.32266e-212	AC	PCDH9
4.88686e-179	0.86399	0.394	0.116	1.08327e-174	AC	ANK3
3.36758e-175	0.864057	0.262	0.06	7.46491e-171	AC	PLEKHA5
5.82433e-151	0.821103	0.258	0.065	1.29108e-146	AC	SSBP2
2.57582e-150	0.849658	0.268	0.068	5.70982e-146	AC	RASGEF1B
2.14503e-137	0.737149	0.366	0.118	4.75488e-133	AC	NEGR1
7.02224e-132	0.650246	0.636	0.276	1.55662e-127	AC	SYT1
1.34079e-131	0.73247	0.299	0.088	2.97213e-127	AC	CCSER1
2.13332e-122	0.724851	0.332	0.108	4.72892e-118	AC	NBEA
1.16803e-113	0.688682	0.264	0.078	2.58917e-109	AC	NCAM1
3.5838e-111	0.697443	0.268	0.082	7.94421e-107	AC	RERE
3.71092e-101	0.558275	0.266	0.083	8.22599e-97	AC	GPM6A
8.33703e-94	0.631583	0.252	0.081	1.84807e-89	AC	JMJD1C
3.93953e-92	0.657688	0.299	0.106	8.73276e-88	AC	CLASP2
4.34344e-87	0.251625	0.591	0.265	9.6281e-83	AC	CADM2
6.21918e-68	0.397852	0.266	0.098	1.37861e-63	AC	AL391650.1
5.04741e-61	0.413346	0.271	0.109	1.11886e-56	AC	CELF2
2.94738e-60	0.415353	0.357	0.16	6.53345e-56	AC	ANK2
3.39224e-60	0.479609	0.276	0.114	7.51957e-56	AC	N4BP2L2
5.5161e-56	0.40558	0.318	0.141	1.22275e-51	AC	TNRC6B
9.15496e-54	0.430658	0.255	0.106	2.02938e-49	AC	DST
7.86262e-37	0.268191	0.255	0.12	1.74291e-32	AC	CAMTA1
9.82063e-29	0.2755	0.387	0.223	2.17694e-24	AC	HNRNPH1
1.76414e-24	0.283521	0.277	0.154	3.91057e-20	AC	CD47
0	3.4842	0.619	0.008	0	Microglia	TEX14
0	2.96832	0.571	0.003	0	Microglia	AC120193.1
0	2.59145	0.444	0.007	0	Microglia	LRMDA
0	2.32229	0.381	0.005	0	Microglia	RGS1
5.68607e-279	2.26852	0.413	0.008	1.26043e-274	Microglia	CD74
6.78659e-260	2.14019	0.317	0.005	1.50438e-255	Microglia	HLA-DRA
1.25788e-224	1.90408	0.317	0.006	2.78834e-220	Microglia	SLC9A9
2.65271e-202	2.19662	0.333	0.007	5.88026e-198	Microglia	SRGAP2
5.96992e-189	1.76891	0.27	0.005	1.32335e-184	Microglia	SRGAP2B
2.16092e-114	1.72551	0.27	0.008	4.79011e-110	Microglia	ANKRD44
5.80487e-110	2.29192	0.397	0.019	1.28677e-105	Microglia	DOCK8
1.24249e-96	2.78681	0.476	0.031	2.75423e-92	Microglia	DOCK4
6.61064e-90	1.6144	0.254	0.009	1.46538e-85	Microglia	LPCAT2
5.66331e-88	2.06864	0.444	0.029	1.25539e-83	Microglia	NEAT1
1.31544e-84	2.27829	0.444	0.03	2.91594e-80	Microglia	MEF2A
1.45079e-68	1.6938	0.254	0.012	3.21597e-64	Microglia	SLC25A37
1.37397e-66	2.24664	0.365	0.026	3.04569e-62	Microglia	ARHGAP24
3.38214e-63	1.95709	0.365	0.027	7.49718e-59	Microglia	SORL1
1.17972e-58	1.9907	0.349	0.027	2.61508e-54	Microglia	MAML3
3.25356e-58	2.33498	0.413	0.037	7.21218e-54	Microglia	FRMD4A
1.19152e-56	1.63407	0.286	0.018	2.64123e-52	Microglia	KLF6
2.32602e-56	2.04491	0.302	0.021	5.1561e-52	Microglia	JAZF1
2.97031e-53	1.74064	0.381	0.033	6.58428e-49	Microglia	B2M
3.92339e-47	1.73723	0.333	0.029	8.69697e-43	Microglia	LDLRAD4
1.7315e-46	2.01341	0.381	0.039	3.83821e-42	Microglia	MEF2C
5.98786e-45	1.67737	0.397	0.041	1.32733e-40	Microglia	EGR1
2.92188e-40	1.95355	0.429	0.054	6.47693e-36	Microglia	TRA2B
7.82214e-37	1.70183	0.27	0.024	1.73393e-32	Microglia	ITPR2
1.55909e-34	1.64652	0.254	0.023	3.45604e-30	Microglia	SIPA1L1
1.77737e-33	2.01799	0.27	0.027	3.9399e-29	Microglia	SSH2
6.50223e-31	1.93917	0.508	0.097	1.44135e-26	Microglia	PLXDC2
3.75461e-30	1.78436	0.286	0.033	8.32284e-26	Microglia	SLC8A1
1.26032e-27	1.57387	0.286	0.035	2.79376e-23	Microglia	ARHGAP26
1.56849e-26	1.33651	0.349	0.05	3.47687e-22	Microglia	SLC1A3
3.49688e-26	1.53457	0.27	0.033	7.75152e-22	Microglia	FCHSD2
1.42364e-25	1.32543	1	0.55	3.15578e-21	Microglia	MALAT1
1.28747e-19	1.57759	0.365	0.072	2.85394e-15	Microglia	SAT1
1.34096e-17	1.36522	0.302	0.057	2.97251e-13	Microglia	HDAC9
1.76826e-17	1.85073	0.317	0.065	3.9197e-13	Microglia	JUN
5.00295e-16	1.07825	0.254	0.043	1.109e-11	Microglia	OTUD6B-AS1
3.29372e-15	1.2353	0.651	0.249	7.30118e-11	Microglia	SPP1
2.48196e-14	1.53412	0.317	0.073	5.50176e-10	Microglia	DDX5
4.20758e-14	1.22252	0.587	0.217	9.32695e-10	Microglia	FOS
1.97858e-11	1.06388	0.603	0.273	4.38593e-07	Microglia	DUSP1
2.49941e-11	1.61358	0.349	0.105	5.54044e-07	Microglia	HSPA1A
1.34519e-10	0.90127	0.381	0.115	2.98188e-06	Microglia	HSP90AB1
2.80626e-10	1.20718	0.349	0.11	6.22064e-06	Microglia	CELF2
5.81529e-09	1.06339	0.27	0.076	0.000128908	Microglia	OXR1
0	2.71285	0.815	0.016	0	RGC	RBFOX1
0	2.65158	0.767	0.011	0	RGC	LRP1B
0	2.62191	0.849	0.02	0	RGC	RALYL
0	2.61431	0.815	0.015	0	RGC	DSCAM
0	2.49749	0.938	0.048	0	RGC	ROBO2
0	2.43151	0.726	0.022	0	RGC	SOX5
0	2.40634	0.808	0.024	0	RGC	PRKG1
0	2.37393	0.911	0.065	0	RGC	SNHG14
0	2.29241	0.637	0.007	0	RGC	RBPMS
0	2.27582	0.76	0.028	0	RGC	NEAT1
0	2.2243	0.74	0.025	0	RGC	NRXN1
0	2.22275	0.521	0.006	0	RGC	SGCZ
0	2.20937	0.664	0.013	0	RGC	KCNC2
0	2.20086	0.63	0.015	0	RGC	PLCB1
0	2.18942	0.836	0.043	0	RGC	FAM155A
0	2.12102	0.678	0.025	0	RGC	OPCML
0	2.11119	0.486	0.005	0	RGC	IL1RAPL2
0	2.05418	0.815	0.049	0	RGC	PTPRD
0	2.04763	0.603	0.02	0	RGC	DPP6
0	2.03992	0.534	0.01	0	RGC	GALNTL6
0	2.01304	0.712	0.028	0	RGC	RYR2
0	1.9865	0.521	0.006	0	RGC	HS6ST3
0	1.978	0.555	0.017	0	RGC	DCDC1
0	1.96994	0.507	0.003	0	RGC	AC120193.1
0	1.96308	0.678	0.028	0	RGC	KAZN
0	1.92453	0.514	0.016	0	RGC	LINGO2
0	1.91317	0.753	0.044	0	RGC	CNTNAP2
0	1.88705	0.61	0.016	0	RGC	DLGAP1
0	1.87111	0.685	0.038	0	RGC	ZFHX3
0	1.85283	0.473	0.004	0	RGC	AC010127.1
0	1.82673	0.651	0.034	0	RGC	GRIA4
0	1.82243	0.452	0.006	0	RGC	EPHA6
0	1.7902	0.404	0.005	0	RGC	LRFN5
0	1.75772	0.562	0.024	0	RGC	ASTN2
0	1.75339	0.521	0.006	0	RGC	EBF1
0	1.71643	0.363	0.004	0	RGC	HSF4
0	1.70765	0.432	0.015	0	RGC	CNTNAP5
0	1.69507	0.418	0.007	0	RGC	CDH18
0	1.68435	0.438	0.012	0	RGC	IL1RAPL1
0	1.66314	0.486	0.017	0	RGC	DPP10
0	1.6234	0.384	0.005	0	RGC	SLC4A4
0	1.5672	0.39	0.009	0	RGC	JAKMIP2-AS1
0	1.55915	0.37	0.007	0	RGC	LPCAT4
0	1.55874	0.397	0.009	0	RGC	GPC1
0	1.54207	0.404	0.001	0	RGC	CORO6
0	1.5268	0.418	0.013	0	RGC	MYT1L
0	1.51901	0.37	0.01	0	RGC	SCN1A
0	1.4949	0.438	0.018	0	RGC	PRUNE2
0	1.45556	0.356	0.004	0	RGC	ADCY8
0	1.4278	0.384	0.011	0	RGC	PAM
0	1.41363	0.295	0.006	0	RGC	INPP4B
0	1.34574	0.384	0.013	0	RGC	CEP85L
0	1.27825	0.274	0.007	0	RGC	CACNA1B
0	1.26917	0.267	0.005	0	RGC	ZMAT4
0	1.23836	0.315	0.007	0	RGC	ELAVL2
0	1.22177	0.267	0.004	0	RGC	MICAL2
0	1.20419	0.253	0.004	0	RGC	KIAA0930
0	1.19393	0.26	0.006	0	RGC	CLSTN2
0	1.17008	0.274	0.004	0	RGC	CLEC2L
0	1.16773	0.295	0.008	0	RGC	CACNA2D3
0	1.14026	0.288	0.007	0	RGC	NMNAT2
0	1.13062	0.253	0.006	0	RGC	RGS6
5.13175e-308	1.37428	0.384	0.014	1.13755e-303	RGC	AC016716.2
6.55487e-299	1.52318	0.363	0.013	1.45302e-294	RGC	GRIP1
5.09223e-298	1.552	0.712	0.046	1.12879e-293	RGC	TENM2
1.85391e-297	1.40595	0.288	0.008	4.10957e-293	RGC	A2ML1-AS1
1.18064e-292	1.49137	0.384	0.015	2.61712e-288	RGC	SPOCK3
1.71367e-289	1.69534	0.432	0.019	3.79868e-285	RGC	MAP4K4
1.97027e-284	1.6972	0.486	0.024	4.36751e-280	RGC	ATRNL1
5.2577e-284	1.33341	0.342	0.012	1.16548e-279	RGC	AFF3
8.49454e-282	1.61153	0.795	0.06	1.88298e-277	RGC	LRRC4C
8.60496e-265	1.154	0.281	0.009	1.90746e-260	RGC	PCDH9-AS2
1.6183e-262	1.51323	0.76	0.058	3.58728e-258	RGC	LSAMP
4.48442e-260	1.35514	0.418	0.019	9.94062e-256	RGC	SPTBN4
6.25359e-260	1.34182	0.514	0.028	1.38623e-255	RGC	NEBL
1.34585e-258	1.29976	0.281	0.009	2.98334e-254	RGC	ENOX1
1.25283e-254	1.20012	0.288	0.009	2.77714e-250	RGC	TENM4
1.46281e-254	1.15897	0.274	0.009	3.24261e-250	RGC	LSS
2.2459e-254	1.15731	0.281	0.009	4.9785e-250	RGC	JAKMIP2
4.13022e-254	1.335	0.349	0.014	9.15545e-250	RGC	GRIA2
1.30184e-252	1.66141	0.664	0.048	2.88579e-248	RGC	MAGI1
1.13309e-250	1.4207	0.342	0.014	2.51172e-246	RGC	ADAM23
6.9497e-250	1.90044	0.795	0.07	1.54054e-245	RGC	PCDH9
1.83472e-243	1.72303	0.514	0.031	4.06703e-239	RGC	ANKRD36
1.77792e-240	1.42167	0.432	0.022	3.94111e-236	RGC	PKD1
6.34368e-231	1.33758	0.418	0.021	1.4062e-226	RGC	PRKCB
1.44053e-228	1.26861	0.349	0.015	3.19323e-224	RGC	SORCS1
1.30474e-225	1.63271	0.466	0.027	2.89221e-221	RGC	ANKS1B
2.26642e-224	1.40467	0.445	0.025	5.02398e-220	RGC	TANC1
1.11195e-219	1.86732	0.911	0.106	2.46487e-215	RGC	KCNIP4
3.02253e-217	1.53011	0.61	0.047	6.70004e-213	RGC	BIRC6-AS2
2.55904e-216	1.0887	0.274	0.01	5.67263e-212	RGC	SH3PXD2A
2.80304e-213	1.33163	0.349	0.016	6.2135e-209	RGC	CNTN5
6.93675e-212	1.03378	0.26	0.009	1.53767e-207	RGC	RELL2
3.67261e-204	1.65524	0.623	0.052	8.14107e-200	RGC	NRG3
4.60353e-204	1.35544	0.473	0.03	1.02046e-199	RGC	UBE2E2
2.16462e-200	1.246	0.281	0.011	4.79831e-196	RGC	GPR158
4.21078e-197	1.34713	0.397	0.022	9.33405e-193	RGC	UBA6-AS1
2.50866e-193	1.47644	0.637	0.055	5.56095e-189	RGC	CTNNA2
1.29913e-191	1.12022	0.274	0.011	2.87978e-187	RGC	HAGHL
1.49388e-191	1.17472	0.26	0.01	3.31148e-187	RGC	AC008056.1
1.24801e-188	1.12101	0.267	0.011	2.76646e-184	RGC	GRIN1
6.49978e-188	1.21081	0.397	0.024	1.44081e-183	RGC	UNC79
6.33957e-184	1.42371	0.39	0.023	1.40529e-179	RGC	CTNND2
1.09147e-183	1.30388	0.459	0.031	2.41947e-179	RGC	AKAP6
1.40036e-183	1.64659	0.705	0.072	3.10417e-179	RGC	FTX
3.07498e-182	1.0529	0.253	0.01	6.81631e-178	RGC	RUNDC3B
9.77081e-181	1.89097	0.589	0.052	2.16589e-176	RGC	MPRIP
3.5137e-180	1.16279	0.274	0.012	7.78883e-176	RGC	RAP1GAP2
2.21033e-179	1.39646	0.527	0.041	4.89963e-175	RGC	MDGA2
4.459e-179	1.29475	0.466	0.033	9.88427e-175	RGC	IMMP2L
5.64701e-178	1.4834	0.555	0.046	1.25177e-173	RGC	FGF12
1.08443e-176	1.37857	0.445	0.031	2.40386e-172	RGC	PHACTR1
2.88031e-174	1.12555	0.26	0.011	6.38477e-170	RGC	HECW2
1.06943e-170	1.89271	0.685	0.072	2.37062e-166	RGC	ATP1B1
1.56689e-170	1.25189	0.274	0.013	3.47333e-166	RGC	FOCAD
3.07979e-169	1.06049	0.349	0.02	6.82696e-165	RGC	FBXO44
5.1998e-168	1.37379	0.479	0.037	1.15264e-163	RGC	TNRC6A
1.49316e-163	1.0618	0.295	0.015	3.30989e-159	RGC	PLEKHA6
1.14802e-161	1.25275	0.411	0.029	2.54481e-157	RGC	PATJ
1.16651e-161	1.14161	0.288	0.015	2.58579e-157	RGC	PLA2R1
6.18692e-161	1.15426	0.267	0.013	1.37145e-156	RGC	ADAM22
6.74754e-161	1.3298	0.342	0.02	1.49573e-156	RGC	ADGRB3
1.68676e-149	1.10446	0.356	0.023	3.73904e-145	RGC	THY1
4.99308e-149	1.04053	0.336	0.021	1.10682e-144	RGC	FBXL7
6.00816e-149	1.22046	0.432	0.034	1.33183e-144	RGC	STRBP
2.67063e-146	1.24173	0.253	0.013	5.91999e-142	RGC	PALLD
2.68085e-146	1.3685	0.452	0.038	5.94264e-142	RGC	CNTN1
4.20822e-143	1.31608	0.486	0.043	9.32837e-139	RGC	UNC5D
5.22283e-143	1.13946	0.281	0.016	1.15775e-138	RGC	TMEM145
1.15304e-141	1.17768	0.349	0.024	2.55595e-137	RGC	PTPRN2
1.42944e-141	1.20166	0.39	0.029	3.16864e-137	RGC	DOCK3
4.04082e-141	0.987545	0.281	0.016	8.95729e-137	RGC	TTC7B
1.11461e-140	1.08108	0.39	0.029	2.47077e-136	RGC	RGS7
5.72293e-140	1.26526	0.555	0.056	1.2686e-135	RGC	HDAC9
5.02221e-137	1.40601	0.432	0.037	1.11327e-132	RGC	FRMD4A
9.99951e-137	1.01117	0.288	0.017	2.21659e-132	RGC	MGAT5
1.78623e-136	1.4472	0.377	0.028	3.95954e-132	RGC	PEX5L
1.02068e-133	1.15862	0.384	0.03	2.26255e-129	RGC	FHIT
6.88928e-133	1.23855	0.397	0.032	1.52715e-128	RGC	EPB41L3
2.66703e-130	0.984472	0.404	0.033	5.91201e-126	RGC	ELF2
4.00132e-128	1.05554	0.315	0.021	8.86973e-124	RGC	EFR3B
1.52588e-127	1.02667	0.253	0.014	3.38242e-123	RGC	CKMT1B
2.25438e-127	1.15573	0.493	0.049	4.99729e-123	RGC	TNIK
3.34887e-127	1.04395	0.315	0.021	7.42345e-123	RGC	RGS11
2.13642e-126	1.16489	0.445	0.041	4.73579e-122	RGC	APP
2.83063e-123	1.06701	0.253	0.015	6.27465e-119	RGC	TANC2
2.33608e-120	1.48899	0.479	0.05	5.17839e-116	RGC	ZNF385D
1.53972e-118	1.06921	0.336	0.026	3.41309e-114	RGC	PDE4B
5.936e-118	1.14378	0.541	0.062	1.31583e-113	RGC	PLEKHA5
1.07251e-116	1.05214	0.322	0.024	2.37744e-112	RGC	R3HDM1
1.08862e-116	1.13618	0.363	0.03	2.41315e-112	RGC	FER
6.11559e-114	1.0885	0.733	0.107	1.35564e-109	RGC	NRG1
2.1528e-113	1.06408	0.37	0.032	4.77212e-109	RGC	MLLT10
7.69129e-113	1.1986	0.438	0.044	1.70493e-108	RGC	CDC42BPA
9.22589e-113	1.25313	0.527	0.062	2.0451e-108	RGC	SMYD3
3.93853e-108	1.07968	0.253	0.017	8.73053e-104	RGC	NAV2
4.62337e-108	1.03097	0.26	0.017	1.02486e-103	RGC	MAP3K9
1.40609e-107	1.24249	0.596	0.08	3.11689e-103	RGC	MAGI2
5.03238e-107	1.14136	0.363	0.032	1.11553e-102	RGC	VWC2
7.57798e-106	0.978917	0.384	0.036	1.67981e-101	RGC	STMN2
7.35502e-105	0.934861	0.527	0.063	1.63039e-100	RGC	ESRRG
1.61331e-103	0.941108	0.267	0.019	3.57623e-99	RGC	XKR6
3.52177e-103	1.03889	0.267	0.019	7.80672e-99	RGC	APBA1
4.67896e-102	1.02528	0.404	0.041	1.03718e-97	RGC	ULK3
7.58804e-102	0.999791	0.349	0.031	1.68204e-97	RGC	LINC00513
2.41395e-100	1.11248	0.452	0.051	5.35099e-96	RGC	AKT3
3.966e-97	0.969724	0.356	0.034	8.79144e-93	RGC	ADK
4.84021e-96	1.09651	0.267	0.02	1.07293e-91	RGC	ADGRL3
2.83522e-95	0.932823	0.288	0.023	6.28484e-91	RGC	SOS1
2.87204e-95	0.963318	0.253	0.019	6.36646e-91	RGC	NPAS3
9.19785e-95	0.920117	0.596	0.086	2.03889e-90	RGC	NRXN3
3.06989e-94	1.05393	0.61	0.089	6.80503e-90	RGC	CCSER1
1.70579e-92	1.04711	0.37	0.038	3.78123e-88	RGC	KCNMA1
1.01704e-91	1.15529	0.356	0.036	2.25446e-87	RGC	LINC00632
2.70629e-91	1.06446	0.342	0.034	5.99903e-87	RGC	IQCJ-SCHIP1
3.77694e-91	1.18052	0.349	0.035	8.37235e-87	RGC	FRMD5
4.77389e-91	1.06394	0.308	0.028	1.05823e-86	RGC	ELP4
8.30764e-91	0.832185	0.26	0.02	1.84155e-86	RGC	LRRFIP2
8.47719e-91	1.0949	0.596	0.089	1.87914e-86	RGC	HNRNPDL
5.30936e-90	1.15719	0.411	0.047	1.17693e-85	RGC	RTN1
7.46795e-90	0.990859	0.253	0.019	1.65542e-85	RGC	IQSEC3
1.55536e-89	1.05669	0.37	0.039	3.44777e-85	RGC	CPEB3
4.98835e-87	0.850491	0.329	0.032	1.10577e-82	RGC	NOVA1
2.12356e-86	0.848291	0.26	0.021	4.7073e-82	RGC	MTUS2
5.12718e-85	0.915083	0.267	0.023	1.13654e-80	RGC	TRIO
4.42781e-84	0.81983	0.301	0.028	9.81512e-80	RGC	MVD
6.41454e-84	0.94528	0.541	0.078	1.42191e-79	RGC	NDRG4
9.55115e-84	1.15172	0.801	0.161	2.1172e-79	RGC	ANK2
2.55875e-83	1.04085	0.349	0.038	5.67198e-79	RGC	ABCA5
3.06209e-81	1.03631	0.534	0.081	6.78774e-77	RGC	GPHN
7.58299e-81	0.862296	0.397	0.048	1.68092e-76	RGC	PCLO
8.99883e-81	1.07921	0.363	0.041	1.99477e-76	RGC	PTPRG
1.51781e-79	0.990286	0.473	0.066	3.36452e-75	RGC	OGA
6.04325e-79	0.790319	0.267	0.024	1.33961e-74	RGC	B3GAT2
8.45349e-79	1.04816	0.315	0.033	1.87388e-74	RGC	PRKN
9.83507e-78	0.976691	0.253	0.022	2.18014e-73	RGC	SNTG1
1.8889e-77	0.937014	0.253	0.022	4.18712e-73	RGC	KCTD8
1.10403e-76	1.12515	0.349	0.04	2.44731e-72	RGC	SETD5
5.20006e-76	0.974063	0.432	0.058	1.1527e-71	RGC	BIRC6
2.57254e-75	0.965787	0.26	0.024	5.70256e-71	RGC	CAMKMT
3.60104e-75	0.727145	0.274	0.026	7.98242e-71	RGC	CYB5R3
4.88602e-74	0.94	0.411	0.054	1.08308e-69	RGC	ATP8A2
1.25098e-73	0.859531	0.342	0.039	2.77305e-69	RGC	PAX6
4.72706e-73	1.01766	0.637	0.118	1.04785e-68	RGC	ANK3
5.69473e-73	0.912686	0.288	0.029	1.26235e-68	RGC	MAPT
7.0118e-73	0.894151	0.301	0.032	1.5543e-68	RGC	DNM1
7.92732e-73	0.882402	0.527	0.085	1.75725e-68	RGC	MACROD2
2.83739e-72	1.38848	1	0.55	6.28963e-68	RGC	MALAT1
5.21391e-72	0.930461	0.836	0.183	1.15577e-67	RGC	NTM
1.34446e-71	0.98962	0.349	0.042	2.98026e-67	RGC	SNRNP70
1.24623e-70	1.01081	0.356	0.044	2.76251e-66	RGC	NLGN1
2.54813e-70	0.817249	0.397	0.053	5.64845e-66	RGC	SYNE1
2.60763e-70	0.859627	0.253	0.024	5.78034e-66	RGC	FDFT1
3.14064e-70	0.856854	0.315	0.036	6.96186e-66	RGC	SRRM3
2.46985e-69	1.05774	0.377	0.05	5.47491e-65	RGC	PDE4D
5.43803e-69	0.795751	0.37	0.047	1.20545e-64	RGC	UCHL1
5.6591e-69	0.90142	0.267	0.027	1.25445e-64	RGC	AEBP2
5.6041e-68	0.72552	0.26	0.026	1.24226e-63	RGC	TRIM9
1.1935e-67	0.912023	0.37	0.048	2.64563e-63	RGC	TMEM161B-AS1
1.42768e-67	0.742364	0.253	0.025	3.16475e-63	RGC	RAP1GAP
6.49136e-67	0.732995	0.288	0.031	1.43894e-62	RGC	RASSF4
8.10915e-66	0.867446	0.384	0.053	1.79756e-61	RGC	SNAP25-AS1
2.08084e-65	0.870816	0.329	0.041	4.6126e-61	RGC	SAMD12
2.87512e-65	0.815031	0.308	0.036	6.37328e-61	RGC	HERC1
1.65335e-64	0.844048	0.377	0.052	3.66497e-60	RGC	MED13L
4.68557e-64	0.77293	0.281	0.031	1.03865e-59	RGC	CPLX1
7.13472e-64	0.682306	0.377	0.051	1.58155e-59	RGC	SRRM2
9.26638e-64	0.931513	0.644	0.132	2.05408e-59	RGC	RORA
3.29705e-62	0.784728	0.363	0.05	7.30857e-58	RGC	POGZ
5.27041e-62	0.760962	0.267	0.029	1.16829e-57	RGC	MYCBP2
9.20845e-62	0.80231	0.308	0.038	2.04124e-57	RGC	TNKS
1.84148e-61	0.840565	0.281	0.032	4.082e-57	RGC	ERC2
3.27703e-61	0.854961	0.26	0.028	7.26419e-57	RGC	EML5
5.24209e-61	0.86121	0.308	0.038	1.16201e-56	RGC	CACNA2D1
6.46297e-61	1.00559	0.281	0.033	1.43265e-56	RGC	FCHSD2
8.33387e-61	1.00719	0.363	0.052	1.84737e-56	RGC	RBM6
8.5946e-61	0.997025	0.267	0.03	1.90517e-56	RGC	STXBP5
9.24169e-61	0.951212	0.281	0.033	2.04861e-56	RGC	SLC8A1
6.50673e-59	0.718629	0.336	0.045	1.44235e-54	RGC	ACSL3
2.29999e-58	0.848209	0.267	0.031	5.0984e-54	RGC	VPS13B
2.94941e-58	0.709794	0.322	0.042	6.53797e-54	RGC	EDIL3
4.44121e-58	0.701386	0.253	0.028	9.84483e-54	RGC	KIFAP3
6.79861e-58	0.682837	0.322	0.043	1.50705e-53	RGC	SRPK2
8.79118e-58	0.751346	0.548	0.103	1.94874e-53	RGC	RTN3
3.00016e-57	0.762837	0.568	0.109	6.65046e-53	RGC	DPYSL2
8.26279e-57	0.726631	0.301	0.038	1.83161e-52	RGC	KIF5A
1.70136e-55	0.838456	0.267	0.032	3.77141e-51	RGC	EXOC6B
2.70765e-55	0.601839	0.267	0.032	6.00206e-51	RGC	KIF5C
2.65794e-54	0.811765	0.438	0.076	5.89186e-50	RGC	OXR1
4.76987e-53	1.01721	0.26	0.032	1.05734e-48	RGC	FRY
4.78368e-53	0.871976	0.315	0.044	1.0604e-48	RGC	PTPRS
6.77821e-53	0.701959	0.281	0.036	1.50253e-48	RGC	ZNF292
1.04754e-52	0.938188	0.267	0.034	2.32208e-48	RGC	NRCAM
6.28092e-52	0.806263	0.26	0.032	1.39229e-47	RGC	ERC1
9.46403e-52	0.61311	0.253	0.03	2.09789e-47	RGC	PCDH9-AS1
9.62312e-51	0.830062	0.664	0.152	2.13316e-46	RGC	SNCG
3.50759e-50	0.689219	0.26	0.033	7.77527e-46	RGC	PAFAH1B1
7.75187e-50	0.83904	0.295	0.042	1.71836e-45	RGC	CNTN4
8.91216e-50	0.799757	0.281	0.038	1.97556e-45	RGC	RAB3GAP1
1.56801e-49	0.712567	0.267	0.035	3.47582e-45	RGC	CDKAL1
5.38162e-49	0.879119	0.315	0.047	1.19294e-44	RGC	DNM3
5.67974e-49	0.657692	0.473	0.091	1.25903e-44	RGC	CADPS
1.33219e-48	0.712758	0.301	0.043	2.95306e-44	RGC	FAIM2
1.61111e-48	0.739429	0.301	0.044	3.57135e-44	RGC	SLC24A2
5.30164e-48	0.648134	0.521	0.107	1.17521e-43	RGC	CLASP2
1.67609e-47	0.644517	0.253	0.033	3.71539e-43	RGC	TTBK2
1.0106e-46	0.684807	0.534	0.115	2.24019e-42	RGC	N4BP2L2
2.90959e-46	0.848173	0.267	0.037	6.44969e-42	RGC	TJP1
4.59527e-46	0.821815	0.329	0.053	1.01863e-41	RGC	AGBL4
6.3746e-46	0.588024	0.267	0.037	1.41306e-41	RGC	SBF2
1.55674e-45	0.75511	0.308	0.048	3.45083e-41	RGC	TSPAN5
2.92128e-45	0.686614	0.418	0.079	6.4756e-41	RGC	TTC3
8.80109e-45	0.804428	0.281	0.042	1.95094e-40	RGC	ZNF638
1.69381e-44	0.6564	0.322	0.052	3.75466e-40	RGC	SH3GL2
5.45862e-43	0.883604	0.301	0.049	1.21001e-38	RGC	DAB1
1.23603e-42	0.504708	0.541	0.121	2.73992e-38	RGC	CAMTA1
1.30908e-42	0.737713	0.377	0.07	2.90184e-38	RGC	FRG1HP
1.26667e-41	0.622241	0.377	0.071	2.80784e-37	RGC	ARGLU1
3.43887e-41	0.578569	0.308	0.051	7.62295e-37	RGC	LUC7L3
2.69739e-40	0.732577	0.308	0.052	5.9793e-36	RGC	UNC13C
2.7894e-40	0.73145	0.253	0.038	6.18325e-36	RGC	FAF1
4.84746e-40	0.74389	0.377	0.073	1.07454e-35	RGC	KIF21A
6.61415e-40	0.672528	0.329	0.059	1.46616e-35	RGC	WWOX
1.78664e-39	0.734323	0.349	0.066	3.96045e-35	RGC	NCOA1
3.96689e-39	0.524347	0.322	0.056	8.79341e-35	RGC	RBFOX2
4.14339e-39	0.773395	0.308	0.054	9.18466e-35	RGC	KMT2C
1.25431e-38	0.762682	0.301	0.052	2.78042e-34	RGC	MBD5
2.11472e-38	0.620632	0.384	0.077	4.68771e-34	RGC	SNAP91
2.30484e-38	0.760111	0.397	0.083	5.10914e-34	RGC	RERE
2.5232e-38	0.720982	0.418	0.089	5.59319e-34	RGC	TRA2A
5.1121e-38	0.781987	0.26	0.041	1.1332e-33	RGC	NIN
9.96186e-38	0.558011	0.308	0.054	2.20824e-33	RGC	BASP1
2.10185e-37	0.696066	0.253	0.04	4.65918e-33	RGC	TTC28
2.39204e-37	0.53713	0.479	0.11	5.30243e-33	RGC	PCBP3
2.55001e-37	0.626033	0.329	0.061	5.65262e-33	RGC	WSB1
2.61169e-37	0.608316	0.26	0.041	5.78933e-33	RGC	CSRNP3
2.46195e-36	0.60639	0.288	0.05	5.45741e-32	RGC	NF1
2.92079e-36	0.519407	0.26	0.042	6.47451e-32	RGC	DOK6
4.46083e-36	0.631247	0.397	0.085	9.88832e-32	RGC	PPP3CA
4.68955e-36	0.659801	0.342	0.067	1.03953e-31	RGC	ATXN1
7.17799e-36	0.636842	0.349	0.069	1.59115e-31	RGC	SPTAN1
2.35962e-35	0.701651	0.445	0.105	5.23057e-31	RGC	SRSF5
2.49125e-35	0.534302	0.308	0.057	5.52235e-31	RGC	ABLIM1
1.48461e-33	0.459954	0.295	0.054	3.29093e-29	RGC	NEFL
3.90643e-33	0.608124	0.384	0.085	8.65938e-29	RGC	RASAL2
5.08272e-32	0.588313	0.288	0.055	1.12669e-27	RGC	PSD3
4.8885e-31	0.597576	0.253	0.046	1.08363e-26	RGC	LRBA
7.82242e-31	0.473573	0.274	0.051	1.734e-26	RGC	PREPL
9.28254e-31	0.62591	0.253	0.046	2.05766e-26	RGC	THRB
1.18083e-30	0.438756	0.308	0.062	2.61755e-26	RGC	IQSEC1
1.61223e-30	0.581952	0.322	0.068	3.57382e-26	RGC	FBXL17
1.72e-30	0.395152	0.384	0.087	3.81271e-26	RGC	STXBP1
3.28565e-30	0.371889	0.37	0.083	7.2833e-26	RGC	AP2M1
4.51438e-30	0.469754	0.466	0.119	1.0007e-25	RGC	HCN1
5.35059e-30	0.511165	0.363	0.082	1.18607e-25	RGC	KTN1
5.37488e-30	0.623973	0.295	0.06	1.19145e-25	RGC	PCM1
6.09725e-30	0.588738	0.295	0.06	1.35158e-25	RGC	ZFAND3
9.32115e-30	0.478754	0.26	0.049	2.06622e-25	RGC	BRWD1
1.7999e-29	0.733076	0.301	0.064	3.98984e-25	RGC	ARID1B
1.86562e-29	0.376156	0.253	0.047	4.13553e-25	RGC	MYO5A
2.33752e-29	0.555004	0.603	0.178	5.18157e-25	RGC	HMGN3
8.09046e-29	0.483703	0.26	0.05	1.79341e-24	RGC	DACH1
1.29801e-28	0.611267	0.267	0.053	2.87729e-24	RGC	SIK3
1.33108e-28	0.599205	0.308	0.066	2.95059e-24	RGC	PLCH2
7.75169e-28	0.392034	0.26	0.051	1.71832e-23	RGC	XPO1
1.366e-27	0.404881	0.342	0.078	3.02802e-23	RGC	GNAS
2.41e-27	0.674775	0.274	0.057	5.34224e-23	RGC	LRP4
1.06429e-26	0.435789	0.253	0.05	2.3592e-22	RGC	ATP6V0A1
1.14098e-26	0.715092	0.267	0.056	2.52921e-22	RGC	VWA8
1.31848e-26	0.427918	0.253	0.05	2.92267e-22	RGC	ARHGEF12
2.61312e-26	0.479538	0.692	0.223	5.79251e-22	RGC	TMSB10
4.62818e-26	0.402275	0.267	0.055	1.02593e-21	RGC	HCFC1R1
1.04065e-25	0.356226	0.767	0.267	2.3068e-21	RGC	CADM2
2.21118e-25	0.358496	0.295	0.065	4.90152e-21	RGC	CPEB4
5.26992e-25	0.427428	0.616	0.197	1.16818e-20	RGC	RIMS2
1.14974e-24	0.573031	0.363	0.095	2.54863e-20	RGC	AUTS2
1.60864e-24	0.489984	0.26	0.056	3.56586e-20	RGC	KIAA1109
3.6696e-24	0.340128	0.425	0.117	8.13439e-20	RGC	AGAP1
5.08788e-24	0.564306	0.39	0.107	1.12783e-19	RGC	DST
1.7609e-23	0.415487	0.274	0.062	3.90339e-19	RGC	DAAM1
2.33353e-23	0.436495	0.274	0.062	5.17274e-19	RGC	BAZ2B
2.42569e-22	0.292911	0.473	0.141	5.37704e-18	RGC	SNHG9
3.7053e-22	0.305302	0.438	0.128	8.21353e-18	RGC	MSI2
4.35987e-22	0.475809	0.295	0.072	9.66452e-18	RGC	LINC00599
6.06274e-22	0.322179	0.253	0.057	1.34393e-17	RGC	LIMCH1
6.66648e-22	0.551562	0.274	0.066	1.47776e-17	RGC	SSBP2
3.61311e-21	0.421967	0.308	0.079	8.00918e-17	RGC	LENG8
5.15358e-21	0.321743	0.315	0.082	1.1424e-16	RGC	MBNL2
6.50175e-21	0.455961	0.452	0.142	1.44124e-16	RGC	TNRC6B
1.68041e-20	0.301883	0.281	0.069	3.72497e-16	RGC	RASGEF1B
1.73451e-20	0.631927	0.582	0.223	3.84489e-16	RGC	HNRNPH1
3.25651e-20	0.470487	0.301	0.08	7.2187e-16	RGC	NCAM1
5.69409e-20	0.426478	0.329	0.091	1.26221e-15	RGC	CAMK2D
6.24344e-20	0.437825	0.281	0.072	1.38398e-15	RGC	SPTBN1
1.8885e-19	0.306057	0.26	0.064	4.18623e-15	RGC	MRPL55
2.30038e-19	0.328773	0.274	0.069	5.09924e-15	RGC	GLS
3.82668e-19	0.371108	0.336	0.096	8.48261e-15	RGC	LHFPL3
8.80384e-19	0.305042	0.76	0.278	1.95155e-14	RGC	SYT1
1.29906e-18	0.277639	0.568	0.195	2.87964e-14	RGC	PVALB
1.09113e-17	0.376387	0.322	0.094	2.41871e-13	RGC	MACF1
6.92449e-17	0.426414	0.801	0.354	1.53495e-12	RGC	MAP1B
1.19074e-16	0.338488	0.349	0.11	2.63951e-12	RGC	CELF2
1.29824e-15	0.412453	0.274	0.08	2.87781e-11	RGC	FMN1
2.81118e-15	0.316698	0.37	0.124	6.23155e-11	RGC	PPP2R2B
6.28919e-14	0.286751	0.315	0.103	1.39413e-09	RGC	ZBTB20
1.02118e-12	0.309294	0.315	0.109	2.26365e-08	RGC	NBEA
4.45549e-12	0.323973	0.295	0.101	9.87647e-08	RGC	AHI1
